# Supplementary material for: BPTF inhibits NK cell activity and the abundance of natural cytotoxicity receptor co-ligands
Source: Oncotarget. 2017 May 12;8(38):64344–57. doi: 10.18632/oncotarget.17834 (PMC5610007; doi:10.18632/oncotarget.17834)
Supplement: Supplementary file 2 [file oncotarget-08-64344-s002.xlsx]

## Sheet: 66cl4-BALBc
Probeset_id	Gene Title	Gene Symbol	Ctrl-sh1 Rep1	Ctrl-sh1 Rep2	Ctrl-sh1 Rep3	Ave Control	BPTF-sh1 Rep1	BPTF-sh1 Rep2	BPTF-sh1 Rep3	BPTF-sh2 Rep1	BPTF-sh2 Rep2	BPTF-sh2 Rep3	Ave KD	Fold Change (Geometric)	p-value (a-level: 0.01)	q-value (FDR: 11%)
1423493_a_at	nuclear factor I/X	Nfix	8.2	10.52	9.38	9.37	6.53	6.28	7.61	6.94	7.13	8	7.08	-4.9	0.00583	0.106
1436363_a_at	nuclear factor I/X	Nfix	9.66	12.02	10.66	10.78	8.13	7.65	9.32	8.24	8.66	9.29	8.55	-4.7	0.00747	0.106
1436364_x_at	nuclear factor I/X	Nfix	9.39	11.66	10.39	10.48	7.96	7.66	9.11	8.16	8.49	9.1	8.41	-4.2	0.00774	0.106
1427310_at	bromodomain PHD finger transcription factor	Bptf	8.29	9.91	8.95	9.05	6.84	7.03	7.68	7.39	7.4	7.38	7.29	-3.4	0.00166	0.106
1451716_at	v-maf musculoaponeurotic fibrosarcoma oncogene family, protein B (avian)	Mafb	8.46	10.48	9.01	9.32	7.48	7.39	8.06	7.24	7.79	7.84	7.63	-3.2	0.00624	0.106
1436519_a_at	RIKEN cDNA 1110057K04 gene	1110057K04Rik	8.15	9.76	9.07	8.99	7.53	7.24	7.55	6.98	7.29	7.52	7.35	-3.1	0.00171	0.106
1453128_at	lymphatic vessel endothelial hyaluronan receptor 1	Lyve1	11.9	10.95	11.37	11.41	9.24	10.75	9.95	9.73	8.93	10.1	9.78	-3.1	0.00663	0.106
1429379_at	lymphatic vessel endothelial hyaluronan receptor 1	Lyve1	12.34	11.54	12	11.96	9.82	11.32	10.64	10.46	9.64	10.56	10.41	-2.9	0.00556	0.106
1455886_at	Casitas B-lineage lymphoma /// similar to Casitas B-lineage lymphoma	Cbl /// LOC100048010	7.51	9.4	8.5	8.47	6.55	6.57	7.37	6.85	6.99	7.48	6.97	-2.8	0.00982	0.106
1426719_at	amyloid beta (A4) precursor protein-binding, family B, member 2	Apbb2	7.41	9.03	8.31	8.25	6.37	6.25	6.97	6.59	7.07	7.44	6.78	-2.8	0.00901	0.106
1423201_at	nuclear receptor co-repressor 1	Ncor1	9.73	11.2	10.31	10.41	8.68	8.52	9.27	9.03	8.94	9.33	8.96	-2.7	0.00363	0.106
1435527_at	nuclear factor I/C	Nfic	9.24	10.77	9.97	9.99	8.14	8.24	8.83	8.58	8.58	8.95	8.55	-2.7	0.00423	0.106
1428010_at	hypothetical protein LOC100041035	LOC100041035	4.86	6.08	5.7	5.55	3.84	3.84	4.38	3.99	3.91	4.8	4.13	-2.7	0.00357	0.106
1426582_at	activating transcription factor 2	Atf2	7.51	8.84	7.87	8.07	6.1	6.43	6.78	6.78	6.74	7.12	6.66	-2.7	0.00384	0.106
1425538_x_at	CEA-related cell adhesion molecule 1	Ceacam1	6.43	7.05	6.66	6.71	5.18	5.18	5.41	5.47	5.27	5.38	5.32	-2.6	2.1e-05	0.089
1416411_at	glutathione S-transferase, mu 2	Gstm2	6.65	7.53	7.44	7.21	6.03	5.65	6.52	4.9	5.63	6.28	5.84	-2.6	0.00971	0.106
1450650_at	myosin X	Myo10	6.5	8.21	6.88	7.2	5.74	5.5	6.19	5.71	5.99	5.94	5.85	-2.6	0.00807	0.106
1425075_at	GATA zinc finger domain containing 2B	Gatad2b	8.09	9.68	8.28	8.68	7.25	7.02	7.57	7.22	7.32	7.61	7.33	-2.6	0.0066	0.106
1439283_at	Oxysterol binding protein-like 9	Osbpl9	5.26	6.68	6.24	6.06	4.53	4.6	5.13	4.66	4.31	5.21	4.74	-2.5	0.00667	0.106
1434930_at	two pore channel 1	Tpcn1	7.91	9.38	8.71	8.67	7.06	7.22	7.77	7.19	7.42	7.44	7.35	-2.5	0.00422	0.106
1418545_at	WASP family 1	Wasf1	7.84	8.88	8.55	8.42	6.49	6.93	7.76	7.03	6.72	7.72	7.11	-2.5	0.0095	0.106
1432543_a_at	Kruppel-like factor 13	Klf13	7.43	8.94	8.05	8.14	6.67	6.5	6.98	6.84	6.85	7.29	6.86	-2.4	0.00588	0.106
1436746_at	WNK lysine deficient protein kinase 1	Wnk1	9.75	11.1	10.27	10.37	8.75	9.15	9.24	8.98	9.19	9.23	9.09	-2.4	0.00262	0.106
1422123_s_at	CEA-related cell adhesion molecule 1 /// CEA-related cell adhesion molecule 2	Ceacam1 /// Ceacam2	6.94	7.68	6.96	7.19	5.83	5.79	6.04	5.97	5.84	6.11	5.93	-2.4	0.000188	0.106
1448148_at	granulin	Grn	11.19	12.47	11.59	11.75	10.4	10.39	10.59	10.36	10.5	10.71	10.49	-2.4	0.0019	0.106
1439264_x_at	LIM and SH3 protein 1	Lasp1	9.31	10.62	10	9.98	8.75	8.38	9.08	8.14	8.7	9.29	8.72	-2.4	0.00962	0.106
1422673_at	protein kinase C, mu	Prkcm	7.54	7.91	7.65	7.7	6.1	6.4	6.58	6.31	6.67	6.69	6.46	-2.4	9.29e-05	0.106
1452146_a_at	COX15 homolog, cytochrome c oxidase assembly protein (yeast)	Cox15	6.98	8.17	7.07	7.41	6.04	5.91	6.55	6.01	6.16	6.35	6.17	-2.4	0.00362	0.106
1438954_x_at	C-fos induced growth factor	Figf	6.78	7.49	7	7.09	5.41	5.26	6.07	5.56	6.6	6.22	5.85	-2.4	0.00856	0.106
1428085_at	RIKEN cDNA 1110057K04 gene	1110057K04Rik	8.95	10.24	9.71	9.63	8.56	8.37	8.58	8.16	8.33	8.4	8.4	-2.4	0.0022	0.106
1423594_a_at	endothelin receptor type B	Ednrb	8.23	7.96	7.85	8.01	6.59	6.74	6.99	7.27	6.28	6.82	6.78	-2.3	0.000723	0.106
1435087_at	zinc finger protein 362	Zfp362	7.3	9.01	7.79	8.03	6.74	6.64	7.03	6.71	6.9	6.8	6.8	-2.3	0.00896	0.106
1417694_at	growth factor receptor bound protein 2-associated protein 1	Gab1	7.35	8.92	8.31	8.19	6.59	6.62	7.26	7.09	7.09	7.19	6.97	-2.3	0.00972	0.106
1437982_x_at	COX15 homolog, cytochrome c oxidase assembly protein (yeast)	Cox15	5.74	7.08	6.33	6.38	5.13	4.79	5.51	5.01	5.15	5.46	5.18	-2.3	0.00515	0.106
1415773_at	nucleolin	Ncl	9.51	10.47	9.47	9.82	8.57	8.55	8.52	8.47	8.47	9.11	8.62	-2.3	0.0024	0.106
1420498_a_at	disabled homolog 2 (Drosophila)	Dab2	10.97	12.27	11.72	11.65	9.87	10.28	10.67	10.44	10.5	10.96	10.45	-2.3	0.00837	0.106
1424341_s_at	protocadherin alpha 4 /// protocadherin alpha 6 /// protocadherin alpha 7 /// protocadherin alpha 5 /// protocadherin alpha 11 /// protocadherin alpha 10 /// protocadherin alpha 1 /// protocadherin alpha 9 /// protocadherin alpha 3 /// protocadherin alpha 12 /// protocadherin alpha 2 /// protocadherin alpha 8 /// protocadherin alpha subfamily C, 1 /// protocadherin alpha subfamily C, 2	Pcdha1 /// Pcdha10 /// Pcdha11 /// Pcdha12 /// Pcdha2 /// Pcdha3 /// Pcdha4 /// Pcdha5 /// Pcdha6 /// Pcdha7 /// Pcdha8 /// Pcdha9 /// Pcdhac1 /// Pcdhac2	5.66	5.85	5.6	5.7	4.73	4.6	4.7	4.64	3.99	4.37	4.51	-2.3	0.000251	0.106
1415874_at	sprouty homolog 1 (Drosophila) /// similar to sprouty 1	LOC100046643 /// Spry1	11.15	11.99	11.65	11.6	10.36	9.92	10.69	10.26	10.63	10.53	10.4	-2.3	0.00135	0.106
1427742_a_at	Kruppel-like factor 6	Klf6	9.56	10.67	9.83	10.02	8.87	8.92	8.9	8.49	8.74	9.04	8.83	-2.3	0.00189	0.106
1450071_at	ash1 (absent, small, or homeotic)-like (Drosophila)	Ash1l	8.05	9.55	8.5	8.7	7.07	7.48	7.55	7.6	7.71	7.63	7.51	-2.3	0.00749	0.106
1427311_at	bromodomain PHD finger transcription factor	Bptf	5.68	7.3	6.01	6.33	5.09	5.15	5.13	5.27	5.16	5.03	5.14	-2.3	0.00825	0.106
1426693_x_at	COX15 homolog, cytochrome c oxidase assembly protein (yeast)	Cox15	7.48	8.52	7.48	7.83	6.37	6.29	6.87	6.57	6.78	6.93	6.64	-2.3	0.00359	0.106
1452250_a_at	collagen, type VI, alpha 2	Col6a2	9.23	10.66	9.49	9.79	8.6	8.64	9.01	8.25	8.67	8.45	8.6	-2.3	0.00807	0.106
1417293_at	heparan sulfate 6-O-sulfotransferase 1 /// similar to heparan sulfate 6-sulfotransferase 1	Hs6st1 /// LOC100047260	8.22	8.86	8.33	8.47	7.02	7.25	7.73	7	7.21	7.47	7.28	-2.3	0.000788	0.106
1433662_s_at	tissue inhibitor of metalloproteinase 2	Timp2	11.63	12.49	11.83	11.98	10.67	10.3	11.24	10.68	10.69	11.2	10.8	-2.3	0.00344	0.106
1415824_at	stearoyl-Coenzyme A desaturase 2	Scd2	10.41	11.33	10.22	10.65	9.4	9.4	9.67	9.07	9.69	9.58	9.47	-2.3	0.00283	0.106
1448613_at	extracellular matrix protein 1	Ecm1	8.62	10.16	9.44	9.41	8.02	7.98	8.48	8.07	8.37	8.41	8.22	-2.3	0.00763	0.106
1434768_at	tripeptidyl peptidase I	Tpp1	7.9	9.3	8.77	8.66	6.95	7.49	7.69	7.74	7.36	7.66	7.48	-2.3	0.00801	0.106
1436905_x_at	lysosomal-associated protein transmembrane 5	Laptm5	10.38	11.96	10.97	11.1	9.99	9.95	9.9	9.53	10.06	10.19	9.94	-2.2	0.00952	0.106
1421346_a_at	solute carrier family 6 (neurotransmitter transporter, taurine), member 6	Slc6a6	9.42	10.7	9.68	9.93	9.01	8.78	8.6	8.38	9.04	8.8	8.77	-2.2	0.00565	0.106
1460365_a_at	dynamin 1	Dnm1	6.85	7.64	7.07	7.19	5.85	5.93	6.33	5.74	6.04	6.39	6.05	-2.2	0.00128	0.106
1436956_at	Mus musculus, clone IMAGE:4924243, mRNA	---	5.96	7.34	6.86	6.72	5.37	5.49	5.81	5.32	5.51	6.01	5.59	-2.2	0.00804	0.106
1420934_a_at	serine/arginine repetitive matrix 1	Srrm1	7.35	8.55	7.87	7.92	6.42	6.73	6.9	6.53	6.96	7.2	6.79	-2.2	0.0054	0.106
1420908_at	CD2-associated protein	Cd2ap	8.19	9	8.07	8.42	7.16	7.6	7.18	7.16	7.39	7.24	7.29	-2.2	0.00127	0.106
1423531_a_at	heterogeneous nuclear ribonucleoprotein A1	Hnrnpa1	10.73	11.84	11.27	11.28	10.09	9.79	10.14	10.07	10.29	10.53	10.15	-2.2	0.00315	0.106
1448433_a_at	procollagen C-endopeptidase enhancer protein	Pcolce	11.52	12.61	12.03	12.05	10.72	10.75	11.21	10.63	11.01	11.26	10.93	-2.2	0.00356	0.106
1451989_a_at	microtubule-associated protein, RP/EB family, member 2	Mapre2	9.94	11.16	10.55	10.55	9.09	9.13	9.39	9.44	9.76	9.76	9.43	-2.2	0.00604	0.106
1451020_at	glycogen synthase kinase 3 beta	Gsk3b	7.66	8.89	8.01	8.19	6.65	6.69	7.47	7.19	7.07	7.34	7.07	-2.2	0.00906	0.106
1427640_a_at	runt-related transcription factor 1; translocated to, 1 (cyclin D-related)	Runx1t1	4.62	6.19	5.13	5.31	4.41	4.22	4.02	4.04	4.21	4.29	4.2	-2.2	0.00955	0.106
1419055_a_at	protein tyrosine phosphatase, non-receptor type 21	Ptpn21	7.38	8.68	8.03	8.03	6.85	6.67	7.37	6.85	6.77	7	6.92	-2.2	0.00605	0.106
1426458_at	sarcolemma associated protein	Slmap	7.48	8.05	7.03	7.52	6.16	6.48	6.54	6.6	6.54	6.16	6.41	-2.2	0.00181	0.106
1422561_at	a disintegrin-like and metallopeptidase (reprolysin type) with thrombospondin type 1 motif, 5 (aggrecanase-2) /// similar to a disintegrin-like and metalloprotease (reprolysin type) with thrombospondin type 1 motif, 5 (aggrecanase-2)	Adamts5 /// LOC100048332	9.6	10.51	10.14	10.08	8.53	8.51	9.29	8.9	9.4	9.26	8.98	-2.1	0.00704	0.106
1419277_at	ubiquitin specific peptidase 48 /// hypothetical protein LOC674195	LOC674195 /// Usp48	7.05	7.96	6.98	7.33	6.2	5.93	6.39	6.1	6.39	6.38	6.23	-2.1	0.00233	0.106
1456615_a_at	bromodomain PHD finger transcription factor	Bptf	9.35	10.49	9.82	9.89	8.52	9.01	8.76	8.7	9	8.77	8.79	-2.1	0.00284	0.106
1450069_a_at	CUG triplet repeat, RNA binding protein 2	Cugbp2	9.57	10.36	10.24	10.06	8.67	8.83	9.28	8.81	8.71	9.48	8.96	-2.1	0.00374	0.106
1422882_at	synaptophysin-like protein	Sypl	7	7.51	7.73	7.41	6.03	5.98	6.57	5.95	6.26	7.13	6.32	-2.1	0.00953	0.106
1418288_at	lipin 1	Lpin1	5.74	7.13	6.32	6.4	5.05	5.14	5.49	5.16	5.34	5.66	5.31	-2.1	0.0082	0.106
1419355_at	Kruppel-like factor 7 (ubiquitous)	Klf7	7.11	8.42	7.69	7.74	6.41	6.26	7	6.93	6.64	6.68	6.65	-2.1	0.0087	0.106
1427680_a_at	nuclear factor I/B	Nfib	9.07	9.95	9.77	9.6	8.04	8.36	8.62	8.29	8.69	9.06	8.51	-2.1	0.00568	0.106
1428872_at	RIKEN cDNA 4121402D02 gene /// similar to RIKEN cDNA 4121402D02 gene	4121402D02Rik /// LOC100047441	7.48	8.72	7.81	8	6.87	6.64	7.09	6.52	7.27	7.12	6.92	-2.1	0.0085	0.106
1436833_x_at	tubulin tyrosine ligase-like 1	Ttll1	5.21	6.58	5.66	5.82	4.34	4.73	4.79	4.77	4.8	4.96	4.73	-2.1	0.00745	0.106
1449118_at	dihydrolipoamide branched chain transacylase E2	Dbt	8.04	9	8.45	8.5	6.89	7.36	7.63	7.46	7.22	7.92	7.41	-2.1	0.00595	0.106
1452497_a_at	nuclear factor of activated T-cells, cytoplasmic, calcineurin-dependent 3	Nfatc3	7.4	8.3	7.82	7.84	6.37	6.65	6.99	6.6	6.77	7.2	6.76	-2.1	0.00319	0.106
1426548_a_at	ATP binding domain 4	Atpbd4	7.78	8.58	8.27	8.21	6.92	7.06	7.39	6.72	7.16	7.57	7.14	-2.1	0.00287	0.106
1418230_a_at	LIM and senescent cell antigen-like domains 1	Lims1	10.38	11.17	10.58	10.71	9.56	9.41	9.79	9.65	9.7	9.74	9.64	-2.1	0.000503	0.106
1437165_a_at	procollagen C-endopeptidase enhancer protein	Pcolce	12.65	13.6	13.07	13.11	11.98	11.88	12.31	11.73	12.16	12.19	12.04	-2.1	0.00196	0.106
1455065_x_at	glucosamine-6-phosphate deaminase 1 /// predicted gene, EG667410	EG667410 /// Gnpda1	9.48	10.28	10.01	9.92	8.71	8.84	9.26	8.75	8.6	9.01	8.86	-2.1	0.00146	0.106
1424663_at	cDNA sequence BC017647	BC017647	6.33	7.58	6.88	6.93	5.67	5.8	6.14	5.81	5.68	6.14	5.87	-2.1	0.00572	0.106
1426614_at	protein kinase C binding protein 1	Prkcbp1	9.1	10.54	9.73	9.79	8.51	8.55	8.77	8.72	9.03	8.86	8.74	-2.1	0.00946	0.106
1422094_a_at	zinc finger protein 329	Zfp329	6.77	7.45	7.3	7.17	5.63	6.5	6.49	5.66	5.96	6.54	6.13	-2.1	0.00899	0.106
1424287_at	protein kinase, X-linked	Prkx	6.25	7.14	6.32	6.57	5.37	5.39	5.68	5.43	5.23	6.07	5.53	-2.1	0.00519	0.106
1448890_at	Kruppel-like factor 2 (lung)	Klf2	9.86	10.66	10.53	10.35	8.96	9.14	9.8	9.16	9.28	9.54	9.31	-2.1	0.00383	0.106
1420935_a_at	serine/arginine repetitive matrix 1	Srrm1	8.42	9.59	8.88	8.96	7.72	7.56	8.07	8.03	7.89	8.3	7.93	-2	0.0068	0.106
1423117_at	pumilio 1 (Drosophila)	Pum1	8.27	9.35	8.97	8.86	7.53	7.46	7.94	7.81	7.87	8.37	7.83	-2	0.00837	0.106
1437218_at	fibronectin 1	Fn1	7.34	8.3	7.47	7.7	6.79	6.93	6.67	6.45	6.58	6.61	6.67	-2	0.0023	0.106
1426583_at	activating transcription factor 2	Atf2	8.64	9.8	9.28	9.24	7.81	8.13	8.45	8.08	8.19	8.59	8.21	-2	0.00719	0.106
1451251_at	amyloid beta precursor protein (cytoplasmic tail) binding protein 2	Appbp2	9.62	10.44	9.96	10.01	8.61	8.56	9.3	9.09	9.01	9.31	8.98	-2	0.00456	0.106
1418509_at	carbonyl reductase 2	Cbr2	11.78	11.8	11.29	11.62	10.67	10.95	10.88	10.39	9.99	10.72	10.6	-2	0.00369	0.106
1427630_x_at	CEA-related cell adhesion molecule 1	Ceacam1	4.66	5.72	5.34	5.24	4.1	4.21	4.27	4.42	4.02	4.29	4.22	-2	0.00237	0.106
1422185_a_at	cytochrome b5 reductase 3	Cyb5r3	9.13	10.18	9.32	9.54	8.57	8.35	8.44	8.27	8.73	8.78	8.52	-2	0.00419	0.106
1415771_at	nucleolin	Ncl	11.36	12.39	11.88	11.88	10.48	10.71	10.82	10.82	10.81	11.54	10.86	-2	0.00983	0.106
1456567_x_at	granulin	Grn	11.89	12.96	12.32	12.39	11.25	11.21	11.49	11.27	11.47	11.59	11.38	-2	0.00276	0.106
1452116_s_at	activating transcription factor 2	Atf2	8.71	9.64	9.15	9.17	7.56	8.14	8.38	8.1	8.31	8.45	8.16	-2	0.0061	0.106
1423251_at	LUC7-like 2 (S. cerevisiae)	Luc7l2	9.14	10.23	9.98	9.78	8.51	8.85	8.73	8.53	8.9	9.17	8.78	-2	0.00652	0.106
1438629_x_at	granulin	Grn	12.18	13.15	12.58	12.64	11.57	11.51	11.76	11.46	11.74	11.78	11.64	-2	0.00167	0.106
1422607_at	ets variant gene 1	Etv1	9.86	10.7	10.45	10.34	8.97	9.21	9.51	9.37	9.42	9.59	9.35	-2	0.00222	0.106
1421408_at	immunoglobulin superfamily, member 6	Igsf6	7.37	8.22	7.55	7.71	6.84	7.04	6.62	6.38	6.86	6.6	6.72	-2	0.0028	0.106
1450040_at	tissue inhibitor of metalloproteinase 2	Timp2	9.88	10.68	10.26	10.27	9.25	8.79	9.7	9.15	9.16	9.71	9.29	-2	0.00711	0.106
1423479_at	nucleolar protein 11	Nol11	8.18	8.81	8.39	8.46	7.49	7.22	7.61	7.26	7.35	7.96	7.48	-2	0.00201	0.106
1451270_at	dual specificity phosphatase 18	Dusp18	5.91	6.62	5.93	6.15	4.97	5.04	5.57	5.03	4.8	5.66	5.18	-2	0.00705	0.106
1452105_a_at	tuberous sclerosis 2	Tsc2	7.24	8.5	8.14	7.96	6.96	6.82	7.14	6.83	6.9	7.27	6.99	-2	0.0084	0.106
1435177_a_at	anaphase-promoting complex subunit 5	Anapc5	10.9	11.72	11.3	11.31	10.23	9.96	10.45	10.05	10.46	10.85	10.33	-2	0.00575	0.106
1423847_at	non-SMC condensin I complex, subunit D2	Ncapd2	6.83	7.87	7.25	7.32	6.29	6.23	6.21	6.36	6.36	6.62	6.35	-2	0.00286	0.106
1425573_a_at	development and differentiation enhancing	Ddef1	7.67	8.69	7.63	8	6.89	6.82	7.48	6.95	6.88	7.17	7.03	-2	0.00939	0.106
1451715_at	v-maf musculoaponeurotic fibrosarcoma oncogene family, protein B (avian)	Mafb	6.24	7.39	6.48	6.7	5.32	5.7	5.95	5.78	5.77	5.93	5.74	-1.9	0.00869	0.106
1423202_a_at	nuclear receptor co-repressor 1	Ncor1	9.13	10.37	9.91	9.8	8.46	8.79	8.98	8.82	8.96	9.07	8.85	-1.9	0.00941	0.106
1426834_s_at	RIKEN cDNA D930015E06 gene	D930015E06Rik	8.26	9.14	8.88	8.76	7.78	7.67	8.21	7.44	7.78	7.96	7.81	-1.9	0.00446	0.106
1425185_at	RIKEN cDNA 5830417C01 gene	5830417C01Rik	10.33	10.98	11.04	10.78	9.93	10.06	9.83	9.5	9.71	9.96	9.83	-1.9	0.00162	0.106
1423130_a_at	splicing factor, arginine/serine-rich 5 (SRp40, HRS)	Sfrs5	10.75	11.83	11.62	11.4	10.25	10.47	10.36	10.38	10.59	10.65	10.45	-1.9	0.00485	0.106
1416906_at	anaphase-promoting complex subunit 5	Anapc5	10.56	11.46	10.81	10.94	10.06	9.67	10.01	9.62	10.18	10.45	10	-1.9	0.00787	0.106
1448914_a_at	colony stimulating factor 1 (macrophage)	Csf1	8.98	9.81	9.81	9.53	8.37	8.29	8.59	8.51	8.67	9.1	8.59	-1.9	0.00681	0.106
1418876_at	forkhead box D1	Foxd1	9.8	10.53	10.39	10.24	9.67	9.11	9.66	8.9	9.06	9.38	9.3	-1.9	0.00604	0.106
1455582_at	Transcribed locus	---	8.14	9.14	8.61	8.63	7.54	7.72	7.72	7.7	7.82	7.64	7.69	-1.9	0.00204	0.106
1416589_at	secreted acidic cysteine rich glycoprotein /// similar to Secreted acidic cysteine rich glycoprotein	LOC100046740 /// Sparc	12.76	13.57	12.87	13.07	11.95	11.91	12.47	11.67	12.47	12.3	12.13	-1.9	0.00846	0.106
1451642_at	kinesin family member 1B	Kif1b	5.89	6.52	6.08	6.16	4.91	4.97	5.67	5.16	4.96	5.69	5.23	-1.9	0.00694	0.106
1438244_at	nuclear factor I/B	Nfib	6.52	7.31	6.76	6.86	5.98	5.43	6.16	6.01	5.98	6.03	5.93	-1.9	0.0035	0.106
1415772_at	nucleolin	Ncl	8.45	9.18	8.62	8.75	7.62	8.04	7.79	7.57	7.75	8.16	7.82	-1.9	0.00241	0.106
1449530_at	trichorhinophalangeal syndrome I (human) /// similar to Trps1 protein	LOC100044341 /// Trps1	10.34	10.5	10.1	10.31	9.07	9.46	9.54	9.39	9.69	9.17	9.39	-1.9	0.00062	0.106
1431074_a_at	phosphatidylinositol transfer protein, cytoplasmic 1	Pitpnc1	7.56	8.67	8.34	8.19	7.16	6.86	7.37	7.46	7.44	7.31	7.27	-1.9	0.00841	0.106
1420474_at	myotrophin	Mtpn	11.47	12.16	11.93	11.85	10.68	10.99	11	10.59	11.01	11.32	10.93	-1.9	0.00286	0.106
1426777_a_at	Wiskott-Aldrich syndrome-like (human)	Wasl	8.82	9.61	9.22	9.22	8.08	7.86	8.62	8.31	8.18	8.74	8.3	-1.9	0.0077	0.106
1454974_at	netrin 1 /// similar to Netrin-1 precursor	LOC672215 /// Ntn1	9.57	10.37	9.75	9.9	8.85	9.1	9.35	8.49	9.23	8.86	8.98	-1.9	0.00719	0.106
1423601_s_at	Treacher Collins Franceschetti syndrome 1, homolog	Tcof1	6.61	7.73	7.16	7.17	6.21	6.1	6.2	6.13	6.23	6.64	6.25	-1.9	0.0069	0.106
1419459_a_at	RIKEN cDNA 2610529C04 gene	2610529C04Rik	9.69	10.36	10.14	10.06	8.88	8.99	9.46	9.02	8.92	9.62	9.15	-1.9	0.00494	0.106
1418057_at	T-cell lymphoma invasion and metastasis 1	Tiam1	6.57	7.6	6.84	7	5.82	6.01	6.27	6.14	6.04	6.26	6.09	-1.9	0.00494	0.106
1449851_at	period homolog 1 (Drosophila)	Per1	7.48	8.35	8.46	8.1	7.32	7.07	7.13	6.99	7.17	7.43	7.19	-1.9	0.00487	0.106
1451022_at	low density lipoprotein receptor-related protein 6	Lrp6	7.22	8.5	7.52	7.75	6.8	6.81	6.86	6.76	6.94	6.85	6.84	-1.9	0.00924	0.106
1448929_at	coagulation factor XIII, A1 subunit	F13a1	13.07	12.99	13.15	13.07	12.02	12.69	12.11	12.41	11.54	12.2	12.16	-1.9	0.00599	0.106
1423465_at	ferric-chelate reductase 1 /// similar to SDR2	Frrs1 /// LOC100046401	8.34	9.14	8.76	8.75	7.6	7.54	8.17	7.97	7.51	8.25	7.84	-1.9	0.00833	0.106
1418910_at	bone morphogenetic protein 7	Bmp7	5.5	5.22	4.94	5.22	4.39	4.55	4.29	4.67	4.09	3.93	4.32	-1.9	0.00257	0.106
1428369_s_at	Rho GTPase activating protein 21	Arhgap21	8.79	9.55	9.46	9.27	8.05	8.4	8.51	8.09	8.54	8.64	8.37	-1.9	0.00424	0.106
1436165_at	LUC7-like 2 (S. cerevisiae)	Luc7l2	7.85	8.75	8.09	8.23	7.29	7.54	7.2	6.85	7.66	7.48	7.34	-1.9	0.00865	0.106
1437203_at	Casitas B-lineage lymphoma-like 1	Cbll1	7.06	7.75	7.78	7.53	6.35	6.79	6.83	6.23	6.81	6.82	6.64	-1.9	0.00535	0.106
1454677_at	tissue inhibitor of metalloproteinase 2	Timp2	11.87	12.6	12.08	12.18	11.07	10.98	11.65	11.12	11.33	11.6	11.29	-1.9	0.00495	0.106
1423508_at	MYST histone acetyltransferase monocytic leukemia 4	Myst4	8.16	9.18	8.83	8.72	7.39	7.81	8.11	7.93	7.85	7.93	7.84	-1.8	0.00827	0.106
1435178_x_at	anaphase-promoting complex subunit 5	Anapc5	11.12	11.91	11.43	11.49	10.52	10.26	10.66	10.27	10.81	11.08	10.6	-1.8	0.00817	0.106
1442744_at	RNA binding motif protein 39	Rbm39	8.07	8.31	8.72	8.37	7.3	7.65	7.47	7.44	7.13	7.9	7.48	-1.8	0.00333	0.106
1417624_at	Ngfi-A binding protein 1	Nab1	9.79	10.5	10.28	10.19	8.86	9.37	9.44	9.26	9.24	9.68	9.31	-1.8	0.00429	0.106
1439381_x_at	MARVEL (membrane-associating) domain containing 1	Marveld1	9.77	10.5	10.13	10.13	9.16	9.21	9.46	8.81	9.49	9.39	9.25	-1.8	0.00364	0.106
1417559_at	sideroflexin 1	Sfxn1	10.18	10.85	10.35	10.46	9.61	9.36	9.63	9.35	9.55	10	9.58	-1.8	0.0027	0.106
1422186_s_at	cytochrome b5 reductase 3	Cyb5r3	10.11	11.08	10.26	10.48	9.61	9.5	9.64	9.4	9.71	9.78	9.61	-1.8	0.00459	0.106
1420924_at	tissue inhibitor of metalloproteinase 2	Timp2	7.45	7.99	7.49	7.64	6.67	6.35	7.14	6.64	6.6	7.22	6.77	-1.8	0.00701	0.106
1456695_x_at	anaphase-promoting complex subunit 5	Anapc5	11.56	12.33	11.87	11.92	11	10.78	11.13	10.75	11.16	11.46	11.05	-1.8	0.00489	0.106
1451456_at	RIKEN cDNA 6430706D22 gene	6430706D22Rik	7.66	8.33	7.78	7.92	6.82	6.9	7.27	7.12	6.77	7.43	7.05	-1.8	0.0041	0.106
1450851_at	WD repeat domain 1	Wdr1	10.93	11.71	11.58	11.41	10.36	10.25	10.63	10.48	10.51	10.99	10.54	-1.8	0.00557	0.106
1416723_at	transcription factor 4	Tcf4	11.15	11.82	11.16	11.38	10.03	10.47	10.68	10.63	10.73	10.51	10.51	-1.8	0.0044	0.106
1430019_a_at	heterogeneous nuclear ribonucleoprotein A1 /// predicted gene, EG434858 /// heterogeneous nuclear ribonucleoprotein A1 pseudogene /// predicted gene, EG665646 /// similar to heterogeneous nuclear ribonucleoprotein A1	EG434858 /// EG665646 /// Hnrnpa1 /// LOC100043855 /// LOC100044632 /// LOC654467	10.28	11.23	10.64	10.72	9.91	9.74	9.7	9.87	9.86	10.03	9.85	-1.8	0.003	0.106
1436026_at	zinc finger protein 703	Zfp703	7.61	8.66	8.13	8.13	7.12	7.25	7.33	7.29	7.16	7.46	7.27	-1.8	0.00463	0.106
1450431_a_at	neural precursor cell expressed, developmentally down-regulted gene 4	Nedd4	11.15	11.92	11.68	11.58	10.3	10.51	10.93	10.51	10.97	11.1	10.72	-1.8	0.00929	0.106
1416484_at	tetratricopeptide repeat domain 3	Ttc3	8.87	9.34	8.89	9.03	7.86	7.93	8.3	8.03	8.35	8.55	8.17	-1.8	0.0027	0.106
1418577_at	tripartite motif protein 8	Trim8	8.48	9.35	9.14	8.99	8.08	7.7	8.43	8.08	8.01	8.46	8.13	-1.8	0.00901	0.106
1424781_at	receptor accessory protein 3	Reep3	9.25	9.94	9.41	9.53	8.35	8.34	8.86	8.73	8.99	8.76	8.67	-1.8	0.00465	0.106
1416360_at	sorting nexin associated golgi protein 1	Snag1	7.35	8.15	7.55	7.68	6.8	6.78	6.78	6.62	7.02	6.95	6.83	-1.8	0.00196	0.106
1448240_at	membrane-bound transcription factor peptidase, site 1	Mbtps1	9.72	10.58	10.23	10.18	9.22	9.07	9.41	9.15	9.45	9.62	9.32	-1.8	0.00418	0.106
1427437_at	Mus musculus, clone IMAGE:5037334	---	8.13	8.61	8.13	8.29	7.31	7.58	7.19	7.23	7.71	7.6	7.44	-1.8	0.00143	0.106
1424089_a_at	transcription factor 4	Tcf4	10.27	10.97	10.42	10.55	9.44	9.48	9.89	9.75	9.83	9.82	9.7	-1.8	0.00218	0.106
1448288_at	nuclear factor I/B	Nfib	9.84	10.56	10.25	10.22	9	9.31	9.46	9.16	9.54	9.72	9.37	-1.8	0.00459	0.106
1415748_a_at	dynactin 5	Dctn5	7.95	8.92	8.29	8.39	7.35	7.57	7.7	7.56	7.49	7.55	7.54	-1.8	0.00362	0.106
1427950_at	zinc finger protein 294	Zfp294	6.14	6.52	6	6.22	5.07	5.38	5.2	5.34	5.72	5.52	5.37	-1.8	0.00164	0.106
1446148_x_at	RNA binding motif protein 39	Rbm39	7.86	8.27	8.56	8.23	7.3	7.63	7.31	7.34	6.92	7.79	7.38	-1.8	0.00683	0.106
1418290_a_at	enhancer of zeste homolog 1 (Drosophila)	Ezh1	6.95	7.31	7.55	7.27	6.42	6.09	6.95	6.41	6.05	6.62	6.42	-1.8	0.00807	0.106
1450967_at	protein tyrosine phosphatase-like A domain containing 2	Ptplad2	10.93	11.34	11.43	11.23	10.27	10.01	10.57	10.73	10.39	10.36	10.39	-1.8	0.00217	0.106
1422456_at	N-ethylmaleimide sensitive fusion protein	Nsf	8.88	9.6	9.17	9.22	8.18	7.92	8.78	8.59	8.19	8.58	8.37	-1.8	0.00945	0.106
1442745_x_at	RNA binding motif protein 39	Rbm39	7.97	8.27	8.41	8.22	7.11	7.67	7.4	7.31	6.99	7.78	7.38	-1.8	0.00433	0.106
1425194_a_at	RIKEN cDNA 6330577E15 gene /// similar to 6330577E15Rik protein	6330577E15Rik /// LOC100048533	11.57	12.05	11.84	11.82	10.82	10.88	11.21	10.72	10.97	11.29	10.98	-1.8	0.00129	0.106
1426799_at	RAB8B, member RAS oncogene family	Rab8b	11.03	11.88	11.43	11.45	10.3	10.69	10.74	10.68	10.63	10.62	10.61	-1.8	0.00284	0.106
1433572_a_at	cDNA sequence BC010304	BC010304	11.38	12.23	11.92	11.84	10.61	10.87	11.24	10.92	11.1	11.3	11.01	-1.8	0.00732	0.106
1428105_at	TPX2, microtubule-associated protein homolog (Xenopus laevis)	Tpx2	6.12	6.82	6.23	6.39	5.46	5.73	5.7	5.05	5.62	5.77	5.56	-1.8	0.00608	0.106
1450051_at	alpha thalassemia/mental retardation syndrome X-linked homolog (human)	Atrx	8.11	8.7	8.02	8.28	7.16	7.5	7.55	7.6	7.48	7.36	7.44	-1.8	0.00168	0.106
1437544_at	far upstream element (FUSE) binding protein 1	Fubp1	7.41	7.62	7.39	7.47	6.39	7.02	6.48	6.55	6.63	6.79	6.64	-1.8	0.000726	0.106
1423805_at	disabled homolog 2 (Drosophila)	Dab2	9.97	10.83	10.53	10.44	9.13	9.79	9.8	9.56	9.51	9.89	9.61	-1.8	0.0095	0.106
1417379_at	IQ motif containing GTPase activating protein 1	Iqgap1	11.24	12.13	11.61	11.66	10.72	10.85	10.82	10.67	11.03	10.91	10.83	-1.8	0.00299	0.106
1420898_at	synaptosomal-associated protein 23	Snap23	6.79	7.5	7	7.1	6.26	6.39	6.36	6.26	6.23	6.13	6.27	-1.8	0.000865	0.106
1451112_s_at	death-associated protein	Dap	11.76	12.47	12.09	12.11	11.17	10.99	11.56	11.12	11.23	11.63	11.28	-1.8	0.00485	0.106
1460325_at	pumilio 1 (Drosophila)	Pum1	7.56	8.41	7.9	7.96	6.88	7.09	7.17	7.02	7.2	7.44	7.13	-1.8	0.00417	0.106
1452187_at	RNA binding motif protein 5	Rbm5	8.09	8.93	7.99	8.34	7.45	7.43	7.58	7.32	7.83	7.47	7.51	-1.8	0.00751	0.106
1454060_a_at	neuroblastoma ras oncogene	Nras	10.88	11.29	10.9	11.02	10.17	10.43	10.15	9.87	10.28	10.31	10.2	-1.8	0.000733	0.106
1451299_at	protein kinase, X-linked	Prkx	8.1	8.97	8.61	8.56	7.66	7.73	7.97	7.3	7.7	8.08	7.74	-1.8	0.00951	0.106
1418562_at	splicing factor 3b, subunit 1	Sf3b1	10.37	10.95	10.87	10.73	9.56	9.65	10.09	9.82	9.97	10.37	9.91	-1.8	0.0065	0.106
1418546_a_at	Stam binding protein like 1	Stambpl1	8.23	8.86	8.81	8.63	7.71	7.42	8.13	7.96	7.79	7.89	7.82	-1.8	0.00423	0.106
1449020_at	phospholipid scramblase 3	Plscr3	9.53	10.34	9.9	9.92	8.78	8.86	9.13	9.11	9.38	9.39	9.11	-1.8	0.00692	0.106
1422486_a_at	similar to MAD homolog 4 (Drosophila)	LOC100048076	9.84	10.73	10.04	10.2	9.17	9.04	9.54	9.5	9.55	9.54	9.39	-1.8	0.00802	0.106
1425675_s_at	CEA-related cell adhesion molecule 1	Ceacam1	5.83	6.3	5.97	6.03	4.98	5.27	5.35	5.14	5.29	5.29	5.22	-1.8	0.000292	0.106
1416598_at	GLIS family zinc finger 2	Glis2	8.45	9.36	9.2	9	8.12	7.96	8.4	7.9	8.29	8.47	8.19	-1.8	0.0097	0.106
1442494_at	expressed sequence C79242	C79242	5.33	5.55	5.09	5.32	4.29	4.25	4.88	4.52	4.46	4.67	4.51	-1.8	0.00179	0.106
1448200_at	transcobalamin 2	Tcn2	9.28	9.9	9.82	9.67	8.74	8.57	9.2	8.89	8.79	8.94	8.86	-1.8	0.00277	0.106
1424666_at	G patch domain containing 8	Gpatch8	7.68	8.43	7.92	8.01	6.98	7.03	7.13	7.04	7.63	7.39	7.2	-1.8	0.00636	0.106
1430020_x_at	heterogeneous nuclear ribonucleoprotein A1	Hnrnpa1	10.69	11.62	11.02	11.11	10.34	10.13	10.19	10.32	10.37	10.46	10.3	-1.8	0.00403	0.106
1444952_a_at	nuclear casein kinase and cyclin-dependent kinase substrate 1	Nucks1	11.48	11.79	11.56	11.61	10.67	10.5	11	10.61	10.81	11.24	10.81	-1.7	0.00248	0.106
1417399_at	growth arrest specific 6	Gas6	9.98	10.51	10.03	10.17	9.3	9.69	9.52	9.33	8.91	9.47	9.37	-1.7	0.00429	0.106
1454930_at	tubulin folding cofactor E-like	Tbcel	7.92	8.59	8.42	8.31	7.37	7.13	7.69	7.46	7.53	7.87	7.51	-1.7	0.00541	0.106
1416830_at	RIKEN cDNA 0610031J06 gene	0610031J06Rik	10.03	10.72	10.16	10.3	9.5	9.46	9.62	9.5	9.24	9.7	9.5	-1.7	0.00202	0.106
1421727_at	eyes absent 1 homolog (Drosophila)	Eya1	5.62	6.69	6.11	6.14	5.35	5.58	5.28	5.22	5.24	5.39	5.34	-1.7	0.00803	0.106
1419692_a_at	leukotriene C4 synthase	Ltc4s	9.31	8.66	8.54	8.84	8.05	8.39	7.97	8.16	8.04	7.63	8.04	-1.7	0.00778	0.106
1448957_at	recombination signal binding protein for immunoglobulin kappa J region	Rbpj	10.29	11.09	10.69	10.69	9.58	9.65	10.26	9.99	9.86	10.05	9.9	-1.7	0.00782	0.106
1433822_x_at	anaphase-promoting complex subunit 5	Anapc5	11.58	12.32	11.83	11.91	11.02	10.86	11.21	10.88	11.25	11.49	11.12	-1.7	0.00599	0.106
1420417_at	sema domain, immunoglobulin domain (Ig), short basic domain, secreted, (semaphorin) 3A /// similar to L41541_1 collapsin/semaphorin III /// hypothetical protein LOC100044161	LOC100039963 /// LOC100044161 /// LOC100045956 /// Sema3a	7.32	7.67	7.51	7.5	6.65	6.56	6.91	6.46	7.17	6.51	6.71	-1.7	0.00298	0.106
1456054_a_at	pumilio 1 (Drosophila)	Pum1	8.59	9.53	9.02	9.05	7.99	8.11	8.45	8.24	8.33	8.43	8.26	-1.7	0.00688	0.106
1416724_x_at	transcription factor 4	Tcf4	10.34	10.91	10.43	10.56	9.52	9.6	9.93	9.74	9.96	9.89	9.77	-1.7	0.00169	0.106
1426629_at	DEAH (Asp-Glu-Ala-His) box polypeptide 8	Dhx8	6.38	6.99	6.71	6.69	5.64	5.83	6.11	6.01	5.75	6.11	5.91	-1.7	0.00207	0.106
1434280_at	---	---	7.14	7.64	6.91	7.23	6.63	6.41	6.24	6.26	6.48	6.66	6.45	-1.7	0.00304	0.106
1423884_at	cirrhosis, autosomal recessive 1A (human)	Cirh1a	9.07	9.57	9.59	9.41	8.57	8.37	8.93	8.39	8.41	9.09	8.63	-1.7	0.00841	0.106
1427718_a_at	transformed mouse 3T3 cell double minute 2	Mdm2	7.48	8.06	7.61	7.72	6.94	7.08	6.75	6.69	6.96	7.19	6.94	-1.7	0.00189	0.106
1434149_at	transcription factor 4	Tcf4	10.14	10.56	10.18	10.29	9.17	9.61	9.6	9.32	9.74	9.63	9.51	-1.7	0.0016	0.106
1453307_a_at	anaphase-promoting complex subunit 5	Anapc5	7.27	8.07	7.25	7.53	6.87	6.51	6.59	6.78	6.81	6.96	6.75	-1.7	0.00668	0.106
1450738_at	kinesin family member 21A	Kif21a	6.78	7.32	7.41	7.17	5.97	6.44	6.43	6.34	6.33	6.86	6.4	-1.7	0.00844	0.106
1423790_at	death-associated protein	Dap	10.04	10.83	10.11	10.33	9.49	9.31	9.74	9.43	9.55	9.79	9.55	-1.7	0.00587	0.106
1450099_a_at	glucosidase, beta, acid	Gba	8.88	9.64	9.25	9.26	8.46	8.37	8.61	8.33	8.36	8.77	8.48	-1.7	0.00329	0.106
1417632_at	ATPase, H+ transporting, lysosomal V0 subunit A1	Atp6v0a1	6.61	7.44	7.07	7.04	6.21	6.1	6.38	6.2	6.15	6.56	6.27	-1.7	0.00447	0.106
1424350_s_at	lysophosphatidylglycerol acyltransferase 1	Lpgat1	7.08	7.75	7.49	7.44	6.44	6.49	6.79	6.45	6.97	6.87	6.67	-1.7	0.00482	0.106
1417818_at	WW domain containing transcription regulator 1	Wwtr1	11.34	11.57	11.76	11.56	10.28	10.68	10.99	10.75	10.84	11.18	10.79	-1.7	0.0062	0.106
1424143_a_at	chromatin licensing and DNA replication factor 1	Cdt1	10.1	10.84	10.74	10.56	9.73	9.6	9.86	9.54	9.84	10.18	9.79	-1.7	0.00706	0.106
1425840_a_at	sema domain, immunoglobulin domain (Ig), short basic domain, secreted, (semaphorin) 3F	Sema3f	5.72	6.19	6.47	6.13	5.16	5.52	5.53	5.17	5.47	5.3	5.36	-1.7	0.00329	0.106
1417664_a_at	N-myc downstream regulated gene 3	Ndrg3	6.97	7.7	7.54	7.4	6.61	6.68	6.85	6.4	6.42	6.85	6.64	-1.7	0.00456	0.106
1415730_at	RIKEN cDNA 5730453I16 gene	5730453I16Rik	9.12	10.11	9.59	9.61	8.63	8.76	8.87	8.69	9.13	8.95	8.84	-1.7	0.00951	0.106
1456528_x_at	nucleolin	Ncl	8.25	8.97	8.67	8.63	7.67	7.76	7.86	7.8	7.81	8.3	7.87	-1.7	0.00512	0.106
1417380_at	IQ motif containing GTPase activating protein 1	Iqgap1	10.85	11.55	11.31	11.24	10.28	10.58	10.43	10.24	10.62	10.7	10.48	-1.7	0.00339	0.106
1422855_at	cleavage and polyadenylation specificity factor 3	Cpsf3	8.77	9.45	9.18	9.13	8.2	7.97	8.65	8.51	8.24	8.66	8.37	-1.7	0.0086	0.106
1426207_at	inhibitor of kappaB kinase beta	Ikbkb	8.51	9.38	8.96	8.95	7.93	8.05	8.26	8.08	8.37	8.45	8.19	-1.7	0.00741	0.106
1427254_at	zinc finger protein 445	Zfp445	8.41	8.93	8.65	8.66	7.67	7.94	7.85	7.85	8.08	8.03	7.9	-1.7	0.000695	0.106
1415713_a_at	DEAD (Asp-Glu-Ala-Asp) box polypeptide 24	Ddx24	8.49	9.17	8.99	8.88	8.08	7.9	8.51	7.96	7.88	8.42	8.13	-1.7	0.00881	0.106
1421546_a_at	Rac GTPase-activating protein 1	Racgap1	8.19	8.53	8.13	8.28	7.4	7.4	7.51	7.52	7.31	8.02	7.53	-1.7	0.00319	0.106
1438674_a_at	splicing factor, arginine/serine-rich 8	Sfrs8	6.31	7.14	6.8	6.75	5.58	5.92	6.17	6.02	6.09	6.19	6	-1.7	0.00836	0.106
1452008_at	RIKEN cDNA 1810054D07 gene	1810054D07Rik	7.02	7.81	7.63	7.49	6.52	6.54	6.95	6.8	6.68	6.91	6.73	-1.7	0.00559	0.106
1434251_at	CCR4-NOT transcription complex, subunit 1	Cnot1	9.11	9.94	9.57	9.54	8.49	8.66	8.86	8.76	8.86	9.1	8.79	-1.7	0.00707	0.106
1427949_at	zinc finger protein 294	Zfp294	7.71	8.26	8.26	8.08	6.9	7.2	7.24	7.4	7.51	7.7	7.33	-1.7	0.00791	0.106
1437457_a_at	myotrophin	Mtpn	11.46	11.98	11.74	11.73	10.77	11.07	10.98	10.74	11.13	11.16	10.98	-1.7	0.00135	0.106
1422687_at	neuroblastoma ras oncogene	Nras	9.88	10.28	9.8	9.99	9.41	9.4	9.1	8.81	9.28	9.41	9.24	-1.7	0.00343	0.106
1450186_s_at	GNAS (guanine nucleotide binding protein, alpha stimulating) complex locus	Gnas	12.48	13.05	12.74	12.76	11.98	11.61	12.18	11.8	12.18	12.29	12.01	-1.7	0.00551	0.106
1437852_x_at	cleavage and polyadenylation specificity factor 3	Cpsf3	9.66	10.32	9.87	9.95	9.04	8.92	9.57	9.29	9.09	9.31	9.2	-1.7	0.00554	0.106
1425514_at	phosphatidylinositol 3-kinase, regulatory subunit, polypeptide 1 (p85 alpha)	Pik3r1	7.57	8.28	7.6	7.82	7.03	7.07	7.29	6.76	7.17	7.11	7.07	-1.7	0.00504	0.106
1460409_at	carnitine palmitoyltransferase 1a, liver	Cpt1a	9.78	10.29	9.71	9.93	9.21	9.19	9.17	9.17	9.31	9.07	9.19	-1.7	0.000685	0.106
1450028_a_at	LanC (bacterial lantibiotic synthetase component C)-like 2 /// similar to testis-specific adriamycin sensitivity protein	Lancl2 /// LOC100045439	9.38	9.83	9.82	9.68	8.5	8.71	9.08	9.16	8.93	9.25	8.94	-1.7	0.00717	0.106
1450913_at	UDP-Gal:betaGlcNAc beta 1,4-galactosyltransferase, polypeptide 6 /// similar to Beta-1,4-galactosyltransferase 6 (Beta-1,4-GalTase 6) (Beta4Gal-T6) (b4Gal-T6) (UDP-galactose:beta-N-acetylglucosamine beta-1,4-galactosyltransferase 6) (UDP-Gal:beta-GlcNAc beta-1,4-galactosyltransferase 6)	B4galt6 /// LOC675709	6.67	7.39	6.68	6.91	6.16	6.43	6.2	5.85	6.1	6.32	6.18	-1.7	0.00713	0.106
1428820_at	microtubule-associated protein, RP/EB family, member 1	Mapre1	6.95	7.31	7.1	7.12	6.29	6.27	6.4	6.42	6.22	6.71	6.39	-1.7	0.000639	0.106
1419616_at	bone morphogenic protein receptor, type II (serine/threonine kinase)	Bmpr2	6.48	7.1	6.43	6.67	5.78	5.88	6.1	5.77	6.08	6.01	5.94	-1.7	0.00311	0.106
1432499_a_at	ubiquitination factor E4B, UFD2 homolog (S. cerevisiae)	Ube4b	7.01	7.97	7.36	7.45	6.64	6.61	6.63	6.77	6.78	6.85	6.71	-1.7	0.00672	0.106
1453569_s_at	MAP/microtubule affinity-regulating kinase 4	Mark4	6.49	7.15	6.99	6.88	6.36	5.95	6.35	5.95	5.96	6.31	6.15	-1.7	0.00509	0.106
1421140_a_at	forkhead box P1	Foxp1	9.4	10.27	9.88	9.85	8.98	8.91	9.41	9.05	9.16	9.21	9.12	-1.7	0.00756	0.106
1448124_at	glucuronidase, beta	Gusb	10.73	11.28	11.07	11.03	10.17	10.05	10.41	10.27	10.18	10.7	10.3	-1.7	0.00398	0.106
1441992_at	RAB14, member RAS oncogene family	Rab14	8.06	8	8.16	8.07	7.32	7.7	7.16	7.27	7.38	7.25	7.35	-1.7	0.000428	0.106
1426397_at	transforming growth factor, beta receptor II	Tgfbr2	12.17	12.93	12.24	12.45	11.5	11.57	11.98	11.69	11.71	11.88	11.72	-1.7	0.00699	0.106
1421908_a_at	transcription factor 12	Tcf12	9.19	9.26	9.49	9.31	8.32	8.47	8.64	8.73	8.5	8.87	8.59	-1.7	0.000927	0.106
1417466_at	regulator of G-protein signaling 5	Rgs5	10.37	10.82	10.8	10.66	9.99	10.32	9.6	9.65	10.05	10.02	9.94	-1.7	0.00623	0.106
1436766_at	LUC7-like 2 (S. cerevisiae)	Luc7l2	9.36	9.92	10.17	9.82	8.91	9.18	9.23	9.04	9.08	9.12	9.09	-1.7	0.00384	0.106
1454953_at	ring finger protein 157	Rnf157	6.43	7.2	6.59	6.74	6.1	5.86	6.07	5.82	6.14	6.11	6.02	-1.7	0.00434	0.106
1435885_s_at	intersectin 1 (SH3 domain protein 1A)	Itsn1	9.58	10.42	9.86	9.95	9.04	9.19	9.34	9.32	9.3	9.2	9.23	-1.6	0.00446	0.106
1434027_at	regulator of calcineurin 3	Rcan3	7.58	8.02	7.63	7.74	6.96	6.9	7.07	7.06	6.91	7.24	7.02	-1.6	0.000518	0.106
1422467_at	palmitoyl-protein thioesterase 1	Ppt1	10.11	10.76	10.51	10.46	9.67	9.39	9.97	9.72	9.66	10.03	9.74	-1.6	0.00618	0.106
1437155_a_at	WW domain containing transcription regulator 1	Wwtr1	9.22	9.26	9.33	9.27	8.4	8.49	8.76	8.58	8.22	8.87	8.55	-1.6	0.00158	0.106
1430820_a_at	bobby sox homolog (Drosophila)	Bbx	8.61	9.19	9.08	8.96	8.03	8.24	8.3	7.99	8.2	8.7	8.24	-1.6	0.00723	0.106
1421149_a_at	atrophin 1	Atn1	5.14	5.77	5.58	5.5	5.03	4.67	4.78	4.65	4.8	4.77	4.78	-1.6	0.00182	0.106
1426574_a_at	adducin 3 (gamma)	Add3	7.2	7.73	7.33	7.42	6.41	6.67	6.89	7.16	6.64	6.5	6.71	-1.6	0.00821	0.106
1451214_at	kelch repeat and BTB (POZ) domain containing 2	Kbtbd2	9.57	10.22	9.97	9.92	9.21	8.98	9.27	9.11	9.46	9.25	9.21	-1.6	0.0028	0.106
1424376_at	CDC42 effector protein (Rho GTPase binding) 1	Cdc42ep1	8.3	8.96	8.67	8.64	7.93	7.71	8.05	7.62	8.25	8.06	7.94	-1.6	0.00716	0.106
1424144_at	chromatin licensing and DNA replication factor 1	Cdt1	8.57	9.17	9.12	8.95	8.2	8.07	8.1	8.18	8.24	8.7	8.25	-1.6	0.00688	0.106
1421907_at	mediator complex subunit 1	Med1	8.59	9.42	8.93	8.98	8.14	8.16	8.32	8.27	8.27	8.49	8.28	-1.6	0.00498	0.106
1424778_at	receptor accessory protein 3	Reep3	9.66	10.11	9.57	9.78	8.88	8.65	9.31	9.26	9.15	9.2	9.08	-1.6	0.00724	0.106
1448779_at	CDKN1A interacting zinc finger protein 1	Ciz1	7.3	8.17	7.69	7.72	6.88	6.82	7.11	6.98	7.09	7.22	7.02	-1.6	0.00722	0.106
1451103_at	DNA segment, Chr 14, ERATO Doi 500, expressed	D14Ertd500e	8.4	8.83	8.71	8.65	7.82	7.58	8.03	7.76	8.06	8.41	7.94	-1.6	0.00812	0.106
1434437_x_at	ribonucleotide reductase M2	Rrm2	10.32	10.55	10.35	10.41	9.48	9.54	9.94	9.57	9.68	10.01	9.7	-1.6	0.00155	0.106
1434644_at	transducin (beta)-like 1 X-linked	Tbl1x	6.73	7.07	6.73	6.84	5.83	5.85	6.37	6.19	6.3	6.3	6.14	-1.6	0.0033	0.106
1433685_a_at	RIKEN cDNA A730008H23 gene /// RIKEN cDNA 6430706D22 gene	6430706D22Rik /// A730008H23Rik	9.65	10.28	10.06	10	9.1	9	9.38	9.18	9.4	9.7	9.29	-1.6	0.00838	0.106
1438058_s_at	prostate tumor over expressed gene 1	Ptov1	9.9	10.37	10.08	10.12	9.25	9.26	9.55	9.23	9.66	9.54	9.42	-1.6	0.00184	0.106
1418460_at	SH3 domain protein D19	Sh3d19	7.54	8.31	7.74	7.86	7.29	7.14	7.24	6.84	7.26	7.2	7.16	-1.6	0.00602	0.106
1417274_at	small nuclear ribonucleoprotein polypeptide A	Snrpa	8.9	9.65	9.18	9.24	8.36	8.21	8.71	8.55	8.66	8.77	8.54	-1.6	0.00856	0.106
1437044_a_at	glucosidase, beta, acid	Gba	9.38	9.99	9.7	9.69	8.99	8.88	9.14	8.94	8.84	9.15	8.99	-1.6	0.00152	0.106
1424721_at	microfibrillar-associated protein 3	Mfap3	9.03	9.86	9.25	9.38	8.66	8.39	8.8	8.86	8.66	8.71	8.68	-1.6	0.0077	0.106
1424436_at	phosphoribosylglycinamide formyltransferase	Gart	7.56	8.23	7.76	7.85	7.04	7.16	7.24	6.84	7.22	7.42	7.15	-1.6	0.00538	0.106
1422868_s_at	guanine deaminase	Gda	8.8	8.6	8.7	8.7	7.84	8.33	7.99	7.97	7.91	7.98	8	-1.6	0.000354	0.106
1425031_at	fukutin	Fktn	6.44	7.15	6.61	6.73	6.16	6.06	6.16	5.84	5.89	6.12	6.04	-1.6	0.00376	0.106
1434427_a_at	ring finger protein 157	Rnf157	5.94	6.63	5.89	6.15	5.5	5.33	5.52	5.25	5.51	5.64	5.46	-1.6	0.00585	0.106
1451899_a_at	general transcription factor II I repeat domain-containing 1	Gtf2ird1	7.99	8.35	8.1	8.15	7.41	7.27	7.44	7.56	7.57	7.47	7.45	-1.6	0.000174	0.106
1433774_x_at	component of oligomeric golgi complex 1	Cog1	7.26	7.63	7.16	7.35	6.55	6.44	6.66	6.58	6.73	6.99	6.66	-1.6	0.00221	0.106
1427670_a_at	transcription factor 12	Tcf12	11.61	11.9	11.85	11.79	10.64	11.07	11.32	11.03	11.19	11.32	11.1	-1.6	0.00378	0.106
1449445_x_at	microfibrillar-associated protein 1A	Mfap1a	9.63	10.32	9.73	9.89	9.25	9.33	9.21	8.95	9.13	9.34	9.2	-1.6	0.00417	0.106
1450658_at	a disintegrin-like and metallopeptidase (reprolysin type) with thrombospondin type 1 motif, 5 (aggrecanase-2) /// similar to a disintegrin-like and metalloprotease (reprolysin type) with thrombospondin type 1 motif, 5 (aggrecanase-2)	Adamts5 /// LOC100048332	7.87	8.31	7.77	7.98	7	7.23	7.56	7.17	7.56	7.23	7.29	-1.6	0.00513	0.106
1458414_at	DNA segment, Chr 2, ERATO Doi 93, expressed	D2Ertd93e	5.97	6.53	6.06	6.19	5.58	5.56	5.63	5.53	5.07	5.62	5.5	-1.6	0.00498	0.106
1432331_a_at	paired related homeobox 2	Prrx2	11	11.42	11.3	11.24	10.74	10.58	10.84	10.41	10.45	10.3	10.55	-1.6	0.00237	0.106
1426575_at	sphingomyelin synthase 1	Sgms1	7.52	7.84	7.69	7.68	7	6.97	7.04	6.93	6.98	7.06	7	-1.6	1.8e-05	0.089
1456086_x_at	polyglutamine binding protein 1 /// similar to polyglutamine binding protein 1	LOC631302 /// Pqbp1	9.6	10.21	9.93	9.91	9.22	9.06	9.51	8.96	9.08	9.54	9.23	-1.6	0.00787	0.106
1418746_at	paroxysmal nonkinesiogenic dyskinesia	Pnkd	5.37	5.74	5.65	5.59	4.7	4.87	5.12	4.64	4.74	5.35	4.9	-1.6	0.00696	0.106
1425229_a_at	transcription factor 7-like 2, T-cell specific, HMG-box	Tcf7l2	5.21	6.01	5.52	5.58	4.68	4.87	5.03	4.79	4.89	5.12	4.9	-1.6	0.00669	0.106
1438069_a_at	RNA binding motif protein 5	Rbm5	7.89	8.24	7.98	8.04	7.23	7.6	7.23	7.09	7.71	7.27	7.36	-1.6	0.00381	0.106
1416482_at	tetratricopeptide repeat domain 3	Ttc3	8.13	8.4	8.19	8.24	7.29	7.44	7.67	7.44	7.76	7.77	7.56	-1.6	0.00125	0.106
1422521_at	dynactin 1	Dctn1	6.86	7.64	7.33	7.28	6.59	6.57	6.39	6.44	6.81	6.79	6.6	-1.6	0.00722	0.106
1448934_at	NADH dehydrogenase (ubiquinone) 1 alpha subcomplex 10	Ndufa10	11.16	11.61	11.4	11.39	10.75	10.41	10.85	10.57	10.65	11.06	10.72	-1.6	0.00394	0.106
1438478_a_at	protein phosphatase 3, catalytic subunit, alpha isoform	Ppp3ca	10.52	11.2	10.75	10.82	10	10.06	10.21	10.05	10.24	10.33	10.15	-1.6	0.00302	0.106
1450229_at	mediator complex subunit 14	Med14	5.99	6.46	5.96	6.14	5.5	5.28	5.5	5.52	5.18	5.8	5.46	-1.6	0.00498	0.106
1452321_at	bromodomain and WD repeat domain containing 1	Brwd1	7.06	7.58	7.38	7.34	6.32	6.59	6.87	6.42	6.82	6.98	6.67	-1.6	0.00864	0.106
1433645_at	solute carrier family 44, member 1	Slc44a1	9.83	10.58	10.07	10.16	9.14	9.37	9.61	9.53	9.68	9.6	9.49	-1.6	0.00905	0.106
1427447_a_at	TRIO and F-actin binding protein	Triobp	8.52	9.17	8.93	8.87	8.09	8.24	8.49	8.18	7.88	8.34	8.2	-1.6	0.00675	0.106
1426555_at	serine carboxypeptidase 1	Scpep1	9.07	9.86	9.09	9.34	8.6	8.51	8.87	8.72	8.64	8.68	8.67	-1.6	0.00852	0.106
1460682_s_at	CEA-related cell adhesion molecule 1 /// CEA-related cell adhesion molecule 2	Ceacam1 /// Ceacam2	7.01	7.7	7.51	7.41	6.6	6.88	6.81	6.87	6.57	6.7	6.74	-1.6	0.00377	0.106
1415915_at	DEAD (Asp-Glu-Ala-Asp) box polypeptide 1	Ddx1	10.2	10.57	10.33	10.37	9.66	9.61	9.84	9.68	9.61	9.82	9.7	-1.6	0.000196	0.106
1454603_a_at	CCR4-NOT transcription complex, subunit 2	Cnot2	9.26	9.71	9.28	9.42	8.77	8.72	8.62	8.67	8.8	8.94	8.75	-1.6	0.000768	0.106
1448226_at	ribonucleotide reductase M2	Rrm2	9.84	9.87	9.77	9.83	9.06	9	9.29	8.93	9.19	9.52	9.17	-1.6	0.00149	0.106
1443949_at	---	---	5.84	5.92	6.1	5.95	5.06	5.32	5.59	5.27	4.92	5.62	5.3	-1.6	0.007	0.106
1418755_at	T-box 15	Tbx15	6.93	7.59	6.92	7.15	6.55	6.49	6.42	6.32	6.57	6.59	6.49	-1.6	0.00424	0.106
1455305_x_at	heterogeneous nuclear ribonucleoprotein A1	Hnrnpa1	10.16	10.75	10.64	10.52	9.9	9.67	9.65	9.82	10.08	10.05	9.86	-1.6	0.00482	0.106
1424755_at	huntingtin interacting protein 1	Hip1	7.36	8.23	7.76	7.78	7.04	7.16	7.08	6.99	7.21	7.31	7.13	-1.6	0.00831	0.106
1451444_s_at	HEAT repeat containing 6	Heatr6	5.81	6.32	6.1	6.08	5.25	5.46	5.55	5.14	5.47	5.68	5.43	-1.6	0.00372	0.106
1423054_at	WD repeat domain 1	Wdr1	9.67	10.24	10.09	10	9.34	9.07	9.43	9.26	9.28	9.72	9.35	-1.6	0.00671	0.106
1420857_at	LanC (bacterial lantibiotic synthetase component C)-like 2	Lancl2	6.27	6.59	6.65	6.5	5.85	5.74	5.78	5.96	5.66	6.13	5.85	-1.6	0.00139	0.106
1451264_at	FERM domain containing 6	Frmd6	10.49	10.85	10.87	10.74	10.07	10.03	10.57	9.73	10.11	10.02	10.09	-1.6	0.00905	0.106
1418673_at	snail homolog 2 (Drosophila)	Snai2	6.62	7.13	6.68	6.81	5.95	5.98	6.24	6.01	6.62	6.17	6.16	-1.6	0.00961	0.106
1417817_a_at	WW domain containing transcription regulator 1	Wwtr1	9.69	9.85	9.77	9.77	8.96	9.03	9.31	9.12	8.88	9.44	9.12	-1.6	0.00173	0.106
1428138_s_at	ADP-ribosylation factor-like 8B	Arl8b	10.05	10.6	10.24	10.3	9.34	9.45	9.87	9.9	9.49	9.85	9.65	-1.6	0.00954	0.106
1452137_at	acyl-Coenzyme A binding domain containing 3	Acbd3	7.99	8.58	8.13	8.23	7.51	7.6	7.8	7.45	7.38	7.79	7.59	-1.6	0.0045	0.106
1416738_at	BRCA1 associated protein	Brap	8.29	8.81	8.73	8.61	7.85	7.97	7.96	7.81	7.98	8.23	7.97	-1.6	0.00226	0.106
1449934_at	purine rich element binding protein A /// similar to hCG45299	LOC100045958 /// Pura	9.36	10.02	9.53	9.64	8.9	9.06	8.84	8.86	9.15	9.15	8.99	-1.6	0.00436	0.106
1450686_at	paraoxonase 2	Pon2	8.89	9.33	8.79	9	8.61	8.64	8.21	8.26	8.16	8.31	8.37	-1.6	0.00613	0.106
1423417_at	SWI/SNF related, matrix associated, actin dependent regulator of chromatin, subfamily c, member 1	Smarcc1	8.54	9.2	8.57	8.77	8.03	7.8	8.25	8.18	8.24	8.3	8.13	-1.6	0.00955	0.106
1439405_x_at	Beclin 1 (coiled-coil, myosin-like BCL2-interacting protein)	Becn1	11.68	12.28	12.19	12.05	11.43	11.55	11.44	11.07	11.47	11.52	11.41	-1.6	0.00545	0.106
1456314_x_at	CDK2 (cyclin-dependent kinase 2)-associated protein 1 /// similar to putative oral cancer suppressor	Cdk2ap1 /// LOC100047490	12.09	12.45	12.13	12.22	11.63	11.49	11.85	11.14	11.62	11.8	11.59	-1.6	0.00731	0.106
1427406_at	thyroid hormone receptor interactor 11	Trip11	7.57	8.02	8.02	7.87	6.83	7.37	7.29	7.32	7.18	7.42	7.24	-1.6	0.00565	0.106
1421899_a_at	major histocompatibility complex, class I-related	Mr1	6.07	6.55	6.19	6.27	5.69	5.91	5.62	5.54	5.34	5.72	5.64	-1.6	0.00367	0.106
1427274_at	ring finger protein 214	Rnf214	6.09	6.47	6.39	6.32	5.26	5.74	5.79	5.51	5.93	5.87	5.68	-1.6	0.00719	0.106
1417903_at	deafness, autosomal dominant 5 homolog (human)	Dfna5h	6.79	6.89	7.25	6.98	6.28	6.07	6.59	6.44	6.14	6.54	6.34	-1.6	0.005	0.106
1417587_at	timeless homolog (Drosophila)	Timeless	6.53	7.02	6.89	6.81	6.01	6.17	6.09	6.28	6.31	6.23	6.18	-1.5	0.00107	0.106
1420131_s_at	pituitary tumor-transforming 1 interacting protein	Pttg1ip	11.37	11.79	11.53	11.56	10.8	10.82	10.97	10.63	11.03	11.34	10.93	-1.5	0.00679	0.106
1452361_at	ring finger protein 20	Rnf20	7.91	8.59	8.01	8.17	7.54	7.27	7.58	7.59	7.51	7.75	7.54	-1.5	0.00701	0.106
1437342_x_at	pituitary tumor-transforming 1 interacting protein	Pttg1ip	11.05	11.52	11.2	11.26	10.55	10.51	10.7	10.46	10.8	10.75	10.63	-1.5	0.00141	0.106
1433952_at	---	---	8.67	9.34	8.82	8.94	8.36	8.28	8.37	8.11	8.22	8.55	8.32	-1.5	0.00575	0.106
1438178_x_at	ATPase family, AAA domain containing 3A	Atad3a	9.94	10.53	10.21	10.23	9.65	9.48	9.49	9.27	9.88	9.83	9.6	-1.5	0.00972	0.106
1417865_at	tumor necrosis factor, alpha-induced protein 1 (endothelial)	Tnfaip1	10.15	10.57	10.58	10.43	9.78	9.6	9.95	9.52	9.76	10.23	9.81	-1.5	0.00995	0.106
1450494_x_at	CEA-related cell adhesion molecule 1	Ceacam1	6.24	6.63	6.33	6.4	5.79	5.62	5.83	5.76	5.77	5.9	5.78	-1.5	0.000322	0.106
1417410_s_at	protein kinase C, iota	Prkci	10.21	10.59	10.22	10.34	9.58	9.77	9.76	9.63	9.75	9.83	9.72	-1.5	0.000432	0.106
1455826_a_at	beta-site APP cleaving enzyme 1	Bace1	9.69	10.13	10.06	9.96	9.25	9.31	9.37	9.24	9.76	9.11	9.34	-1.5	0.0062	0.106
1427978_at	RIKEN cDNA 4732418C07 gene	4732418C07Rik	8.13	8.82	8.58	8.51	7.69	7.67	8.09	7.89	7.88	8.12	7.89	-1.5	0.00933	0.106
1424658_at	TAO kinase 1	Taok1	6.97	7.18	6.54	6.9	6.33	6.49	6.21	6.08	6.37	6.18	6.28	-1.5	0.00466	0.106
1426465_at	discs, large homolog-associated protein 4 (Drosophila)	Dlgap4	8.06	8.87	8.4	8.44	7.76	7.67	7.83	7.76	7.99	7.94	7.83	-1.5	0.00828	0.106
1434117_at	transcription elongation factor B (SIII), polypeptide 3	Tceb3	8.91	9.37	9.34	9.21	8.44	8.45	8.69	8.51	8.59	8.87	8.59	-1.5	0.00303	0.106
1433508_at	Kruppel-like factor 6	Klf6	10.19	10.57	10.46	10.41	9.68	10.04	9.91	9.46	9.82	9.84	9.79	-1.5	0.00329	0.106
1415929_at	microtubule-associated protein 1 light chain 3 beta	Map1lc3b	9.99	10.5	10.1	10.2	9.68	9.43	9.61	9.31	9.79	9.67	9.58	-1.5	0.00412	0.106
1450070_s_at	p21 (CDKN1A)-activated kinase 1	Pak1	8.56	9	8.51	8.69	7.94	8.06	8.34	8.27	7.99	7.85	8.08	-1.5	0.00515	0.106
1415859_at	eukaryotic translation initiation factor 3, subunit C	Eif3c	11.17	11.75	11.02	11.31	10.65	10.5	10.82	10.85	10.62	10.77	10.7	-1.5	0.00792	0.106
1420473_at	myotrophin	Mtpn	11.24	11.79	11.72	11.58	10.64	10.97	10.99	10.84	11.12	11.28	10.97	-1.5	0.00992	0.106
1451275_at	UHRF1 (ICBP90) binding protein 1-like	Uhrf1bp1l	8.99	9.34	9.4	9.24	8.25	8.46	8.74	8.68	8.68	8.99	8.63	-1.5	0.00959	0.106
1415724_a_at	cell division cycle 42 homolog (S. cerevisiae)	Cdc42	11.41	11.9	11.56	11.62	11.17	11.09	10.94	10.73	10.99	11.19	11.02	-1.5	0.00345	0.106
1418628_at	KH domain containing, RNA binding, signal transduction associated 1	Khdrbs1	8.83	9.37	9.03	9.08	8.34	8.26	8.61	8.5	8.46	8.66	8.47	-1.5	0.00322	0.106
1423605_a_at	transformed mouse 3T3 cell double minute 2	Mdm2	9.07	9.75	9.41	9.41	8.7	8.86	8.84	8.57	8.73	9.13	8.81	-1.5	0.00969	0.106
1425496_at	ATP-binding cassette, sub-family A (ABC1), member 3	Abca3	6.43	6.98	6.51	6.64	6.17	6.09	5.9	5.81	6.25	6	6.04	-1.5	0.00501	0.106
1460319_at	fucosyltransferase 8	Fut8	10.88	10.94	11.23	11.02	10.24	10.22	10.83	10.59	10.3	10.3	10.41	-1.5	0.00744	0.106
1452149_at	ubiquitin protein ligase E3B	Ube3b	7.78	8.4	8.14	8.11	7.5	7.21	7.55	7.38	7.64	7.74	7.5	-1.5	0.00764	0.106
1416303_at	LPS-induced TN factor	Litaf	11.32	11.93	11.8	11.68	10.93	10.89	11.21	11.21	10.99	11.25	11.08	-1.5	0.00593	0.106
1417560_at	sideroflexin 1	Sfxn1	10.47	10.81	10.88	10.72	10	10.04	10.18	9.96	10	10.53	10.12	-1.5	0.0057	0.106
1429369_at	transportin 3	Tnpo3	7.34	7.78	7.82	7.65	7.04	7	7.11	7.11	6.72	7.3	7.05	-1.5	0.00553	0.106
1447970_at	Ribonuclease P/MRP 30 subunit (human)	Rpp30	4.73	5.52	5.2	5.15	4.59	4.53	4.6	4.39	4.54	4.65	4.55	-1.5	0.00705	0.106
1452360_a_at	jumonji, AT rich interactive domain 1A (Rbp2 like)	Jarid1a	9.26	9.59	9.42	9.42	8.57	8.53	9	9.06	8.91	8.88	8.83	-1.5	0.00475	0.106
1438245_at	---	---	6.57	7	6.69	6.75	5.96	6.2	6.06	6.14	6.39	6.21	6.16	-1.5	0.00177	0.106
1425663_at	interleukin 1 receptor antagonist	Il1rn	5.91	6.21	6.47	6.2	5.57	5.51	5.81	5.53	5.52	5.68	5.6	-1.5	0.00234	0.106
1416528_at	SH3 domain binding glutamic acid-rich protein-like 3	Sh3bgrl3	11.04	11.42	11.23	11.23	10.51	10.3	10.87	10.64	10.57	10.93	10.64	-1.5	0.00697	0.106
1421892_at	ST3 beta-galactoside alpha-2,3-sialyltransferase 2	St3gal2	7.35	7.81	7.42	7.53	6.97	6.92	7.02	6.66	7.12	6.92	6.94	-1.5	0.00279	0.106
1436542_at	CDNA clone IMAGE:6403517	---	6.94	7.49	7.14	7.19	6.66	6.55	6.74	6.25	6.65	6.74	6.6	-1.5	0.00604	0.106
1427407_s_at	thyroid hormone receptor interactor 11	Trip11	9.14	9.45	9.72	9.44	8.52	8.93	8.96	8.72	8.86	9.09	8.85	-1.5	0.00843	0.106
1418760_at	retinol dehydrogenase 11	Rdh11	8.54	8.73	8.5	8.59	7.86	7.8	8.14	7.86	7.93	8.41	8	-1.5	0.00508	0.106
1434148_at	transcription factor 4	Tcf4	11.06	11.32	11.09	11.16	10.12	10.78	10.76	10.46	10.63	10.65	10.57	-1.5	0.0071	0.106
1424595_at	F11 receptor	F11r	8.23	8.93	8.41	8.52	7.97	8.01	7.87	7.78	7.94	8.04	7.94	-1.5	0.00552	0.106
1452016_at	arachidonate 5-lipoxygenase activating protein	Alox5ap	11.96	12.06	11.81	11.94	11.35	11.4	11.47	11.3	11.24	11.38	11.36	-1.5	5.35e-05	0.106
1452443_s_at	helicase with zinc finger domain	Helz	7.51	8.29	7.89	7.9	7.27	7.35	7.3	7.28	7.26	7.4	7.31	-1.5	0.00601	0.106
1428137_at	ADP-ribosylation factor-like 8B	Arl8b	8.65	8.89	8.6	8.71	8	7.97	8.35	8.15	7.93	8.37	8.13	-1.5	0.00281	0.106
1423069_at	activity-dependent neuroprotective protein	Adnp	11.03	11.67	11.51	11.4	10.57	10.77	10.96	10.76	10.92	10.96	10.82	-1.5	0.00742	0.106
1424425_a_at	methylthioadenosine phosphorylase	Mtap	12.6	12.93	12.81	12.78	12.04	11.83	12.45	12.13	12.33	12.43	12.2	-1.5	0.0084	0.106
1448606_at	endothelial differentiation, lysophosphatidic acid G-protein-coupled receptor, 2	Edg2	9.99	10.24	10.09	10.11	9.43	9.68	9.82	9.33	9.46	9.45	9.53	-1.5	0.00187	0.106
1418970_a_at	B-cell leukemia/lymphoma 10	Bcl10	10.68	11.04	10.94	10.89	10.18	10.08	10.51	10.34	10.21	10.53	10.31	-1.5	0.00303	0.106
1417136_s_at	serine/arginine-rich protein specific kinase 2	Srpk2	8.85	8.99	9.08	8.97	8.25	8.14	8.55	8.41	8.51	8.52	8.4	-1.5	0.00113	0.106
1434643_at	transducin (beta)-like 1 X-linked	Tbl1x	8.67	9.13	9.13	8.98	8.46	8.08	8.47	8.28	8.45	8.66	8.4	-1.5	0.00746	0.106
1449481_at	solute carrier family 25 (mitochondrial carrier, adenine nucleotide translocator), member 13	Slc25a13	7.94	8.16	8.2	8.1	7.53	7.33	7.72	7.43	7.32	7.81	7.52	-1.5	0.00341	0.106
1427275_at	structural maintenance of chromosomes 4 /// similar to SMC4 protein	LOC100044651 /// Smc4	11.95	11.93	11.86	11.91	11.15	11.21	11.42	11.56	11.09	11.59	11.34	-1.5	0.00304	0.106
1437358_at	WD repeat and FYVE domain containing 1	Wdfy1	8.18	8.74	8.32	8.41	7.91	7.76	7.93	7.59	7.91	7.94	7.84	-1.5	0.00427	0.106
1419102_at	transcriptional regulator, SIN3A (yeast)	Sin3a	7.63	7.99	7.82	7.81	7.23	7.29	7.19	7.2	7.32	7.21	7.24	-1.5	0.000122	0.106
1419370_a_at	microfibrillar-associated protein 1A	Mfap1a	8.5	8.92	8.37	8.6	8.02	8.07	8.04	7.95	7.97	8.09	8.02	-1.5	0.00148	0.106
1452781_a_at	general transcription factor IIIC, polypeptide 2, beta	Gtf3c2	8.29	8.9	8.71	8.63	8.03	7.86	8.12	7.96	8	8.4	8.06	-1.5	0.00968	0.106
1417295_at	metastasis associated 1 /// similar to metastasis-associated protein /// similar to MTA1	LOC100044001 /// LOC100047235 /// Mta1	8.07	8.61	8.31	8.33	7.68	7.49	8.06	7.61	7.8	7.92	7.76	-1.5	0.00962	0.106
1418431_at	kinesin family member 5B	Kif5b	10.06	10.1	9.98	10.05	9.14	9.58	9.67	9.39	9.33	9.77	9.48	-1.5	0.00533	0.106
1426440_at	dehydrogenase/reductase (SDR family) member 7	Dhrs7	9.01	9.51	9.23	9.25	8.75	8.47	8.9	8.68	8.47	8.83	8.68	-1.5	0.0056	0.106
1451188_at	WD repeat domain 26 /// similar to myocardial ischemic preconditioning upregulated protein 2	LOC100045629 /// Wdr26	10.9	11.43	11.17	11.17	10.37	10.38	10.7	10.67	10.69	10.79	10.6	-1.5	0.00617	0.106
1426576_at	sphingomyelin synthase 1	Sgms1	8.2	8.08	8.15	8.14	7.42	7.76	7.45	7.59	7.7	7.55	7.58	-1.5	0.000261	0.106
1418101_a_at	reticulon 3	Rtn3	11.28	11.93	11.46	11.56	10.84	10.88	11.18	11.17	10.92	10.96	10.99	-1.5	0.0081	0.106
1417419_at	cyclin D1	Ccnd1	12.29	12.54	12.47	12.43	12.09	11.92	12.11	11.47	11.65	11.97	11.87	-1.5	0.00969	0.106
1426262_at	ADNP homeobox 2	Adnp2	8.13	8.53	8.55	8.4	7.56	7.68	7.92	7.92	7.89	8.07	7.84	-1.5	0.00552	0.106
1421786_at	protein phosphatase 3, regulatory subunit B, alpha isoform (calcineurin B, type I)	Ppp3r1	5.75	6.12	5.98	5.95	5.18	5.51	5.43	5.27	5.32	5.61	5.39	-1.5	0.0021	0.106
1452929_at	CAP-GLY domain containing linker protein 1	Clip1	8.89	9.42	9	9.1	8.33	8.35	8.79	8.6	8.55	8.62	8.54	-1.5	0.0068	0.106
1423775_s_at	protein regulator of cytokinesis 1	Prc1	9.09	9.41	9.04	9.18	8.43	8.58	8.65	8.44	8.63	8.98	8.62	-1.5	0.00544	0.106
1460592_at	erythrocyte protein band 4.1-like 1	Epb4.1l1	7.7	8.41	7.82	7.98	7.36	7.43	7.55	7.24	7.52	7.4	7.42	-1.5	0.00959	0.106
1418390_at	PHD finger protein 21A	Phf21a	8.4	8.98	8.85	8.74	8.17	8.21	8.23	7.95	8.25	8.3	8.19	-1.5	0.00463	0.106
1454759_at	G protein-coupled receptor kinase-interactor 1	Git1	6.89	7.4	7.25	7.18	6.6	6.48	6.76	6.37	6.78	6.74	6.62	-1.5	0.00552	0.106
1437628_s_at	ras homolog gene family, member A	Rhoa	12.16	12.51	12.42	12.36	11.7	11.57	12.06	11.78	11.68	12.05	11.81	-1.5	0.00531	0.106
1421217_a_at	lectin, galactose binding, soluble 9	Lgals9	8.62	8.93	8.39	8.65	8.07	7.87	8.06	8.3	8.21	8.03	8.09	-1.5	0.0046	0.106
1426846_at	centromere protein T	Cenpt	8.17	8.61	8.29	8.36	7.67	7.7	7.76	7.61	8.03	8.03	7.8	-1.5	0.00532	0.106
1434866_x_at	carnitine palmitoyltransferase 1a, liver	Cpt1a	8.66	8.9	8.67	8.74	8.1	8.25	8.26	8.03	8.33	8.16	8.19	-1.5	0.00031	0.106
1433756_at	S100P binding protein	S100pbp	8.01	8.59	8.54	8.38	7.76	7.75	7.85	7.63	8.06	7.9	7.83	-1.5	0.00771	0.106
1426541_a_at	endonuclease domain containing 1	Endod1	8.82	8.92	8.98	8.91	8.41	8.13	8.51	8.15	8.33	8.6	8.36	-1.5	0.00223	0.106
1427703_at	platelet-activating factor acetylhydrolase, isoform 1b, beta1 subunit /// similar to platelet-activating factor acetylhydrolase 45K chain	LOC100046589 /// Pafah1b1	7.43	7.39	7.54	7.45	6.76	7.01	6.83	6.86	6.84	7.11	6.9	-1.5	0.000306	0.106
1448965_at	INO80 complex homolog 1 (S. cerevisiae) /// similar to yeast INO80-like protein	Inoc1 /// LOC100048476	7.25	7.6	7.64	7.5	7.11	7.05	6.73	6.7	7.06	7.02	6.95	-1.5	0.00466	0.106
1426724_at	calponin 3, acidic /// similar to calponin 3, acidic	Cnn3 /// LOC100047856	11.39	11.96	11.52	11.62	11.08	10.95	11.23	10.85	11.22	11.11	11.07	-1.5	0.00659	0.106
1424604_s_at	sulfatase modifying factor 1	Sumf1	8.98	9.2	9.07	9.08	8.58	8.42	8.63	8.31	8.46	8.8	8.53	-1.5	0.00172	0.106
1455678_at	sema domain, immunoglobulin domain (Ig), transmembrane domain (TM) and short cytoplasmic domain, (semaphorin) 4B	Sema4b	7.74	8.29	7.93	7.99	7.43	7.22	7.65	7.46	7.41	7.45	7.44	-1.5	0.00448	0.106
1423480_at	nucleolar protein 11	Nol11	7.6	8.2	7.87	7.89	7.24	7.34	7.43	7.23	7.21	7.61	7.34	-1.5	0.00735	0.106
1425459_at	myotubularin related protein 2	Mtmr2	8.38	8.6	8.77	8.58	8.05	7.94	7.81	7.86	8.19	8.38	8.04	-1.5	0.00804	0.106
1427559_a_at	activating transcription factor 2 /// similar to Cyclic AMP-dependent transcription factor ATF-2 (Activating transcription factor 2) (cAMP response element-binding protein CRE-BP1) (MXBP protein)	Atf2 /// LOC100047997	7.09	7.28	7.5	7.29	6.73	6.64	6.9	6.69	6.48	7.03	6.75	-1.5	0.00593	0.106
1452387_a_at	angiomotin like 2	Amotl2	9.42	10.05	9.65	9.71	9.06	8.97	9.4	9.05	9.19	9.3	9.16	-1.5	0.01	0.106
1460551_at	RAN, member RAS oncogene family	Ran	9.92	10.21	9.9	10.01	9.45	9.13	9.51	9.52	9.39	9.8	9.47	-1.5	0.00727	0.106
1428299_at	dual-specificity tyrosine-(Y)-phosphorylation regulated kinase 1a	Dyrk1a	7.89	8.49	8.03	8.14	7.35	7.44	7.72	7.74	7.59	7.72	7.59	-1.5	0.00972	0.106
1437024_at	sphingomyelin phosphodiesterase 4	Smpd4	5.18	5.8	5.39	5.46	4.7	4.96	4.99	4.83	4.87	5.14	4.92	-1.5	0.00846	0.106
1456094_at	ubiquitin specific peptidase 36	Usp36	6.8	7.33	7.1	7.08	6.71	6.49	6.49	6.32	6.63	6.59	6.54	-1.5	0.00423	0.106
1424614_at	FGF receptor activating protein 1	Frag1	8.45	8.94	8.61	8.67	8.2	8.01	8.02	8	8.16	8.39	8.13	-1.5	0.00466	0.106
1459987_s_at	chaperonin subunit 3 (gamma)	Cct3	11.63	12	11.73	11.79	11.28	11.17	11.34	10.94	11.21	11.57	11.25	-1.4	0.0074	0.106
1415768_a_at	ubiquitin-conjugating enzyme E2R 2	Ube2r2	10.15	10.69	10.26	10.37	9.86	9.72	9.99	9.68	9.82	9.92	9.83	-1.4	0.00427	0.106
1418232_s_at	LIM and senescent cell antigen-like domains 1	Lims1	10.71	10.98	11.16	10.95	10.12	10.31	10.52	10.4	10.43	10.72	10.42	-1.4	0.00859	0.106
1422765_at	microtubule-associated protein, RP/EB family, member 1	Mapre1	5.58	5.71	5.51	5.6	5.04	4.96	5.21	5.08	4.75	5.36	5.07	-1.4	0.00472	0.106
1437343_x_at	ATPase family, AAA domain containing 3A	Atad3a	9.44	10.03	9.73	9.73	9.16	9.16	9.14	8.97	9.35	9.42	9.2	-1.4	0.00856	0.106
1451115_at	protein inhibitor of activated STAT 3	Pias3	8.28	8.8	8.77	8.62	8.01	8.07	8.04	7.84	8.2	8.34	8.08	-1.4	0.00939	0.106
1449840_at	syntrophin, basic 2	Sntb2	6.73	7.14	6.91	6.93	6.47	6.49	6.5	6.1	6.38	6.43	6.4	-1.4	0.00292	0.106
1416768_at	RIKEN cDNA 1110003E01 gene	1110003E01Rik	10.71	11.27	11.06	11.01	10.53	10.19	10.68	10.51	10.42	10.56	10.48	-1.4	0.00821	0.106
1452532_x_at	CEA-related cell adhesion molecule 1	Ceacam1	4.84	5.06	5.19	5.03	4.52	4.48	4.4	4.43	4.47	4.7	4.5	-1.4	0.000703	0.106
1415756_a_at	SNAP-associated protein	Snapin	9.48	9.82	9.38	9.56	9.22	9.01	8.84	9.23	9.1	8.78	9.03	-1.4	0.0076	0.106
1422747_at	CHK2 checkpoint homolog (S. pombe)	Chek2	6.91	7.24	7.02	7.06	6.56	6.65	6.7	6.15	6.45	6.65	6.53	-1.4	0.00632	0.106
1433655_at	ring finger protein 141	Rnf141	10.4	10.61	10.6	10.54	9.84	10.05	10.25	10.03	9.86	10.02	10.01	-1.4	0.00112	0.106
1424603_at	sulfatase modifying factor 1	Sumf1	8.34	8.79	8.55	8.56	8.12	7.92	8.08	7.98	7.86	8.23	8.03	-1.4	0.0029	0.106
1417135_at	serine/arginine-rich protein specific kinase 2	Srpk2	9.5	9.73	9.8	9.68	8.91	8.94	9.35	9.26	9.16	9.27	9.15	-1.4	0.00385	0.106
1448123_s_at	transforming growth factor, beta induced	Tgfbi	10.71	11.13	10.47	10.77	10.09	10.24	10.25	10.13	10.44	10.31	10.24	-1.4	0.00896	0.106
1424760_a_at	SET and MYND domain containing 2	Smyd2	9.76	10.21	10.03	10	9.65	9.44	9.35	9.15	9.69	9.56	9.47	-1.4	0.00942	0.106
1434279_at	---	---	8.02	8.48	7.92	8.14	7.59	7.39	7.58	7.57	7.77	7.79	7.62	-1.4	0.00804	0.106
1420475_at	myotrophin	Mtpn	9.89	10.4	9.76	10.02	9.5	9.35	9.67	9.47	9.4	9.56	9.49	-1.4	0.0085	0.106
1452675_at	RNA binding motif protein 22	Rbm22	9.18	9.6	9.49	9.42	8.89	8.77	8.87	8.77	8.95	9.16	8.9	-1.4	0.00328	0.106
1417513_at	ecotropic viral integration site 5	Evi5	10.14	10.35	10.41	10.3	9.4	9.72	9.88	9.83	9.92	9.93	9.78	-1.4	0.00554	0.106
1448163_at	glucosamine-6-phosphate deaminase 1	Gnpda1	8.33	8.58	8.58	8.5	8.11	7.91	8.15	7.84	7.72	8.13	7.98	-1.4	0.00344	0.106
1422792_at	platelet-activating factor acetylhydrolase, isoform 1b, alpha2 subunit	Pafah1b2	9.42	9.58	9.44	9.48	8.71	8.84	9.27	9.01	8.76	9.17	8.96	-1.4	0.00754	0.106
1454048_a_at	RIKEN cDNA 4931408A02 gene /// similar to Protein C21orf63 homolog precursor	4931408A02Rik /// LOC630876	8.41	8.36	8.46	8.41	7.95	7.75	7.98	7.63	8.2	7.84	7.89	-1.4	0.00352	0.106
1422499_at	LIM domain and actin binding 1	Lima1	7.84	8.43	8.03	8.1	7.43	7.6	7.57	7.47	7.66	7.76	7.58	-1.4	0.00639	0.106
1416549_at	solute carrier family 35, member B4	Slc35b4	7.18	7.54	7.42	7.38	6.86	6.64	6.98	6.73	6.76	7.21	6.86	-1.4	0.00809	0.106
1427692_a_at	calcium/calmodulin-dependent serine protein kinase (MAGUK family)	Cask	6.9	7.18	7.22	7.1	6.62	6.53	6.59	6.68	6.84	6.25	6.59	-1.4	0.00635	0.106
1416767_a_at	RIKEN cDNA 1110003E01 gene	1110003E01Rik	10.32	10.79	10.53	10.55	10.04	9.88	10.31	9.82	10.02	10.12	10.03	-1.4	0.00718	0.106
1434839_s_at	transducin (beta)-like 1X-linked receptor 1	Tbl1xr1	8.58	9.08	8.74	8.8	8.05	8.41	8.34	8.22	8.35	8.34	8.29	-1.4	0.0043	0.106
1422801_at	Ras-GTPase-activating protein SH3-domain binding protein 1	G3bp1	10.7	11.13	11.07	10.97	10.44	10.25	10.47	10.33	10.47	10.76	10.45	-1.4	0.007	0.106
1415671_at	ATPase, H+ transporting, lysosomal V0 subunit D1	Atp6v0d1	10.3	10.55	10.32	10.39	10.02	9.77	10.04	9.83	9.68	9.92	9.88	-1.4	0.00135	0.106
1436845_at	axin2	Axin2	7.44	7.74	7.47	7.55	6.97	6.78	7.15	7.05	7.07	7.2	7.04	-1.4	0.00216	0.106
1421498_a_at	RIKEN cDNA 2010204K13 gene	2010204K13Rik	7.11	7.34	7.36	7.27	6.8	6.71	6.47	6.83	6.61	7.12	6.76	-1.4	0.00867	0.106
1448176_a_at	heterogeneous nuclear ribonucleoprotein K	Hnrpk	12.46	12.95	12.72	12.71	12.2	12.36	12.17	11.86	12.27	12.33	12.2	-1.4	0.00883	0.106
1417247_at	expressed sequence AI597479	AI597479	8.5	8.67	8.66	8.61	7.99	7.96	8.28	8.01	8.06	8.3	8.1	-1.4	0.00118	0.106
1419940_at	RIKEN cDNA C030018P15 gene	C030018P15Rik	4.63	4.86	4.75	4.75	4.54	4.38	4.14	4.01	4.38	3.98	4.24	-1.4	0.00927	0.106
1455824_x_at	STT3, subunit of the oligosaccharyltransferase complex, homolog A (S. cerevisiae)	Stt3a	10.65	11.2	10.78	10.88	10.37	10.45	10.39	10.37	10.15	10.49	10.37	-1.4	0.00581	0.106
1434011_a_at	integrator complex subunit 5	Ints5	11.27	11.81	11.6	11.56	11.02	10.93	11.22	10.96	10.94	11.25	11.05	-1.4	0.00696	0.106
1434790_a_at	leukotriene A4 hydrolase /// similar to Lta4h protein	LOC100048056 /// Lta4h	10.64	11.1	10.87	10.87	10.24	10.1	10.57	10.41	10.29	10.57	10.36	-1.4	0.0092	0.106
1450755_at	platelet-activating factor acetylhydrolase, isoform 1b, alpha2 subunit	Pafah1b2	8.54	8.81	8.7	8.68	8.14	8.09	8.14	8.1	8.24	8.36	8.18	-1.4	0.000412	0.106
1448708_at	mediator complex subunit 1	Med1	9.06	9.64	9.18	9.29	8.6	8.67	8.83	8.86	8.91	8.86	8.79	-1.4	0.00787	0.106
1420906_at	CD2-associated protein	Cd2ap	8.07	8.34	8	8.14	7.6	7.56	7.81	7.46	7.69	7.67	7.63	-1.4	0.00138	0.106
1427299_at	ribosomal protein S6 kinase polypeptide 3	Rps6ka3	8.25	8.44	8.27	8.32	7.67	7.67	7.91	8.2	7.69	7.75	7.82	-1.4	0.0063	0.106
1454030_at	SAPS domain family, member 3	Saps3	6.44	6.92	6.66	6.67	6.15	6.3	6.37	6.08	5.88	6.24	6.17	-1.4	0.00845	0.106
1427258_at	tripartite motif protein 24	Trim24	8.88	9.25	9.38	9.17	8.5	8.48	8.73	8.7	8.79	8.81	8.67	-1.4	0.00632	0.106
1426639_a_at	transcription factor 7-like 2, T-cell specific, HMG-box	Tcf7l2	4.8	5.25	5.15	5.07	4.46	4.54	4.59	4.75	4.42	4.63	4.57	-1.4	0.00322	0.106
1417540_at	E74-like factor 1	Elf1	8.17	8.72	8.45	8.45	7.81	8.07	7.81	7.79	8.18	8.01	7.95	-1.4	0.00993	0.106
1438177_x_at	ectonucleoside triphosphate diphosphohydrolase 4 /// similar to ectonucleoside triphosphate diphosphohydrolase 4	Entpd4 /// LOC100048085	9.39	9.77	9.53	9.56	9.04	9.09	9.19	8.83	9.15	9.08	9.06	-1.4	0.00202	0.106
1423628_s_at	protocadherin gamma subfamily B, 1 /// protocadherin gamma subfamily B, 2 /// protocadherin gamma subfamily B, 4 /// protocadherin gamma subfamily B, 5 /// protocadherin gamma subfamily B, 6 /// protocadherin gamma subfamily B, 7 /// protocadherin gamma subfamily B, 8 /// protocadherin gamma subfamily C, 3 /// protocadherin gamma subfamily C, 4 /// protocadherin gamma subfamily C, 5 /// protocadh…	Pcdhga1 /// Pcdhga10 /// Pcdhga11 /// Pcdhga12 /// Pcdhga2 /// Pcdhga3 /// Pcdhga4 /// Pcdhga5 /// Pcdhga6 /// Pcdhga7 /// Pcdhga8 /// Pcdhga9 /// Pcdhgb1 /// Pcdhgb2 /// Pcdhgb4 /// Pcdhgb5 /// Pcdhgb6 /// Pcdhgb7 /// Pcdhgb8 /// Pcdhgc3 /// Pcdhgc4 /// Pcdhgc5	7.94	8.54	8.2	8.23	7.69	7.68	7.76	7.54	7.76	7.93	7.73	-1.4	0.0082	0.106
1424643_at	Treacher Collins Franceschetti syndrome 1, homolog	Tcof1	6.96	7.35	7.31	7.21	6.83	6.45	6.69	6.56	6.74	6.98	6.71	-1.4	0.00894	0.106
1427405_s_at	RAB11 family interacting protein 5 (class I)	Rab11fip5	8.05	8.47	7.96	8.16	7.74	7.63	7.64	7.52	7.78	7.68	7.67	-1.4	0.00381	0.106
1415720_s_at	MAD2L1 binding protein	Mad2l1bp	8.42	8.79	8.6	8.6	8.2	7.91	8.18	8.06	8.1	8.23	8.11	-1.4	0.0017	0.106
1426853_at	SET translocation /// cDNA sequence BC085271	BC085271 /// Set	12.22	12.49	12.3	12.34	11.65	11.77	11.91	11.84	11.85	12.07	11.85	-1.4	0.00168	0.106
1421292_a_at	RIKEN cDNA A730008L03 gene	A730008L03Rik	9.35	9.64	9.49	9.49	9.03	8.96	8.99	8.69	9.22	9.16	9.01	-1.4	0.00575	0.106
1417129_a_at	Meis homeobox 2	Meis2	6.39	6.87	6.41	6.56	5.96	5.95	6.09	6.18	6.03	6.23	6.07	-1.4	0.0058	0.106
1424094_at	NIMA (never in mitosis gene a)-related expressed kinase 9	Nek9	9.96	10.58	10.32	10.29	9.89	9.7	9.95	9.69	9.81	9.78	9.8	-1.4	0.0083	0.106
1456740_x_at	component of oligomeric golgi complex 1	Cog1	5.86	6.15	6.28	6.1	5.66	5.38	5.9	5.55	5.55	5.65	5.62	-1.4	0.00792	0.106
1418274_at	nuclear transport factor 2 /// similar to nuclear transport factor 2 /// predicted gene, EG668830	EG668830 /// LOC100043462 /// LOC100044514 /// LOC621832 /// Nutf2	11.13	11.58	11.13	11.28	10.89	10.63	10.81	10.77	10.75	10.94	10.8	-1.4	0.00469	0.106
1434206_s_at	protein phosphatase 2, regulatory subunit B (B56), gamma isoform	Ppp2r5c	8.22	8.63	8.46	8.44	7.86	8	8.16	7.86	7.94	7.91	7.96	-1.4	0.0023	0.106
1451247_at	major facilitator superfamily domain containing 1	Mfsd1	11.21	11.56	11.25	11.34	10.84	10.91	10.87	10.84	10.78	10.92	10.86	-1.4	0.000493	0.106
1423876_at	expressed sequence AI450540 /// hypothetical protein LOC100044843	AI450540 /// LOC100044843	7.68	8.02	7.83	7.84	7.33	7.04	7.42	7.36	7.4	7.63	7.36	-1.4	0.00796	0.106
1434367_s_at	nuclear transport factor 2 /// similar to nuclear transport factor 2	LOC100043462 /// Nutf2	12.5	12.87	12.61	12.66	12.27	12.06	12.25	11.97	12.19	12.35	12.18	-1.4	0.00354	0.106
1429109_at	male-specific lethal 2-like 1 (Drosophila)	Msl2l1	8.89	9.21	8.85	8.98	8.28	8.48	8.63	8.56	8.72	8.37	8.51	-1.4	0.00612	0.106
1420957_at	adenomatosis polyposis coli /// similar to adenomatosis polyposis coli	Apc /// LOC100048863	4.38	4.88	4.49	4.58	4.14	4.14	4.17	4.09	4.08	4.03	4.11	-1.4	0.00257	0.106
1427397_at	RIKEN cDNA 2810046L04 gene	2810046L04Rik	5.35	5.85	5.68	5.63	5.23	5.12	5.19	5.1	5.06	5.21	5.15	-1.4	0.00263	0.106
1455836_at	poly (A) polymerase alpha	Papola	10.46	10.56	10.36	10.46	10.05	10.07	9.97	9.75	10.19	9.89	9.99	-1.4	0.00204	0.106
1455570_x_at	calponin 3, acidic /// similar to calponin 3, acidic	Cnn3 /// LOC100047856	12.2	12.6	12.26	12.35	11.88	11.89	12.08	11.56	11.95	11.92	11.88	-1.4	0.00874	0.106
1426699_at	expressed sequence AU040320	AU040320	6.55	6.79	6.99	6.78	6.44	6.37	6.09	6.42	6.16	6.36	6.31	-1.4	0.00588	0.106
1415920_at	cleavage stimulation factor, 3' pre-RNA subunit 2, tau	Cstf2t	10.43	10.9	10.72	10.68	10.02	10.06	10.34	10.24	10.29	10.34	10.22	-1.4	0.00667	0.106
1423045_at	nuclear cap binding protein subunit 2	Ncbp2	8.8	9.36	8.94	9.03	8.64	8.54	8.42	8.63	8.46	8.7	8.57	-1.4	0.00819	0.106
1417492_at	cathepsin B	Ctsb	10.37	10.79	10.81	10.66	10.22	10.33	10.24	10.25	9.89	10.2	10.19	-1.4	0.00903	0.106
1427895_at	RIKEN cDNA 2310004N24 gene	2310004N24Rik	8.92	9.06	8.82	8.93	8.61	8.61	8.39	8.27	8.47	8.45	8.47	-1.4	0.00133	0.106
1436339_at	RIKEN cDNA 1810058I24 gene	1810058I24Rik	10.63	10.91	10.81	10.78	10.35	10.14	10.42	10.31	10.35	10.33	10.32	-1.4	0.000541	0.106
1416712_at	peptidase D	Pepd	10.03	10.24	10.31	10.19	9.71	9.71	9.88	9.67	9.59	9.82	9.73	-1.4	0.000847	0.106
1417491_at	cathepsin B	Ctsb	9.71	9.89	9.79	9.8	9.21	9.18	9.61	9.53	9.11	9.36	9.33	-1.4	0.00776	0.106
1426417_at	Yip1 domain family, member 4	Yipf4	5.92	6.22	6.26	6.13	5.85	5.56	5.65	5.62	5.69	5.66	5.67	-1.4	0.00148	0.106
1455405_at	proline-serine-threonine phosphatase-interacting protein 2	Pstpip2	7.04	7.3	6.96	7.1	6.39	6.6	6.71	6.84	6.66	6.63	6.64	-1.4	0.00426	0.106
1420941_at	regulator of G-protein signaling 5	Rgs5	8.95	8.86	8.9	8.9	8.32	8.66	8.44	8.55	8.34	8.35	8.44	-1.4	0.000882	0.106
1425919_at	NADH dehydrogenase (ubiquinone) 1 alpha subcomplex, 12	Ndufa12	4.4	4.61	4.45	4.49	4.07	4.08	4.01	4.26	3.94	3.8	4.03	-1.4	0.0026	0.106
1417288_at	pleckstrin homology domain-containing, family A (phosphoinositide binding specific) member 2	Plekha2	10.29	10.73	10.28	10.43	10.02	9.97	10.01	9.87	9.97	10	9.97	-1.4	0.00284	0.106
1415751_at	heterochromatin protein 1, binding protein 3	Hp1bp3	10.85	11.18	11.18	11.07	10.48	10.57	10.68	10.46	10.73	10.74	10.61	-1.4	0.00298	0.106
1451789_a_at	receptor-like tyrosine kinase	Ryk	9.45	9.7	9.41	9.52	9.14	8.78	9.07	8.96	9.11	9.3	9.06	-1.4	0.00665	0.106
1448473_at	budding uninhibited by benzimidazoles 3 homolog (S. cerevisiae)	Bub3	7.28	7.64	7.39	7.44	6.87	7.04	7.1	6.94	7.13	6.79	6.98	-1.4	0.00352	0.106
1448318_at	adipose differentiation related protein	Adfp	12.13	12.41	12.51	12.35	11.84	11.72	11.94	12.02	11.77	12.06	11.89	-1.4	0.00436	0.106
1433867_at	RIKEN cDNA 1810030O07 gene	1810030O07Rik	8.82	9.18	9.05	9.02	8.61	8.56	8.56	8.5	8.42	8.71	8.56	-1.4	0.00149	0.106
1434330_at	tubulin folding cofactor E-like	Tbcel	8.18	8.63	8.5	8.44	7.81	7.92	8.08	7.92	8.11	8.04	7.98	-1.4	0.00459	0.106
1423836_at	zinc finger protein 503	Zfp503	7.41	7.88	7.81	7.7	7.22	7.26	7.3	7.11	7.13	7.44	7.24	-1.4	0.00669	0.106
1420865_at	zinc finger protein 161	Zfp161	9.11	9.37	9.3	9.26	8.77	8.71	9.02	8.69	8.61	9.04	8.81	-1.4	0.00671	0.106
1432539_a_at	nucleoporin 54	Nup54	5.72	6.12	5.68	5.84	5.34	5.33	5.54	5.33	5.25	5.54	5.39	-1.4	0.00629	0.106
1460387_a_at	sialic acid acetylesterase	Siae	7.07	7.43	7.54	7.35	6.71	6.82	7.02	6.85	6.88	7.1	6.9	-1.4	0.00892	0.106
1420191_s_at	transmembrane protein 191C	Tmem191c	5.06	4.94	4.77	4.92	4.48	4.51	4.4	4.31	4.61	4.54	4.48	-1.4	0.00109	0.106
1435350_at	Tnf receptor-associated factor 6	Traf6	6.9	7.18	7.33	7.14	6.59	6.54	6.75	6.8	6.66	6.83	6.7	-1.4	0.00467	0.106
1415903_at	solute carrier family 38, member 1	Slc38a1	7.1	7.6	7.27	7.32	6.8	6.75	7.07	6.83	6.9	6.94	6.88	-1.4	0.00725	0.106
1451042_a_at	myc induced nuclear antigen	Mina	8.52	8.84	8.69	8.68	8.18	8.18	8.32	8.19	8.25	8.34	8.24	-1.4	0.000589	0.106
1438176_x_at	RIKEN cDNA 1110031B06 gene	1110031B06Rik	11.48	11.61	11.57	11.55	11.15	10.92	11.21	10.96	11.35	11.09	11.11	-1.4	0.00298	0.106
1415766_at	SEC22 vesicle trafficking protein homolog B (S. cerevisiae)	Sec22b	8.58	8.92	8.83	8.78	8.14	8.35	8.53	8.52	8.14	8.34	8.34	-1.4	0.00889	0.106
1424745_at	alanine-glyoxylate aminotransferase 2-like 2	Agxt2l2	7.82	7.98	7.98	7.93	7.41	7.5	7.41	7.48	7.63	7.51	7.49	-1.4	0.000162	0.106
1448191_at	polo-like kinase 1 (Drosophila)	Plk1	8.49	8.83	8.4	8.57	7.95	8.03	8.09	8.24	8.17	8.34	8.14	-1.4	0.00858	0.106
1428477_at	elaC homolog 2 (E. coli)	Elac2	7.42	7.68	7.31	7.47	6.97	6.97	6.96	6.94	7.13	7.24	7.04	-1.4	0.00377	0.106
1417586_at	timeless homolog (Drosophila)	Timeless	8.18	8.33	8.38	8.3	7.76	7.91	7.77	7.9	7.89	7.95	7.86	-1.4	0.000201	0.106
1426543_x_at	endonuclease domain containing 1	Endod1	7.44	7.77	7.65	7.62	7.2	7.09	7.33	6.98	7.21	7.31	7.19	-1.4	0.00371	0.106
1453572_a_at	proteolipid protein 2	Plp2	10.6	10.88	10.52	10.67	10.27	10.1	10.3	10.09	10.13	10.51	10.23	-1.4	0.00874	0.106
1451803_a_at	vascular endothelial growth factor B	Vegfb	8.01	8.27	7.95	8.08	7.61	7.4	7.82	7.74	7.56	7.73	7.64	-1.4	0.00593	0.106
1426685_a_at	CCR4-NOT transcription complex, subunit 6 /// similar to CCR4-NOT transcription complex, subunit 6	Cnot6 /// LOC100046343	10.02	10.26	10.22	10.17	9.36	9.73	9.82	9.84	9.8	9.86	9.74	-1.3	0.00987	0.106
1418285_at	ephrin B1	Efnb1	6.35	6.51	6.15	6.34	5.83	5.86	5.9	5.81	6.18	5.86	5.91	-1.3	0.005	0.106
1448633_at	PRP31 pre-mRNA processing factor 31 homolog (yeast)	Prpf31	8.71	9.12	8.73	8.85	8.54	8.48	8.45	8.19	8.38	8.51	8.43	-1.3	0.00771	0.106
1421215_a_at	sarcolemma associated protein	Slmap	5.75	5.94	5.78	5.82	5.31	5.47	5.59	5.34	5.21	5.46	5.4	-1.3	0.0021	0.106
1435882_at	ubiquitin associated protein 2-like	Ubap2l	8.13	8.49	8.31	8.31	7.88	7.94	7.97	7.85	7.84	7.82	7.88	-1.3	0.000854	0.106
1416907_at	translin	Tsn	9.27	9.43	9.17	9.29	8.83	8.76	9.02	8.68	8.88	9.01	8.86	-1.3	0.00281	0.106
1423574_s_at	steroid 5 alpha-reductase 3	Srd5a3	8.34	8.83	8.64	8.6	8.17	8.04	8.27	8.18	8.17	8.24	8.18	-1.3	0.00482	0.106
1439410_x_at	solute carrier family 25, member 39	Slc25a39	12.17	12.57	12.45	12.4	11.98	11.83	12.18	11.86	11.92	12.06	11.97	-1.3	0.00631	0.106
1428684_at	RIKEN cDNA 1500001M20 gene	1500001M20Rik	8.24	8.4	8.23	8.29	7.89	7.72	7.93	7.88	7.76	8.02	7.87	-1.3	0.000796	0.106
1417201_at	5'-nucleotidase, cytosolic II	Nt5c2	7.27	7.55	7.45	7.42	6.99	6.98	7.05	7.03	6.87	7.08	7	-1.3	0.000492	0.106
1423571_at	endothelial differentiation sphingolipid G-protein-coupled receptor 1	Edg1	7.3	7.26	6.99	7.18	6.82	6.91	6.66	6.82	6.72	6.63	6.76	-1.3	0.00229	0.106
1430634_a_at	phosphofructokinase, platelet	Pfkp	6.36	6.68	6.43	6.49	6.19	6.17	6.21	5.94	6.08	5.81	6.07	-1.3	0.00785	0.106
1439081_at	meningioma expressed antigen 5 (hyaluronidase)	Mgea5	6.44	6.77	6.67	6.63	6.22	6.38	6.21	6.18	6.1	6.14	6.21	-1.3	0.00177	0.106
1460708_s_at	cell division cycle 42 homolog (S. cerevisiae)	Cdc42	12.07	12.3	12.19	12.19	11.74	11.74	11.81	11.57	11.86	11.87	11.77	-1.3	0.00109	0.106
1416749_at	HtrA serine peptidase 1	Htra1	12.36	12.72	12.53	12.54	11.91	12.05	12.29	12.17	12	12.27	12.12	-1.3	0.00767	0.106
1449885_at	transmembrane protein 47	Tmem47	7.51	7.74	7.83	7.69	7.14	7.3	7.27	7.39	7.18	7.35	7.27	-1.3	0.00164	0.106
1455988_a_at	chaperonin subunit 6a (zeta) /// hypothetical protein LOC100038887	Cct6a /// LOC100038887	12.43	12.62	12.46	12.5	12.04	11.88	12.13	11.96	12.18	12.3	12.08	-1.3	0.00379	0.106
1439154_at	nucleoporin 98	Nup98	8.11	8.31	8.48	8.3	7.65	7.91	7.89	7.86	7.89	8.08	7.88	-1.3	0.00596	0.106
1427460_at	TAF4A RNA polymerase II, TATA box binding protein (TBP)-associated factor /// similar to TAF4A RNA polymerase II, TATA box binding protein (TBP)-associated factor	LOC100046932 /// Taf4a	7.59	7.93	7.94	7.82	7.33	7.18	7.43	7.36	7.48	7.62	7.4	-1.3	0.00868	0.106
1451494_at	WW domain containing adaptor with coiled-coil /// similar to WW domain-containing adapter protein with coiled-coil	LOC100044766 /// Wac	10.16	10.54	10.08	10.26	9.87	9.9	9.76	9.75	9.93	9.83	9.84	-1.3	0.00466	0.106
1416908_s_at	translin	Tsn	10.9	11.12	10.9	10.97	10.53	10.48	10.67	10.43	10.53	10.69	10.56	-1.3	0.00109	0.106
1448247_at	B-cell CLL/lymphoma 7B /// hypothetical protein LOC100040069 /// hypothetical protein LOC100048278	Bcl7b /// LOC100040069 /// LOC100048278	7.49	7.65	7.51	7.55	7.22	6.91	7.35	6.97	7.15	7.19	7.13	-1.3	0.0049	0.106
1423699_at	non-SMC condensin II complex, subunit H2	Ncaph2	6.68	6.82	6.73	6.74	6.17	6.34	6.47	6.09	6.32	6.56	6.33	-1.3	0.00634	0.106
1418971_x_at	B-cell leukemia/lymphoma 10	Bcl10	10.29	10.47	10.49	10.42	9.96	9.76	10.17	10.15	9.85	10.1	10	-1.3	0.00649	0.106
1451067_at	small glutamine-rich tetratricopeptide repeat (TPR)-containing, alpha	Sgta	9.34	9.6	9.47	9.47	9.07	9	9.1	8.85	9.02	9.27	9.05	-1.3	0.00329	0.106
1420616_at	ash2 (absent, small, or homeotic)-like (Drosophila)	Ash2l	9.5	9.62	9.35	9.49	8.99	8.93	9.12	9.36	8.94	9.1	9.07	-1.3	0.00658	0.106
1419640_at	purine rich element binding protein B	Purb	8.22	8.62	8.21	8.35	7.8	7.78	8.06	7.99	7.9	8.07	7.93	-1.3	0.00899	0.106
1415934_at	COP9 (constitutive photomorphogenic) homolog, subunit 8 (Arabidopsis thaliana)	Cops8	9.2	9.46	9.21	9.29	8.78	8.73	8.89	8.79	8.98	9.08	8.88	-1.3	0.00383	0.106
1435526_at	torsin A interacting protein 2	Tor1aip2	9.39	9.69	9.6	9.56	9.07	9.14	9.2	9.02	9.08	9.37	9.15	-1.3	0.00336	0.106
1424506_at	zinc finger protein 768	Zfp768	6.44	6.79	6.41	6.55	6.1	6.31	5.95	6.18	6.19	6.07	6.13	-1.3	0.00661	0.106
1426110_a_at	endothelial differentiation, lysophosphatidic acid G-protein-coupled receptor, 2	Edg2	7.22	7.38	7.34	7.31	6.93	6.88	7.16	6.7	6.81	6.94	6.9	-1.3	0.00396	0.106
1427699_a_at	protein tyrosine phosphatase, non-receptor type 11	Ptpn11	8.42	8.86	8.42	8.57	8.24	8.02	8.29	8.16	8.19	8.05	8.16	-1.3	0.00931	0.106
1460730_at	eukaryotic translation initiation factor 2B, subunit 1 (alpha)	Eif2b1	9.06	9.2	9.23	9.16	8.73	8.66	8.78	8.57	8.76	9.03	8.76	-1.3	0.00438	0.106
1454837_at	ceroid-lipofuscinosis, neuronal 6	Cln6	7.62	7.82	7.76	7.73	7.5	7.32	7.14	7.13	7.43	7.45	7.33	-1.3	0.00586	0.106
1416274_at	cystinosis, nephropathic	Ctns	6.93	7.02	7.16	7.04	6.49	6.7	6.74	6.55	6.53	6.78	6.63	-1.3	0.00212	0.106
1425384_a_at	ubiquitination factor E4A, UFD2 homolog (S. cerevisiae)	Ube4a	5.61	6.09	5.85	5.85	5.32	5.43	5.44	5.5	5.39	5.6	5.45	-1.3	0.00708	0.106
1425612_at	cut-like homeobox 1	Cux1	3.87	4.03	3.91	3.94	3.55	3.33	3.82	3.56	3.56	3.39	3.54	-1.3	0.00706	0.106
1450351_a_at	CAP-GLY domain containing linker protein 1	Clip1	6.83	6.98	6.91	6.91	6.4	6.47	6.53	6.37	6.7	6.56	6.51	-1.3	0.00125	0.106
1451102_at	CCR4-NOT transcription complex, subunit 8	Cnot8	9.57	9.81	9.69	9.69	9.31	9.23	9.29	9.15	9.48	9.29	9.29	-1.3	0.00155	0.106
1428115_a_at	RAB2B, member RAS oncogene family	Rab2b	5.77	6.28	5.97	6.01	5.54	5.68	5.58	5.52	5.74	5.6	5.61	-1.3	0.00848	0.106
1423184_at	intersectin 2	Itsn2	9.71	9.59	9.76	9.69	9.22	9.53	9.4	9.17	9.25	9.19	9.29	-1.3	0.00346	0.106
1427514_at	hypothetical protein LOC624295	LOC624295	5.27	5.65	5.45	5.46	5.12	5.14	5.03	4.94	4.95	5.2	5.06	-1.3	0.00461	0.106
1427147_at	RIKEN cDNA F730047E07 gene	F730047E07Rik	6.51	6.73	6.52	6.59	5.99	6.22	6.23	6.19	6.22	6.31	6.19	-1.3	0.00167	0.106
1448515_at	translin	Tsn	10.47	10.73	10.39	10.53	10.22	9.99	10.27	10.09	9.97	10.29	10.14	-1.3	0.00839	0.106
1437320_s_at	xeroderma pigmentosum, complementation group A	Xpa	4.52	4.66	4.71	4.63	4.16	4.12	4.3	4.41	4.2	4.24	4.24	-1.3	0.00103	0.106
1417432_a_at	guanine nucleotide binding protein (G protein), beta 1	Gnb1	10.88	11.23	10.87	10.99	10.65	10.42	10.73	10.59	10.6	10.62	10.6	-1.3	0.0054	0.106
1427962_at	coiled-coil domain containing 102A	Ccdc102a	8.7	8.99	8.64	8.78	8.42	8.4	8.43	8.24	8.56	8.26	8.39	-1.3	0.00586	0.106
1453182_a_at	sphingomyelin phosphodiesterase 4	Smpd4	6.93	7.39	7.13	7.15	6.55	6.75	6.83	6.75	6.81	6.86	6.76	-1.3	0.00904	0.106
1455175_at	PHD finger protein 13	Phf13	8.27	8.54	8.46	8.42	8.04	8.09	8.06	7.85	8.02	8.14	8.03	-1.3	0.00169	0.106
1419752_at	nuclear transcription factor, X-box binding 1	Nfx1	7.3	7.33	7.68	7.44	7.01	7.08	7.03	6.92	7.05	7.19	7.05	-1.3	0.00475	0.106
1449250_at	papillary renal cell carcinoma (translocation-associated)	Prcc	7.56	7.84	7.86	7.75	7.37	7.18	7.48	7.21	7.38	7.56	7.36	-1.3	0.00896	0.106
1460735_at	supervillin	Svil	8.66	8.92	8.98	8.85	8.4	8.37	8.7	8.34	8.47	8.51	8.47	-1.3	0.00647	0.106
1427574_s_at	SH3 domain protein D19	Sh3d19	5.4	5.44	5.68	5.51	4.92	5.09	5.34	5.2	5.11	5.05	5.12	-1.3	0.00675	0.106
1460228_at	similar to USF2	LOC100047980	8	8.15	7.81	7.99	7.7	7.57	7.61	7.55	7.58	7.58	7.6	-1.3	0.00101	0.106
1425356_at	zinc finger protein 142	Zfp142	5.63	6.03	5.79	5.82	5.22	5.44	5.38	5.54	5.55	5.44	5.43	-1.3	0.00767	0.106
1416284_at	mitochondrial ribosomal protein L28	Mrpl28	9.66	10.02	9.71	9.8	9.51	9.45	9.32	9.29	9.34	9.55	9.41	-1.3	0.00559	0.106
1451717_s_at	SUMO/sentrin specific peptidase 2	Senp2	8.18	8.24	8.1	8.17	7.59	7.63	7.83	7.77	7.9	8	7.79	-1.3	0.00547	0.106
1420645_at	polycomb group ring finger 2	Pcgf2	5.95	5.88	5.79	5.87	5.52	5.48	5.45	5.4	5.45	5.62	5.49	-1.3	0.000201	0.106
1456433_at	regulator of chromosome condensation (RCC1) and BTB (POZ) domain containing protein 1	Rcbtb1	7.73	7.94	7.77	7.81	7.34	7.44	7.34	7.31	7.64	7.49	7.43	-1.3	0.00279	0.106
1415984_at	acyl-Coenzyme A dehydrogenase, medium chain	Acadm	11.72	11.87	11.9	11.83	11.28	11.37	11.48	11.52	11.44	11.58	11.45	-1.3	0.00124	0.106
1438156_x_at	carnitine palmitoyltransferase 1a, liver	Cpt1a	6.27	6.65	6.51	6.48	6.14	6.03	6.03	5.96	6.23	6.16	6.09	-1.3	0.00472	0.106
1460671_at	glutathione peroxidase 1	Gpx1	13.38	13.58	13.35	13.44	13.14	12.99	13.09	13.01	13.14	12.94	13.05	-1.3	0.000822	0.106
1425466_at	SUMO/sentrin specific peptidase 2	Senp2	8.67	8.84	8.94	8.82	8.28	8.35	8.41	8.38	8.46	8.71	8.43	-1.3	0.00726	0.106
1438251_x_at	HtrA serine peptidase 1	Htra1	12.37	12.68	12.46	12.5	11.93	12.06	12.26	12.17	12.15	12.15	12.12	-1.3	0.00384	0.106
1451569_at	nuclear receptor subfamily 2, group C, member 2	Nr2c2	8.29	8.53	8.47	8.43	7.99	8.02	8.17	8.04	8.15	7.92	8.05	-1.3	0.00133	0.106
1428501_at	RIKEN cDNA 1110051M20 gene /// similar to 1110051M20Rik protein	1110051M20Rik /// LOC100048133	7.87	8.02	7.96	7.95	7.65	7.51	7.55	7.57	7.39	7.74	7.57	-1.3	0.00165	0.106
1428063_at	ankyrin repeat domain 46	Ankrd46	8.84	9.11	9.22	9.06	8.71	8.61	8.67	8.49	8.76	8.81	8.68	-1.3	0.00676	0.106
1426760_at	importin 8	Ipo8	8.92	9.31	9.17	9.13	8.54	8.71	8.76	8.76	8.88	8.87	8.75	-1.3	0.00863	0.106
1420882_a_at	nuclear receptor-binding SET-domain protein 1 /// adrenocortical dysplasia	Acd /// Nsd1	8.19	8.48	8.32	8.33	7.91	7.81	8.06	7.87	7.86	8.19	7.95	-1.3	0.00765	0.106
1423517_at	chaperonin subunit 6a (zeta) /// hypothetical protein LOC100038887	Cct6a /// LOC100038887	11.95	12.19	12.03	12.06	11.59	11.46	11.66	11.81	11.73	11.81	11.68	-1.3	0.00485	0.106
1450259_a_at	signal transducer and activator of transcription 5A	Stat5a	4.42	4.4	4.48	4.43	4.24	3.99	3.85	4.13	3.92	4.2	4.06	-1.3	0.00557	0.106
1426289_at	glutamine-rich 1	Qrich1	9.8	10.26	10.04	10.03	9.58	9.59	9.64	9.62	9.81	9.7	9.66	-1.3	0.00741	0.106
1438180_x_at	silica-induced gene 111 /// HCLS1 associated X-1	Hax1 /// Silg111	12.21	12.52	12.41	12.38	12.05	11.95	12.06	12.17	11.75	12.04	12	-1.3	0.00842	0.106
1448516_at	translin	Tsn	8.45	8.66	8.37	8.49	8.2	7.94	8.28	8.1	8.01	8.18	8.12	-1.3	0.00544	0.106
1424129_at	major facilitator superfamily domain containing 1	Mfsd1	10.18	10.36	10.36	10.3	9.89	9.96	9.92	9.99	9.65	10.14	9.93	-1.3	0.0085	0.106
1450691_at	cask-interacting protein 2	Caskin2	7.54	7.93	7.67	7.71	7.29	7.46	7.34	7.13	7.42	7.4	7.34	-1.3	0.00864	0.106
1419545_a_at	ATPase, H+ transporting, lysosomal V1 subunit C1	Atp6v1c1	10.94	10.9	10.96	10.93	10.65	10.65	10.48	10.53	10.42	10.65	10.56	-1.3	0.000535	0.106
1434472_at	dual specificity phosphatase 3 (vaccinia virus phosphatase VH1-related)	Dusp3	9.47	9.69	9.8	9.65	9.39	9.32	9.4	9.04	9.26	9.3	9.29	-1.3	0.00821	0.106
1437398_a_at	aldehyde dehydrogenase 9, subfamily A1	Aldh9a1	9.47	9.72	9.52	9.57	9.3	9.15	9.22	9.06	9.17	9.31	9.2	-1.3	0.00184	0.106
1416667_at	phenylalkylamine Ca2+ antagonist (emopamil) binding protein	Ebp	9.52	9.78	9.56	9.62	9.17	9.05	9.39	9.39	9.15	9.36	9.25	-1.3	0.00879	0.106
1437226_x_at	MARCKS-like 1	Marcksl1	11.19	11.32	11.53	11.35	10.86	10.96	11.16	11.04	11.06	10.79	10.98	-1.3	0.00956	0.106
1426260_a_at	UDP glucuronosyltransferase 1 family, polypeptide A2 /// UDP glucuronosyltransferase 1 family, polypeptide A6A /// UDP glycosyltransferase 1 family, polypeptide A10 /// UDP glucuronosyltransferase 1 family, polypeptide A7C /// UDP glucuronosyltransferase 1 family, polypeptide A5 /// UDP glucuronosyltransferase 1 family, polypeptide A9 /// UDP glucuronosyltransferase 1 family, polypeptide A6B /// …	Ugt1a1 /// Ugt1a10 /// Ugt1a2 /// Ugt1a5 /// Ugt1a6a /// Ugt1a6b /// Ugt1a7c /// Ugt1a9	10.15	10.22	10.54	10.3	9.91	9.85	9.87	10.04	9.85	10.1	9.94	-1.3	0.00856	0.106
1454061_at	THUMP domain containing 3	Thumpd3	5.77	5.98	5.84	5.86	5.35	5.62	5.47	5.47	5.46	5.62	5.5	-1.3	0.00174	0.106
1450402_at	mediator complex subunit 1	Med1	4.61	4.83	4.94	4.79	4.46	4.3	4.63	4.46	4.41	4.31	4.43	-1.3	0.00682	0.106
1424954_a_at	---	---	7.66	8.07	7.91	7.88	7.43	7.43	7.59	7.56	7.43	7.65	7.52	-1.3	0.00721	0.106
1424314_at	PRP3 pre-mRNA processing factor 3 homolog (yeast)	Prpf3	8.3	8.7	8.35	8.45	8.15	7.98	8.07	7.97	8.11	8.23	8.09	-1.3	0.00895	0.106
1423647_a_at	zinc finger, DHHC domain containing 3	Zdhhc3	8.76	8.87	8.56	8.73	8.37	8.18	8.48	8.52	8.32	8.32	8.37	-1.3	0.00618	0.106
1448497_at	excision repair cross-complementing rodent repair deficiency, complementation group 3	Ercc3	8.86	9.03	8.64	8.84	8.47	8.39	8.58	8.33	8.45	8.66	8.48	-1.3	0.00993	0.106
1455820_x_at	scavenger receptor class B, member 1	Scarb1	8.41	8.55	8.48	8.48	8.06	8.11	8.2	8.15	8.23	7.95	8.12	-1.3	0.000934	0.106
1426216_at	component of oligomeric golgi complex 6	Cog6	9.31	9.48	9.43	9.41	8.91	8.93	9.14	9.22	8.9	9.16	9.04	-1.3	0.00579	0.106
1456691_s_at	steroid 5 alpha-reductase 3 /// hypothetical protein LOC100044230	LOC100044230 /// Srd5a3	8.71	8.99	8.87	8.86	8.48	8.41	8.61	8.42	8.5	8.55	8.5	-1.3	0.00131	0.106
1427370_at	amidohydrolase domain containing 1	Amdhd1	3.96	4.18	4.03	4.06	3.77	3.88	3.8	3.49	3.59	3.64	3.7	-1.3	0.00744	0.106
1428868_a_at	ornithine decarboxylase antizyme /// similar to ornithine decarboxylase antizyme	LOC100041965 /// LOC100045697 /// Oaz1	12.84	13.1	12.74	12.89	12.65	12.49	12.53	12.38	12.55	12.59	12.53	-1.3	0.00486	0.106
1450162_at	D4, zinc and double PHD fingers, family 3	Dpf3	5.08	5.11	5.4	5.2	4.83	4.87	5.03	4.7	4.74	4.86	4.84	-1.3	0.00741	0.106
1424919_at	v-erb-b2 erythroblastic leukemia viral oncogene homolog 2, neuro/glioblastoma derived oncogene homolog (avian)	Erbb2	7.52	7.95	7.64	7.7	7.29	7.2	7.45	7.34	7.37	7.42	7.35	-1.3	0.00891	0.106
1436935_x_at	chloride channel, nucleotide-sensitive, 1A	Clns1a	12.19	12.48	12.38	12.35	11.98	11.84	12.08	11.98	11.94	12.15	12	-1.3	0.00426	0.106
1425228_a_at	deoxyguanosine kinase	Dguok	8.77	9.01	8.81	8.86	8.52	8.43	8.64	8.32	8.53	8.61	8.51	-1.3	0.00435	0.106
1426041_a_at	FYVE, RhoGEF and PH domain containing 4	Fgd4	4.32	4.55	4.78	4.55	4.26	4.23	4.18	4.13	4.11	4.27	4.2	-1.3	0.00778	0.106
1452812_at	latrophilin 1	Lphn1	6.04	5.98	5.95	5.99	5.72	5.66	5.77	5.46	5.53	5.68	5.64	-1.3	0.00183	0.106
1419313_at	cyclin T1 /// similar to cyclin T1	Ccnt1 /// LOC100047121	5.46	5.66	5.66	5.59	5.32	5.04	5.21	5.26	5.26	5.36	5.24	-1.3	0.00313	0.106
1423037_at	angiotensin receptor-like 1	Agtrl1	7.05	6.99	6.91	6.98	6.51	6.9	6.66	6.6	6.54	6.58	6.63	-1.3	0.00535	0.106
1448888_at	protein phosphatase 1, regulatory (inhibitor) subunit 7	Ppp1r7	8.5	8.48	8.49	8.49	7.95	8	8.33	8.35	8.11	8.09	8.14	-1.3	0.00969	0.106
1416096_at	expressed sequence AI413782	AI413782	8.87	8.97	8.91	8.92	8.68	8.53	8.62	8.56	8.51	8.5	8.57	-1.3	0.000128	0.106
1432032_a_at	artemin	Artn	4.56	4.25	4.4	4.4	4.07	4.04	4.21	4.05	3.89	4.06	4.05	-1.3	0.00432	0.106
1416515_at	fascin homolog 1, actin bundling protein (Strongylocentrotus purpuratus)	Fscn1	5.54	5.59	5.27	5.47	5.04	5.2	5.13	5.12	5.19	5.02	5.12	-1.3	0.00301	0.106
1416823_a_at	oxysterol binding protein-like 1A	Osbpl1a	8.75	8.78	8.77	8.77	8.29	8.27	8.58	8.57	8.31	8.5	8.42	-1.3	0.00536	0.106
1424585_at	RAN binding protein 10	Ranbp10	7.83	8.15	7.99	7.99	7.49	7.65	7.61	7.71	7.7	7.7	7.64	-1.3	0.00314	0.106
1423573_at	steroid 5 alpha-reductase 3 /// hypothetical protein LOC100044230	LOC100044230 /// Srd5a3	8.07	8.29	8.33	8.23	7.94	7.78	7.88	7.94	7.87	7.9	7.89	-1.3	0.000988	0.106
1454161_s_at	RIKEN cDNA 0610007P14 gene	0610007P14Rik	10.11	10	10.05	10.05	9.78	9.64	9.83	9.83	9.45	9.73	9.71	-1.3	0.00648	0.106
1419244_a_at	RAB14, member RAS oncogene family	Rab14	10.97	11.26	11.12	11.12	10.71	10.59	10.83	10.77	10.88	10.87	10.78	-1.3	0.00538	0.106
1452125_at	thyroid hormone receptor associated protein 3	Thrap3	8.65	8.6	8.7	8.65	8.12	8.39	8.11	8.34	8.48	8.42	8.31	-1.3	0.00951	0.106
1434865_a_at	exocyst complex component 7	Exoc7	8.91	9.1	8.96	8.99	8.62	8.51	8.66	8.57	8.74	8.81	8.65	-1.3	0.00289	0.106
1421496_at	N-acylsphingosine amidohydrolase 3-like	Asah3l	3.78	3.94	3.73	3.82	3.57	3.39	3.59	3.38	3.45	3.5	3.48	-1.3	0.00158	0.106
1437585_x_at	zinc finger protein 161	Zfp161	8.59	8.8	8.96	8.78	8.27	8.52	8.52	8.4	8.44	8.53	8.45	-1.3	0.00833	0.106
1427338_at	ciliary rootlet coiled-coil, rootletin	Crocc	6.63	6.81	6.65	6.7	6.42	6.56	6.4	6.19	6.23	6.37	6.36	-1.3	0.00698	0.106
1428294_at	zinc finger protein 259	Zfp259	6.22	6.31	6.27	6.27	5.83	6.07	5.77	5.78	6.07	6.07	5.93	-1.3	0.00869	0.106
1451089_a_at	archain 1	Arcn1	11.21	11.43	11.1	11.25	10.89	10.97	10.91	10.93	10.95	10.83	10.91	-1.3	0.00207	0.106
1417243_at	RIKEN cDNA 2310065K24 gene	2310065K24Rik	9.21	9.52	9.54	9.42	9.07	9	9.15	9.03	9.19	9.1	9.09	-1.3	0.0048	0.106
1426996_at	expressed sequence AA409316	AA409316	5.99	5.98	6.05	6.01	5.44	5.62	5.73	5.62	5.8	5.83	5.67	-1.3	0.00657	0.106
1415922_s_at	MARCKS-like 1	Marcksl1	10.94	11.14	11.24	11.11	10.81	10.79	10.81	10.85	10.83	10.58	10.78	-1.3	0.00542	0.106
1423658_at	signal peptide peptidase 3	Sppl3	8.23	8.47	8.39	8.36	7.97	7.92	8.1	8.1	8.14	8.01	8.04	-1.3	0.0023	0.106
1460644_at	branched chain ketoacid dehydrogenase kinase	Bckdk	9.43	9.56	9.62	9.54	9.22	9.18	9.22	9.14	9.11	9.42	9.22	-1.2	0.00362	0.106
1454633_at	ethanolamine kinase 1	Etnk1	5.97	6.08	5.97	6.01	5.56	5.59	5.88	5.67	5.67	5.75	5.69	-1.2	0.00331	0.106
1427711_a_at	CEA-related cell adhesion molecule 1	Ceacam1	4.29	4.36	4.37	4.34	4.13	4.09	4	4.03	3.93	3.95	4.02	-1.2	0.000356	0.106
1416409_at	acyl-Coenzyme A oxidase 1, palmitoyl	Acox1	8.09	8.25	7.98	8.11	7.69	7.7	7.98	7.76	7.82	7.79	7.79	-1.2	0.00599	0.106
1451035_a_at	aldo-keto reductase family 1, member A4 (aldehyde reductase)	Akr1a4	12.56	12.71	12.63	12.63	12.4	12.24	12.33	12.39	12.22	12.32	12.32	-1.2	0.000542	0.106
1416102_at	tyrosine 3-monooxygenase/tryptophan 5-monooxygenase activation protein, zeta polypeptide	Ywhaz	11.69	11.85	11.79	11.78	11.37	11.36	11.54	11.51	11.45	11.53	11.46	-1.2	0.000832	0.106
1420506_a_at	syntaxin binding protein 1	Stxbp1	4.81	4.8	4.92	4.84	4.7	4.6	4.47	4.37	4.38	4.64	4.53	-1.2	0.00837	0.106
1423811_at	splicing factor 3a, subunit 3	Sf3a3	9.77	9.93	9.77	9.82	9.53	9.5	9.41	9.63	9.48	9.5	9.51	-1.2	0.000745	0.106
1421048_a_at	yippee-like 1 (Drosophila)	Ypel1	7.06	6.92	7.03	7	6.62	6.83	6.54	6.75	6.74	6.66	6.69	-1.2	0.00247	0.106
1423965_at	Cd99 antigen-like 2	Cd99l2	9.1	9.18	9.09	9.12	8.95	8.62	8.87	8.94	8.8	8.7	8.81	-1.2	0.00672	0.106
1433717_at	DNA segment, Chr 19, Wayne State University 162, expressed	D19Wsu162e	9.6	9.95	9.67	9.74	9.54	9.38	9.41	9.38	9.38	9.49	9.43	-1.2	0.00654	0.106
1426437_s_at	histone deacetylase 3	Hdac3	9.42	9.58	9.56	9.52	9.14	9.12	9.2	9.09	9.35	9.37	9.21	-1.2	0.00596	0.106
1437454_a_at	thioredoxin domain containing 14 /// predicted gene, EG433144	EG433144 /// Txndc14	8.95	9.09	8.81	8.95	8.69	8.76	8.58	8.66	8.52	8.65	8.64	-1.2	0.00402	0.106
1417153_at	BTB (POZ) domain containing 14A	Btbd14a	5.73	5.81	5.59	5.71	5.48	5.41	5.58	5.34	5.3	5.31	5.4	-1.2	0.00569	0.106
1418411_at	F-box and leucine-rich repeat protein 8	Fbxl8	7.29	7.4	7.33	7.34	7.14	7.05	7.05	6.9	7.05	7.02	7.04	-1.2	0.00055	0.106
1449845_a_at	Eph receptor B4	Ephb4	6.99	7.12	7.13	7.08	6.77	6.66	6.8	6.86	6.9	6.66	6.78	-1.2	0.00255	0.106
1415698_at	golgi membrane protein 1	Golm1	8.9	8.92	8.7	8.84	8.5	8.47	8.44	8.55	8.74	8.53	8.54	-1.2	0.00635	0.106
1428241_at	RIKEN cDNA 2310035K24 gene	2310035K24Rik	7.44	7.63	7.4	7.49	7.21	7.1	7.17	7.25	7.12	7.29	7.19	-1.2	0.00227	0.106
1448335_s_at	cyclin I	Ccni	9.78	9.99	9.8	9.86	9.63	9.44	9.55	9.57	9.68	9.48	9.56	-1.2	0.00353	0.106
1422565_s_at	nuclear factor I/C	Nfic	4.28	4.48	4.3	4.35	4.17	4.21	3.88	3.99	4.06	4.03	4.06	-1.2	0.00917	0.106
1426287_at	ataxin 7	Atxn7	6.94	7.16	6.97	7.02	6.66	6.77	6.78	6.61	6.84	6.7	6.73	-1.2	0.00331	0.106
1423703_at	peter pan homolog (Drosophila)	Ppan	8.68	8.84	8.64	8.72	8.4	8.37	8.44	8.29	8.46	8.59	8.43	-1.2	0.00465	0.106
1421847_at	WD repeat and SOCS box-containing 2	Wsb2	10.37	10.61	10.4	10.46	10.32	10.01	10.19	10.14	10.13	10.2	10.17	-1.2	0.00703	0.106
1416427_at	cyclin I	Ccni	12.09	12.29	12.2	12.19	11.86	11.78	11.97	11.88	12.05	11.86	11.9	-1.2	0.00361	0.106
1439241_x_at	steroid 5 alpha-reductase 3 /// hypothetical protein LOC100044230	LOC100044230 /// Srd5a3	8.61	8.84	8.85	8.77	8.43	8.36	8.51	8.52	8.41	8.62	8.48	-1.2	0.00634	0.106
1423970_at	THO complex 3	Thoc3	9.41	9.64	9.5	9.52	9.32	9.22	9.06	9.21	9.15	9.39	9.23	-1.2	0.00975	0.106
1425027_s_at	SFT2 domain containing 2	Sft2d2	7.08	7.01	7.3	7.13	6.88	6.74	7.01	6.8	6.84	6.76	6.84	-1.2	0.00929	0.106
1432016_a_at	isocitrate dehydrogenase 3 (NAD+) alpha	Idh3a	10.71	10.77	10.71	10.73	10.37	10.32	10.49	10.35	10.42	10.68	10.44	-1.2	0.00838	0.106
1417296_at	activating transcription factor 1 /// similar to activating transcription factor 1	Atf1 /// LOC100047421	10.85	10.93	10.81	10.86	10.43	10.54	10.58	10.59	10.65	10.65	10.57	-1.2	0.00107	0.106
1437948_x_at	eukaryotic translation initiation factor 3, subunit E interacting protein	Eif3eip	4.37	4.54	4.32	4.41	4.2	3.99	4.19	4.09	4	4.27	4.12	-1.2	0.00965	0.106
1416329_at	cytoplasmic FMR1 interacting protein 1	Cyfip1	12.2	12.43	12.32	12.32	11.93	11.98	12.11	11.96	12.14	12.07	12.03	-1.2	0.00395	0.106
1442374_at	DNA segment, Chr 2, ERATO Doi 127, expressed	D2Ertd127e	3.96	4.18	4.03	4.06	3.7	3.75	3.77	3.98	3.78	3.65	3.77	-1.2	0.00908	0.106
1431939_a_at	myc induced nuclear antigen	Mina	7.35	7.38	7.35	7.36	7.16	7.09	6.99	6.94	7.02	7.26	7.08	-1.2	0.00528	0.106
1435011_x_at	aldo-keto reductase family 1, member A4 (aldehyde reductase)	Akr1a4	12.37	12.52	12.48	12.46	12.24	12.11	12.17	12.26	12.11	12.17	12.18	-1.2	0.000626	0.106
1424783_a_at	UDP glucuronosyltransferase 1 family, polypeptide A2 /// UDP glucuronosyltransferase 1 family, polypeptide A6A /// UDP glycosyltransferase 1 family, polypeptide A10 /// UDP glucuronosyltransferase 1 family, polypeptide A7C /// UDP glucuronosyltransferase 1 family, polypeptide A5 /// UDP glucuronosyltransferase 1 family, polypeptide A9 /// UDP glucuronosyltransferase 1 family, polypeptide A6B /// …	Ugt1a1 /// Ugt1a10 /// Ugt1a2 /// Ugt1a5 /// Ugt1a6a /// Ugt1a6b /// Ugt1a7c /// Ugt1a9	9.91	9.83	10	9.91	9.6	9.73	9.69	9.69	9.5	9.6	9.64	-1.2	0.00235	0.106
1423209_at	transmembrane protein 167	Tmem167	5.97	5.99	5.97	5.98	5.61	5.81	5.59	5.68	5.77	5.73	5.7	-1.2	0.00114	0.106
1415990_at	voltage-dependent anion channel 2	Vdac2	12.58	12.86	12.69	12.71	12.44	12.3	12.36	12.53	12.52	12.44	12.43	-1.2	0.00781	0.106
1420138_at	solute carrier family 19 (sodium/hydrogen exchanger), member 1	Slc19a1	9.12	9.39	9.28	9.26	9.09	9.02	8.93	8.93	8.88	9.07	8.99	-1.2	0.00653	0.106
1426585_s_at	mitogen activated protein kinase 1	Mapk1	10.74	10.94	10.97	10.88	10.56	10.45	10.73	10.66	10.56	10.68	10.61	-1.2	0.00897	0.106
1449889_a_at	OCIA domain containing 1	Ociad1	10.71	10.92	10.77	10.8	10.62	10.45	10.57	10.45	10.56	10.53	10.53	-1.2	0.00229	0.106
1417476_at	F-box and WD-40 domain protein 5	Fbxw5	6.7	6.82	6.55	6.69	6.56	6.44	6.28	6.4	6.42	6.44	6.42	-1.2	0.00877	0.106
1452362_at	tripartite motif protein 16	Trim16	7.47	7.29	7.39	7.38	7.07	7.13	7.22	7.09	6.98	7.22	7.12	-1.2	0.00475	0.106
1443874_at	RIKEN cDNA 2810002I04 gene	2810002I04Rik	5.98	5.97	6	5.98	5.88	5.69	5.71	5.56	5.69	5.79	5.72	-1.2	0.00472	0.106
1453848_s_at	zinc finger, BED domain containing 3	Zbed3	8.14	8.16	8.29	8.2	7.92	7.77	8.05	7.88	7.96	8.04	7.94	-1.2	0.00751	0.106
1428531_at	integrator complex subunit 7	Ints7	8.87	9.18	9.03	9.03	8.76	8.75	8.68	8.76	8.82	8.84	8.77	-1.2	0.00657	0.106
1436007_a_at	THUMP domain containing 1 /// similar to THUMP domain containing 1	LOC100048066 /// Thumpd1	9.7	9.96	9.86	9.84	9.56	9.68	9.48	9.48	9.63	9.66	9.58	-1.2	0.00921	0.106
1451920_a_at	replication factor C (activator 1) 1	Rfc1	9.27	9.28	9.15	9.23	8.92	9.09	8.9	8.97	9.09	8.89	8.98	-1.2	0.00414	0.106
1435447_at	major intrinsic protein of eye lens fiber	Mip	3.45	3.59	3.56	3.53	3.33	3.18	3.36	3.26	3.15	3.4	3.28	-1.2	0.00651	0.106
1438556_a_at	tropomodulin 3	Tmod3	10.51	10.5	10.64	10.55	10.36	10.34	10.2	10.18	10.4	10.3	10.3	-1.2	0.0042	0.106
1437716_x_at	kinesin family member 22	Kif22	10.66	10.78	10.68	10.71	10.44	10.4	10.38	10.49	10.39	10.63	10.46	-1.2	0.00468	0.106
1416945_at	prostate tumor over expressed gene 1	Ptov1	8.34	8.27	8.2	8.27	7.98	8.04	8.08	7.96	8.08	7.99	8.02	-1.2	0.000509	0.106
1421121_at	A kinase (PRKA) anchor protein 10	Akap10	5.67	5.83	5.81	5.77	5.52	5.64	5.57	5.56	5.4	5.46	5.53	-1.2	0.00495	0.106
1436292_a_at	ornithine decarboxylase antizyme	Oaz1	13.48	13.62	13.53	13.54	13.29	13.27	13.43	13.18	13.26	13.38	13.3	-1.2	0.005	0.106
1437378_x_at	scavenger receptor class B, member 1	Scarb1	8.02	8.21	8.07	8.1	7.9	7.85	7.94	7.8	7.88	7.78	7.86	-1.2	0.00235	0.106
1449430_a_at	trehalase (brush-border membrane glycoprotein)	Treh	4.22	4.03	4.29	4.18	3.94	3.97	4.01	3.91	3.9	3.92	3.94	-1.2	0.00399	0.106
1434563_at	ribosomal protein S6 kinase polypeptide 1	Rps6kc1	7.43	7.66	7.52	7.54	7.35	7.38	7.28	7.21	7.35	7.22	7.3	-1.2	0.00615	0.106
1426643_at	elongation protein 3 homolog (S. cerevisiae)	Elp3	8.84	8.96	8.97	8.92	8.64	8.57	8.79	8.7	8.75	8.67	8.69	-1.2	0.00335	0.106
1419914_s_at	similar to DNA segment, Chr 10, ERATO Doi 438, expressed	LOC100047601	10.72	10.7	10.79	10.74	10.29	10.57	10.49	10.53	10.59	10.53	10.5	-1.2	0.00979	0.106
1419592_at	unc-5 homolog C (C. elegans)	Unc5c	5.29	5.18	5.3	5.26	5	5	5.09	5.09	4.93	5.03	5.02	-1.2	0.00118	0.106
1429367_at	WD repeat domain, phosphoinositide interacting 2	Wipi2	9.03	9.12	9.3	9.15	9	8.87	8.95	8.89	8.92	8.92	8.93	-1.2	0.00647	0.106
1416491_at	numb-like	Numbl	7.1	7.19	7.26	7.18	6.99	6.95	6.83	6.99	6.95	7.04	6.96	-1.2	0.00352	0.106
1430124_x_at	aldo-keto reductase family 1, member A4 (aldehyde reductase)	Akr1a4	12.02	12.11	12.04	12.06	11.9	11.82	11.82	11.92	11.76	11.78	11.83	-1.2	0.00114	0.106
1434012_at	integrator complex subunit 5	Ints5	8.9	9.02	9.02	8.98	8.74	8.7	8.79	8.75	8.69	8.9	8.76	-1.2	0.00439	0.106
1417310_at	transducer of ERBB2, 2	Tob2	8.01	8.23	7.98	8.07	7.87	7.83	7.92	7.76	7.9	7.86	7.86	-1.2	0.00988	0.106
1446695_at	B6-derived CD11 +ve dendritic cells cDNA, RIKEN full-length enriched library, clone:F730201E14 product:unclassifiable, full insert sequence	---	3.35	3.4	3.38	3.38	3.12	3.23	3.24	3.16	2.99	3.23	3.16	-1.2	0.00792	0.106
1452765_at	solute carrier family 39 (zinc transporter), member 9	Slc39a9	8.45	8.49	8.6	8.51	8.31	8.25	8.4	8.33	8.35	8.18	8.3	-1.2	0.00658	0.106
1428092_at	cell division cycle 5-like (S. pombe)	Cdc5l	10.31	10.31	10.25	10.29	10.07	9.9	10.11	10.16	10.16	10.09	10.08	-1.2	0.00956	0.106
1430123_a_at	aldo-keto reductase family 1, member A4 (aldehyde reductase)	Akr1a4	13.65	13.78	13.77	13.73	13.58	13.49	13.55	13.55	13.5	13.48	13.53	-1.2	0.000725	0.106
1422613_a_at	ribosomal protein L7a	Rpl7a	14.29	14.48	14.4	14.39	14.22	14.14	14.16	14.17	14.21	14.25	14.19	-1.1	0.00271	0.106
1416050_a_at	scavenger receptor class B, member 1	Scarb1	8.11	8.24	8.14	8.16	8.03	7.97	8.02	7.96	7.99	7.88	7.98	-1.1	0.00259	0.106
1422198_a_at	serine hydroxymethyltransferase 1 (soluble)	Shmt1	6.68	6.71	6.66	6.68	6.57	6.44	6.54	6.44	6.55	6.46	6.5	-1.1	0.00162	0.106
1438669_at	WD repeat domain 40A	Wdr40a	9.12	9.22	9.17	9.17	8.95	8.96	9.11	8.89	9.02	8.99	8.99	-1.1	0.00679	0.106
1416209_at	glutamate dehydrogenase 1	Glud1	11.25	11.33	11.22	11.27	10.97	11.05	11.16	11.05	11.18	11.1	11.09	-1.1	0.00956	0.106
1449843_at	ST8 alpha-N-acetyl-neuraminide alpha-2,8-sialyltransferase 2	St8sia2	7.06	7.05	7.07	7.06	6.76	6.91	6.94	6.88	6.86	6.96	6.89	-1.1	0.00469	0.106
1430275_a_at	aquarius	Aqr	5.97	6.03	5.93	5.98	5.83	5.79	5.76	5.87	5.85	5.73	5.81	-1.1	0.0026	0.106
1449436_s_at	ubiquitin B /// ubiquitin pseudogene /// gene model 1821, (NCBI) /// similar to hCG1993742 /// predicted gene, EG667759	EG667759 /// Gm1821 /// LOC218963 /// LOC667066 /// Ubb	14.44	14.61	14.55	14.53	14.34	14.41	14.4	14.26	14.41	14.37	14.37	-1.1	0.00958	0.106
1420164_at	DNA segment, Chr 7, ERATO Doi 183, expressed	D7Ertd183e	4.45	4.56	4.56	4.52	4.29	4.39	4.36	4.35	4.38	4.38	4.36	-1.1	0.00143	0.106
1424000_a_at	ribosomal protein S11	Rps11	13.99	14.09	14.06	14.05	13.91	13.83	13.92	13.78	13.9	13.97	13.89	-1.1	0.00903	0.106
1451554_a_at	anterior pharynx defective 1a homolog (C. elegans)	Aph1a	8.68	8.87	8.74	8.76	8.56	8.56	8.6	8.67	8.63	8.6	8.6	-1.1	0.00885	0.106
1437610_x_at	ribosomal protein S8	Rps8	14.29	14.43	14.42	14.38	14.21	14.2	14.23	14.19	14.2	14.32	14.23	-1.1	0.00719	0.106
1424851_at	coiled-coil-helix-coiled-coil-helix domain containing 5	Chchd5	6.8	6.81	6.84	6.82	6.57	6.66	6.6	6.73	6.68	6.74	6.66	-1.1	0.00778	0.106
1425355_at	acyl-CoA synthetase family member 2 /// predicted gene, EG433604	Acsf2 /// EG433604	6.31	6.37	6.32	6.33	6.17	6.26	6.1	6.15	6.22	6.2	6.18	-1.1	0.004	0.106
1449796_at	---	---	5.7	5.7	5.69	5.7	5.59	5.49	5.56	5.56	5.54	5.58	5.55	-1.1	0.000276	0.106
1438357_at	prefoldin 5	Pfdn5	3.03	3.12	2.99	3.05	2.95	2.94	2.93	2.91	2.96	2.93	2.94	-1.1	0.00496	0.106
1437713_x_at	RIKEN cDNA 1500010J02 gene	1500010J02Rik	5.65	5.63	5.69	5.66	5.53	5.55	5.54	5.53	5.62	5.54	5.55	-1.1	0.00293	0.106
1428095_a_at	transmembrane protein 24	Tmem24	7.14	7.16	7.08	7.13	7.1	7.03	7.04	7.02	7.03	7.05	7.05	-1.1	0.00998	0.106
1426661_at	ribosomal protein L27a /// predicted gene, EG665189	EG665189 /// Rpl27a	14.5	14.46	14.46	14.47	14.52	14.53	14.51	14.5	14.52	14.5	14.51	1	0.00963	0.106
1450182_at	chloride channel Ka	Clcnka	5.96	5.95	5.99	5.97	6.01	6.02	6	6.02	6.02	6	6.01	1	0.00254	0.106
1415906_at	thymosin, beta 4, X chromosome /// similar to thymosin beta-4	LOC100047211 /// Tmsb4x	14.83	14.79	14.78	14.8	14.87	14.9	14.9	14.91	14.92	14.83	14.89	1.1	0.0053	0.106
1451698_at	proline/serine-rich coiled-coil 1	Psrc1	4.45	4.37	4.33	4.38	4.47	4.45	4.48	4.48	4.47	4.49	4.47	1.1	0.00792	0.106
1422657_at	prolactin family 5, subfamily a, member 1	Prl5a1	3.21	3.19	3.23	3.21	3.32	3.29	3.33	3.25	3.33	3.29	3.3	1.1	0.00264	0.106
1437976_x_at	ribosomal protein L23a /// similar to ribosomal protein L23a	LOC100039571 /// LOC100041163 /// LOC100043755 /// LOC100046821 /// LOC100048286 /// Rpl23a	14.72	14.65	14.62	14.66	14.8	14.73	14.76	14.77	14.76	14.74	14.76	1.1	0.00534	0.106
1455572_x_at	ribosomal protein S18 /// similar to ribosomal protein S18 /// similar to ribosomal protein	LOC100042388 /// LOC100042791 /// LOC100047329 /// LOC100047828 /// Rps18	14.53	14.48	14.43	14.48	14.63	14.6	14.54	14.59	14.6	14.55	14.59	1.1	0.00681	0.106
1427761_at	prion protein interacting protein 1	Prnpip1	4.8	4.84	4.81	4.82	4.93	4.84	4.96	4.96	4.94	4.95	4.93	1.1	0.00522	0.106
1449833_at	small proline-rich protein 2F	Sprr2f	3.33	3.32	3.39	3.35	3.45	3.41	3.46	3.45	3.49	3.51	3.46	1.1	0.00264	0.106
1424072_at	RIKEN cDNA 2010107G23 gene	2010107G23Rik	4.81	4.87	4.83	4.84	5	4.96	5.02	4.93	4.87	5.01	4.97	1.1	0.00949	0.106
1426380_at	eukaryotic translation initiation factor 4B	Eif4b	12.02	11.94	11.98	11.98	12.09	12.09	12.08	12.12	12.19	12.08	12.11	1.1	0.00343	0.106
1450358_at	ADP-ribosylation factor-like 4D	Arl4d	4.14	4.15	4.25	4.18	4.35	4.34	4.37	4.27	4.25	4.31	4.32	1.1	0.00757	0.106
1426521_at	RIKEN cDNA D230025D16 gene	D230025D16Rik	7.3	7.21	7.21	7.24	7.36	7.41	7.33	7.38	7.4	7.37	7.38	1.1	0.0013	0.106
1420041_at	---	---	3.94	3.82	3.91	3.89	4.04	4.06	4.02	4.03	4.08	3.93	4.03	1.1	0.00998	0.106
1443326_at	---	---	3.28	3.28	3.34	3.3	3.49	3.4	3.43	3.49	3.47	3.35	3.44	1.1	0.0063	0.106
1437194_x_at	leucine-rich repeats and WD repeat domain containing 1	Lrwd1	10.1	10.05	10.03	10.06	10.19	10.29	10.24	10.19	10.12	10.21	10.21	1.1	0.00513	0.106
1422672_at	small proline-rich protein 1B	Sprr1b	3.1	3.04	3.1	3.08	3.21	3.11	3.27	3.26	3.24	3.28	3.23	1.1	0.00748	0.106
1423537_at	growth associated protein 43	Gap43	4.16	4.1	4.12	4.13	4.31	4.26	4.27	4.36	4.17	4.29	4.28	1.1	0.0067	0.106
1451280_at	cyclic AMP-regulated phosphoprotein, 21	Arpp21	3.83	3.88	3.87	3.86	4.01	4.04	4.04	3.94	4.12	3.97	4.02	1.1	0.00451	0.106
1437741_at	RAB21, member RAS oncogene family	Rab21	10.34	10.17	10.27	10.26	10.4	10.45	10.41	10.35	10.5	10.42	10.42	1.1	0.00805	0.106
1436804_s_at	SCY1-like 1 (S. cerevisiae)	Scyl1	9.54	9.61	9.52	9.56	9.8	9.63	9.78	9.68	9.8	9.68	9.73	1.1	0.00868	0.106
1421556_at	serine (or cysteine) peptidase inhibitor, clade A, member 3A	Serpina3a	3.91	3.8	3.96	3.89	4.12	4.01	4	4.07	4.04	4.15	4.07	1.1	0.00779	0.106
1452107_s_at	Nephronectin	Npnt	3.42	3.54	3.49	3.48	3.67	3.63	3.68	3.64	3.67	3.69	3.66	1.1	0.000269	0.106
1421112_at	NK2 transcription factor related, locus 2 (Drosophila)	Nkx2-2	3.22	3.31	3.34	3.29	3.51	3.49	3.46	3.53	3.52	3.33	3.47	1.1	0.0083	0.106
1449289_a_at	beta-2 microglobulin	B2m	14.05	14.07	14.18	14.1	14.28	14.22	14.31	14.35	14.22	14.34	14.29	1.1	0.00348	0.106
1424492_at	transient receptor potential cation channel, subfamily C, member 2	Trpc2	7.26	7.15	7.4	7.27	7.47	7.48	7.42	7.48	7.43	7.47	7.46	1.1	0.00696	0.106
1419065_at	nephrocan	Nepn	4.31	4.34	4.23	4.29	4.42	4.49	4.56	4.51	4.51	4.42	4.49	1.1	0.00185	0.106
1421165_at	c-myc binding protein	Mycbp	2.96	2.94	3.13	3.01	3.22	3.3	3.2	3.18	3.14	3.17	3.2	1.1	0.00742	0.106
1449529_s_at	prolactin family 7, subfamily a, member 1	Prl7a1	3.39	3.28	3.24	3.3	3.5	3.43	3.6	3.47	3.55	3.45	3.5	1.1	0.00482	0.106
1422305_at	interferon beta 1, fibroblast	Ifnb1	4.8	4.84	4.73	4.79	5.04	5.01	4.91	5.05	4.99	4.92	4.99	1.1	0.00207	0.106
1424796_at	RIKEN cDNA 1700054N08 gene	1700054N08Rik	6.9	6.7	6.85	6.82	7.01	7.12	6.96	7.05	6.97	6.98	7.02	1.1	0.00765	0.106
1452697_at	CTD (carboxy-terminal domain, RNA polymerase II, polypeptide A) phosphatase, subunit 1	Ctdp1	7.51	7.7	7.62	7.61	7.87	7.9	7.79	7.71	7.84	7.76	7.81	1.2	0.00862	0.106
1427107_at	solute carrier family 16 (monocarboxylic acid transporters), member 11	Slc16a11	6.42	6.4	6.49	6.44	6.66	6.57	6.71	6.66	6.63	6.6	6.64	1.2	0.000643	0.106
1426788_a_at	structure specific recognition protein 1	Ssrp1	11.56	11.4	11.39	11.45	11.61	11.63	11.63	11.65	11.65	11.76	11.66	1.2	0.00379	0.106
1437920_at	Eph receptor A5	Epha5	3.41	3.31	3.55	3.42	3.66	3.67	3.62	3.57	3.63	3.62	3.63	1.2	0.00469	0.106
1448802_at	nuclear fragile X mental retardation protein interacting protein 1	Nufip1	8.98	8.73	8.95	8.89	9.07	9.04	9.06	9.09	9.14	9.15	9.09	1.2	0.00957	0.106
1449964_a_at	malonyl-CoA decarboxylase	Mlycd	7.08	7.17	7.02	7.09	7.29	7.33	7.28	7.36	7.32	7.2	7.3	1.2	0.00213	0.106
1428528_at	RIKEN cDNA 1110007L15 gene /// similar to 1110007L15Rik protein	1110007L15Rik /// LOC100041982	9.17	9.11	9.22	9.17	9.47	9.37	9.34	9.33	9.44	9.29	9.37	1.2	0.00287	0.106
1427767_a_at	cystic fibrosis transmembrane conductance regulator homolog	Cftr	2.91	2.76	2.95	2.87	3.07	3.11	2.98	3.17	3.07	3.09	3.08	1.2	0.00568	0.106
1426789_s_at	structure specific recognition protein 1	Ssrp1	11.15	11.01	11.13	11.1	11.38	11.26	11.31	11.28	11.27	11.33	11.31	1.2	0.00112	0.106
1416009_at	tetraspanin 3	Tspan3	11.09	11.06	11.09	11.08	11.3	11.3	11.28	11.25	11.34	11.26	11.29	1.2	1.92e-05	0.089
1420986_s_at	kinesin family member 3B	Kif3b	7.61	7.47	7.62	7.57	7.78	7.92	7.77	7.66	7.77	7.76	7.78	1.2	0.00917	0.106
1448758_at	nuclear receptor binding factor 2	Nrbf2	9.71	9.51	9.59	9.6	9.94	9.84	9.82	9.81	9.73	9.75	9.82	1.2	0.00858	0.106
1424867_a_at	glycine-N-acyltransferase	Glyat	3.06	2.99	3.07	3.04	3.16	3.43	3.19	3.23	3.26	3.24	3.25	1.2	0.00878	0.106
1424691_at	RIKEN cDNA 5930434B04 gene	5930434B04Rik	5.05	4.83	5.03	4.97	5.15	5.15	5.2	5.21	5.16	5.22	5.18	1.2	0.00378	0.106
1418719_at	RIKEN cDNA 2410004L22 gene	2410004L22Rik	7.41	7.32	7.35	7.36	7.63	7.69	7.47	7.6	7.55	7.49	7.57	1.2	0.00542	0.106
1450790_at	thyroglobulin	Tg	4.56	4.61	4.53	4.57	4.86	4.74	4.66	4.79	4.9	4.72	4.78	1.2	0.00683	0.106
1452516_at	sperm motility kinase 3A	Smok3a	4.86	4.79	4.85	4.83	4.97	4.95	5.15	5.07	5	5.15	5.05	1.2	0.00576	0.106
1419664_at	serine racemase	Srr	5.56	5.58	5.62	5.59	5.72	5.8	5.71	5.88	5.96	5.74	5.8	1.2	0.0096	0.106
1430512_a_at	immunoglobulin (CD79A) binding protein 1b	Igbp1b	4.48	4.41	4.48	4.46	4.69	4.7	4.7	4.78	4.53	4.64	4.67	1.2	0.00425	0.106
1428835_at	myosin, heavy polypeptide 14	Myh14	6.31	6.36	6.52	6.4	6.69	6.55	6.71	6.59	6.61	6.53	6.61	1.2	0.00878	0.106
1418616_at	v-maf musculoaponeurotic fibrosarcoma oncogene family, protein K (avian)	Mafk	7.9	7.85	8.1	7.95	8.19	8.16	8.19	8.24	8.12	8.13	8.17	1.2	0.00579	0.106
1426647_at	RIKEN cDNA 9130011J15 gene	9130011J15Rik	6.13	6.09	6.06	6.09	6.48	6.36	6.27	6.35	6.22	6.21	6.32	1.2	0.00952	0.106
1423420_at	adrenergic receptor, beta 1	Adrb1	3.49	3.34	3.47	3.43	3.64	3.68	3.73	3.57	3.59	3.75	3.66	1.2	0.00385	0.106
1426633_s_at	potassium channel tetramerisation domain containing 14	Kctd14	5.25	5.43	5.38	5.35	5.54	5.61	5.57	5.62	5.58	5.56	5.58	1.2	0.000709	0.106
1419068_at	RAB guanine nucleotide exchange factor (GEF) 1	Rabgef1	7.7	7.57	7.7	7.66	7.85	7.92	7.9	7.82	7.89	7.93	7.89	1.2	0.000538	0.106
1417486_at	src homology 2 domain-containing transforming protein D	Shd	5.74	5.81	5.77	5.77	6.08	6.14	5.92	6.06	5.92	5.9	6	1.2	0.0079	0.106
1426747_at	ATP-binding cassette, sub-family F (GCN20), member 3	Abcf3	8.67	8.48	8.63	8.59	8.93	8.88	8.87	8.7	8.74	8.83	8.83	1.2	0.00912	0.106
1425151_a_at	NADPH oxidase organizer 1	Noxo1	6.32	6.31	6.33	6.32	6.46	6.69	6.6	6.53	6.48	6.55	6.55	1.2	0.00252	0.106
1438797_at	RIKEN cDNA 6330509M05 gene	6330509M05Rik	4.49	4.47	4.55	4.5	4.65	4.73	4.91	4.71	4.69	4.74	4.74	1.2	0.00406	0.106
1422215_at	RIKEN cDNA 4930542C12 gene	4930542C12Rik	3.66	3.64	3.69	3.66	3.76	3.89	3.91	3.97	3.97	3.9	3.9	1.2	0.0015	0.106
1450563_at	microsomal glutathione S-transferase 3	Mgst3	5.27	5.37	5.47	5.37	5.62	5.58	5.54	5.73	5.6	5.57	5.61	1.2	0.00346	0.106
1416248_at	NAD kinase	Nadk	10.45	10.3	10.51	10.42	10.7	10.58	10.65	10.75	10.58	10.7	10.66	1.2	0.00448	0.106
1422235_at	5-hydroxytryptamine (serotonin) receptor 7	Htr7	4.01	4.07	4.06	4.05	4.18	4.26	4.27	4.43	4.23	4.35	4.29	1.2	0.00327	0.106
1435709_at	signal sequence receptor, delta	Ssr4	8.06	7.92	8.19	8.06	8.27	8.3	8.27	8.31	8.34	8.3	8.3	1.2	0.00272	0.106
1425291_at	forkhead box J1	Foxj1	4.92	4.71	4.98	4.87	5.15	5.06	5.18	5.14	5.07	5.07	5.11	1.2	0.00577	0.106
1427207_s_at	AFG3(ATPase family gene 3)-like 2 (yeast) /// similar to AFG3(ATPase family gene 3)-like 2 (yeast)	Afg3l2 /// LOC100048880	8.84	8.78	8.82	8.81	8.94	9.03	9.07	9.04	9.26	9.01	9.06	1.2	0.00728	0.106
1428511_at	phosphorylase kinase, gamma 2 (testis)	Phkg2	7.07	6.82	6.9	6.93	7.21	7.19	7.09	7.27	7.14	7.15	7.18	1.2	0.0051	0.106
1417308_at	pyruvate kinase, muscle	Pkm2	11.9	11.78	11.8	11.83	12.19	12.12	11.98	12.08	11.92	12.15	12.07	1.2	0.00765	0.106
1417612_at	immediate early response 5	Ier5	8.74	8.77	8.72	8.74	9	9.05	8.92	8.83	9.02	9.12	8.99	1.2	0.0052	0.106
1417264_at	coenzyme Q5 homolog, methyltransferase (yeast)	Coq5	9.1	8.92	8.97	9	9.32	9.24	9.31	9.31	9.07	9.21	9.24	1.2	0.00795	0.106
1440252_at	H2A histone family, member J	H2afj	4.32	4.2	4.38	4.3	4.4	4.6	4.58	4.54	4.63	4.53	4.55	1.2	0.00431	0.106
1421232_at	plexin A1	Plxna1	5.15	5	5.06	5.07	5.32	5.36	5.31	5.25	5.44	5.23	5.32	1.2	0.00243	0.106
1456459_x_at	coiled-coil domain containing 53	Ccdc53	3.64	3.57	3.44	3.55	3.92	3.83	3.71	3.77	3.86	3.7	3.8	1.2	0.00636	0.106
1449540_at	reproductive homeobox 9	Rhox9	4.61	4.45	4.54	4.53	4.84	4.9	4.75	4.82	4.68	4.72	4.79	1.2	0.00335	0.106
1453560_at	feminization 1 homolog a (C. elegans)	Fem1a	5.94	5.7	5.67	5.77	5.99	6.01	6.1	6.1	5.95	5.98	6.02	1.2	0.00746	0.106
1420560_at	cholinergic receptor, nicotinic, epsilon polypeptide	Chrne	6.26	6.05	5.97	6.09	6.35	6.31	6.27	6.43	6.34	6.38	6.35	1.2	0.00619	0.106
1434287_at	1-acylglycerol-3-phosphate O-acyltransferase 5 (lysophosphatidic acid acyltransferase, epsilon)	Agpat5	9.15	9	9.15	9.1	9.32	9.23	9.31	9.5	9.47	9.3	9.36	1.2	0.00901	0.106
1451914_a_at	adducin 2 (beta)	Add2	4.9	5	5.17	5.02	5.33	5.29	5.28	5.14	5.36	5.27	5.28	1.2	0.0075	0.106
1450279_at	prokineticin receptor 1	Prokr1	5.67	5.46	5.48	5.54	5.86	5.85	5.77	5.8	5.79	5.69	5.79	1.2	0.00284	0.106
1452437_at	RIKEN cDNA 1110021J02 gene	1110021J02Rik	4.66	4.46	4.56	4.56	4.76	4.84	4.76	4.77	4.77	5	4.82	1.2	0.00699	0.106
1436270_at	predicted gene, EG626571 /// similar to CG15429-PA	EG626571 /// LOC630700	7.2	7.08	7.03	7.1	7.48	7.43	7.27	7.35	7.27	7.37	7.36	1.2	0.00365	0.106
1449594_at	Transcribed locus	---	4.46	4.61	4.52	4.53	4.88	4.89	4.69	4.79	4.85	4.63	4.79	1.2	0.00777	0.106
1428144_at	leucine-rich repeats and WD repeat domain containing 1	Lrwd1	8.77	8.63	8.55	8.65	8.96	8.95	8.89	8.97	8.83	8.86	8.91	1.2	0.00206	0.106
1425958_at	interleukin 1 family, member 9	Il1f9	5.29	5.3	5.11	5.23	5.42	5.44	5.62	5.53	5.46	5.49	5.49	1.2	0.00328	0.106
1423740_a_at	RNA binding motif protein 10	Rbm10	9.89	9.66	9.75	9.77	10.15	10.01	10.09	10	9.96	9.97	10.03	1.2	0.00397	0.106
1424055_at	nuclear receptor coactivator 5	Ncoa5	7.92	7.96	7.77	7.88	8.09	8.21	8.28	8.06	8.19	8.05	8.15	1.2	0.00589	0.106
1425304_s_at	proline rich membrane anchor 1	Prima1	5.84	5.76	5.84	5.81	6.13	6.23	6.05	6.02	6.13	5.9	6.08	1.2	0.00706	0.106
1454046_x_at	phosphatidylglycerophosphate synthase 1	Pgs1	8.91	8.85	8.84	8.87	9.2	9.15	9.02	8.97	9.14	9.3	9.13	1.2	0.00873	0.106
1419235_s_at	helicase (DNA) B	Helb	8.08	7.86	8.02	7.99	8.18	8.32	8.35	8.19	8.19	8.29	8.25	1.2	0.00366	0.106
1450770_at	RIKEN cDNA 3632451O06 gene	3632451O06Rik	3.89	3.97	3.92	3.93	4.18	4.12	4.17	4.09	4.33	4.27	4.19	1.2	0.00215	0.106
1432647_at	epidermal growth factor receptor	Egfr	5.7	5.63	5.88	5.74	5.94	5.94	5.97	6.11	6	6.06	6	1.2	0.00414	0.106
1449482_at	histone cluster 3, H2ba	Hist3h2ba	4.89	4.7	4.81	4.8	5.11	4.95	5.15	5.21	5.01	4.98	5.07	1.2	0.00722	0.106
1428129_at	lectin, mannose-binding, 1	Lman1	8.52	8.28	8.33	8.38	8.53	8.64	8.61	8.78	8.62	8.69	8.65	1.2	0.00616	0.106
1455346_at	mannan-binding lectin serine peptidase 1	Masp1	4.5	4.24	4.43	4.39	4.53	4.74	4.57	4.69	4.74	4.68	4.66	1.2	0.00808	0.106
1452715_at	RIKEN cDNA 2310022K01 gene	2310022K01Rik	6.43	6.36	6.41	6.4	6.73	6.66	6.63	6.74	6.59	6.69	6.67	1.2	0.00016	0.106
1424995_at	RIKEN cDNA 6230410P16 gene	6230410P16Rik	3.73	3.7	3.65	3.69	4.01	3.98	3.99	4.13	3.75	3.94	3.97	1.2	0.00861	0.106
1436344_at	RIKEN cDNA 5830404H04 gene	5830404H04Rik	6.78	6.88	6.89	6.85	6.98	7.13	7.16	7.14	7.2	7.14	7.13	1.2	0.000964	0.106
1427510_at	guanine nucleotide binding protein (G protein), alpha inhibiting 1	Gnai1	4.47	4.56	4.53	4.52	4.87	4.73	4.72	4.94	4.74	4.77	4.8	1.2	0.00178	0.106
1424221_at	sushi domain containing 4	Susd4	4.77	4.62	4.71	4.7	4.88	4.91	5.03	4.93	5.18	4.92	4.98	1.2	0.00704	0.106
1424550_at	zinc finger, FYVE domain containing 27	Zfyve27	6.77	6.63	6.84	6.75	7.02	7.08	6.96	7.16	6.92	6.99	7.02	1.2	0.00413	0.106
1429619_a_at	RIKEN cDNA 8430406I07 gene	8430406I07Rik	7.63	7.4	7.28	7.44	7.69	7.73	7.81	7.7	7.7	7.65	7.71	1.2	0.00754	0.106
1448717_at	glutaryl-Coenzyme A dehydrogenase	Gcdh	7.8	7.49	7.53	7.61	7.88	7.92	7.87	7.85	7.92	7.86	7.88	1.2	0.00415	0.106
1448490_at	aarF domain containing kinase 4	Adck4	6.49	6.45	6.63	6.52	6.91	6.89	6.76	6.84	6.75	6.68	6.81	1.2	0.00325	0.106
1434546_at	Smg-5 homolog, nonsense mediated mRNA decay factor (C. elegans)	Smg5	8.61	8.34	8.67	8.54	8.9	8.84	8.78	8.79	8.84	8.84	8.83	1.2	0.00461	0.106
1416086_at	protein-tyrosine sulfotransferase 2	Tpst2	10.26	9.94	10.13	10.11	10.53	10.32	10.38	10.46	10.29	10.44	10.4	1.2	0.00869	0.106
1451988_s_at	chromatin modifying protein 4B /// similar to zinc finger protein 341	Chmp4b /// LOC674706	12.19	11.99	12.06	12.08	12.48	12.39	12.27	12.48	12.42	12.21	12.38	1.2	0.00648	0.106
1450357_a_at	chemokine (C-C motif) receptor 6	Ccr6	5.28	5.5	5.39	5.39	5.63	5.89	5.61	5.58	5.75	5.67	5.69	1.2	0.00751	0.106
1427431_at	Mus musculus, clone IMAGE:3584589	---	3.91	3.92	4.08	3.97	4.38	4.35	4.26	4.18	4.34	4.1	4.27	1.2	0.00533	0.106
1455229_x_at	phosphatidylglycerophosphate synthase 1	Pgs1	9.34	9.4	9.37	9.37	9.75	9.68	9.5	9.53	9.72	9.83	9.67	1.2	0.00645	0.106
1419371_s_at	golgi SNAP receptor complex member 2	Gosr2	10.18	10.06	10.06	10.1	10.48	10.52	10.39	10.43	10.42	10.16	10.4	1.2	0.00713	0.106
1451152_a_at	ATPase, Na+/K+ transporting, beta 1 polypeptide	Atp1b1	6.98	6.88	6.93	6.93	7.11	7.24	7.19	7.28	7.4	7.16	7.23	1.2	0.00225	0.106
1418623_at	RAB2, member RAS oncogene family	Rab2	6.54	6.5	6.47	6.5	6.85	6.72	6.81	6.88	6.94	6.64	6.81	1.2	0.0027	0.106
1426499_at	SH3-domain GRB2-like endophilin B2	Sh3glb2	8.38	8.2	8.22	8.27	8.77	8.68	8.49	8.43	8.49	8.56	8.57	1.2	0.00975	0.106
1452370_s_at	RIKEN cDNA B230208H17 gene	B230208H17Rik	8.6	8.3	8.59	8.5	8.9	8.71	8.75	8.8	8.93	8.72	8.8	1.2	0.00905	0.106
1460225_at	mitochondrial ribosomal protein 63	Mrp63	4.95	4.85	5.16	4.99	5.25	5.29	5.47	5.21	5.28	5.27	5.3	1.2	0.00647	0.106
1421012_at	signal recognition particle receptor, B subunit	Srprb	6.92	6.88	6.89	6.9	7.31	7.1	7.15	7.06	7.24	7.39	7.21	1.2	0.00479	0.106
1422397_a_at	interleukin 15 receptor, alpha chain	Il15ra	6.11	6.22	6.23	6.19	6.71	6.41	6.39	6.42	6.53	6.53	6.5	1.2	0.00464	0.106
1426149_at	serine protease inhibitor 15	Spi15	4.83	4.95	5.09	4.96	5.16	5.31	5.4	5.18	5.35	5.21	5.27	1.2	0.00482	0.106
1425354_a_at	angiogenic factor with G patch and FHA domains 1	Aggf1	10.17	9.97	10.06	10.07	10.32	10.42	10.35	10.45	10.48	10.26	10.38	1.2	0.0016	0.106
1448278_at	XPA binding protein 2	Xab2	7.17	7	6.98	7.05	7.39	7.39	7.37	7.33	7.49	7.21	7.36	1.2	0.00238	0.106
1418922_at	cell adhesion molecule 3	Cadm3	4.2	4.26	4.47	4.31	4.72	4.58	4.62	4.62	4.63	4.57	4.62	1.2	0.00151	0.106
1424692_at	RIKEN cDNA 2810055F11 gene	2810055F11Rik	5.78	5.57	5.88	5.74	5.98	6.11	5.91	6.16	6.09	6.09	6.06	1.2	0.00637	0.106
1454657_s_at	MAK10 homolog, amino-acid N-acetyltransferase subunit, (S. cerevisiae)	Mak10	10.33	9.91	10.08	10.11	10.47	10.41	10.42	10.38	10.49	10.35	10.42	1.2	0.0082	0.106
1427206_at	AFG3(ATPase family gene 3)-like 2 (yeast) /// similar to AFG3(ATPase family gene 3)-like 2 (yeast)	Afg3l2 /// LOC100048880	7.32	7.22	7.17	7.24	7.6	7.54	7.46	7.44	7.54	7.73	7.55	1.2	0.00262	0.106
1423678_at	cDNA sequence BC017643	BC017643	9.34	9.36	9.34	9.35	9.76	9.69	9.77	9.56	9.76	9.43	9.66	1.2	0.00671	0.106
1418680_at	serine (or cysteine) peptidase inhibitor, clade D, member 1	Serpind1	5.67	5.63	5.57	5.62	5.9	5.8	5.78	6.03	5.96	6.17	5.94	1.2	0.00972	0.106
1424806_s_at	RIKEN cDNA 1110039B18 gene	1110039B18Rik	8.71	8.54	8.67	8.64	8.9	8.92	9.04	9.1	8.98	8.81	8.96	1.2	0.00278	0.106
1435250_at	integrator complex subunit 8	Ints8	9.5	9.24	9.43	9.39	9.51	9.68	9.77	9.72	9.88	9.69	9.71	1.2	0.00886	0.106
1429352_at	molybdenum cofactor sulfurase	Mocos	7.84	7.65	7.81	7.77	8.06	8.02	7.96	8.29	8.08	8.13	8.09	1.3	0.00433	0.106
1440192_at	RIKEN cDNA 1810054D07 gene	1810054D07Rik	6.76	6.72	6.74	6.74	7.04	7.05	7.22	7.2	6.87	7	7.06	1.3	0.00445	0.106
1418255_s_at	serum response factor	Srf	7.93	7.92	7.81	7.89	8.26	8.02	8.21	8.27	8.38	8.12	8.21	1.3	0.00471	0.106
1424238_at	sirtuin 7 (silent mating type information regulation 2, homolog) 7 (S. cerevisiae)	Sirt7	8.76	8.64	8.72	8.71	9.13	9.21	8.94	8.94	9.1	8.86	9.03	1.3	0.00647	0.106
1451975_at	RIKEN cDNA 2810453I06 gene	2810453I06Rik	8.12	7.93	8.15	8.07	8.41	8.39	8.5	8.27	8.36	8.41	8.39	1.3	0.00143	0.106
1421517_at	ST6 (alpha-N-acetyl-neuraminyl-2,3-beta-galactosyl-1,3)-N-acetylgalactosaminide alpha-2,6-sialyltransferase 1	St6galnac1	3.58	3.65	3.58	3.6	3.94	3.85	3.78	4.22	3.9	3.89	3.93	1.3	0.0094	0.106
1423722_at	transmembrane protein 49	Tmem49	11.85	11.68	11.79	11.77	12.07	12.09	12.07	12.07	12.22	12.09	12.1	1.3	0.000242	0.106
1434483_at	ubiquitin specific peptidase 12	Usp12	9.46	9.14	9.37	9.32	9.72	9.73	9.55	9.69	9.72	9.52	9.66	1.3	0.00558	0.106
1418816_at	chromatin modifying protein 1B	Chmp1b	8.75	8.45	8.53	8.58	8.87	8.95	9	8.98	8.89	8.77	8.91	1.3	0.0036	0.106
1416249_at	NAD kinase	Nadk	8.4	8.15	8.27	8.27	8.77	8.58	8.51	8.72	8.44	8.62	8.61	1.3	0.00688	0.106
1420353_at	lymphotoxin A	Lta	5.01	4.85	5.02	4.96	5.24	5.35	5.29	5.37	5.18	5.35	5.3	1.3	0.000621	0.106
1460544_at	MAK10 homolog, amino-acid N-acetyltransferase subunit, (S. cerevisiae)	Mak10	9.18	8.77	8.97	8.97	9.37	9.38	9.26	9.18	9.41	9.27	9.31	1.3	0.00872	0.106
1416820_at	cell division cycle 37 homolog (S. cerevisiae)	Cdc37	6.31	6.2	6.53	6.35	6.66	6.77	6.64	6.66	6.69	6.72	6.69	1.3	0.00171	0.106
1418080_at	UDP-Gal:betaGlcNAc beta 1,4- galactosyltransferase, polypeptide 2	B4galt2	5.76	5.71	5.47	5.65	5.98	5.84	6.12	6.13	5.98	5.9	5.99	1.3	0.00671	0.106
1423415_at	G protein-coupled receptor 83	Gpr83	4.96	5	5	4.99	5.27	5.37	5.53	5.31	5.19	5.33	5.33	1.3	0.00149	0.106
1419894_at	Predicted gene, EG627782	EG627782	5.41	5.36	5.3	5.36	5.8	5.77	5.74	5.85	5.65	5.41	5.7	1.3	0.00903	0.106
1426781_at	tRNA-yW synthesizing protein 1 homolog (S. cerevisiae)	Tyw1	7.15	6.85	7.05	7.02	7.34	7.3	7.33	7.57	7.36	7.29	7.37	1.3	0.0045	0.106
1423812_s_at	expressed sequence AW146242	AW146242	9.18	9	9.3	9.16	9.62	9.71	9.49	9.48	9.42	9.34	9.51	1.3	0.00933	0.106
1451720_at	vacuolar protein sorting 39 (yeast)	Vps39	8.4	8.25	8.54	8.4	8.55	8.66	8.77	8.94	8.83	8.74	8.75	1.3	0.00867	0.106
1419629_at	mesoderm posterior 2	Mesp2	5.93	5.61	6.02	5.85	6.3	6.17	6.32	6.17	6.21	6.06	6.21	1.3	0.00954	0.106
1428874_at	RIKEN cDNA 1110019N10 gene	1110019N10Rik	10.89	10.48	10.62	10.66	11.08	10.97	11.1	11.12	10.96	10.87	11.02	1.3	0.00882	0.106
1423075_at	lectin, mannose-binding 2	Lman2	8.87	8.67	8.83	8.79	9.2	9.18	9.17	9.1	9.16	9.05	9.14	1.3	0.000269	0.106
1416330_at	CD 81 antigen	Cd81	11.77	11.6	11.84	11.74	12.16	12.17	12.1	12.03	12.15	11.95	12.09	1.3	0.00141	0.106
1433504_at	brain glycogen phosphorylase	Pygb	9.56	9.28	9.34	9.39	9.76	9.76	9.88	9.83	9.65	9.63	9.75	1.3	0.00302	0.106
1424545_at	cDNA sequence BC003965	BC003965	11.15	10.69	10.94	10.93	11.33	11.33	11.2	11.27	11.4	11.19	11.29	1.3	0.00871	0.106
1448968_at	ubiquitin family domain containing 1	Ubfd1	9.03	8.8	8.99	8.94	9.49	9.22	9.37	9.36	9.27	9.1	9.3	1.3	0.00611	0.106
1451385_at	RIKEN cDNA 2310056P07 gene	2310056P07Rik	12.52	12.17	12.53	12.41	12.87	12.82	12.62	12.82	12.71	12.78	12.77	1.3	0.00637	0.106
1418271_at	basic helix-loop-helix domain containing, class B5	Bhlhb5	3.82	3.57	3.88	3.76	4.18	4.12	4.08	4.23	4.1	4.04	4.13	1.3	0.00169	0.106
1420710_at	reticuloendotheliosis oncogene	Rel	6.14	5.94	6.18	6.09	6.49	6.43	6.56	6.6	6.26	6.41	6.46	1.3	0.00378	0.106
1427998_at	LSM12 homolog (S. cerevisiae)	Lsm12	8.37	8.14	8.1	8.2	8.62	8.61	8.6	8.74	8.39	8.49	8.58	1.3	0.00457	0.106
1433570_s_at	MAK10 homolog, amino-acid N-acetyltransferase subunit, (S. cerevisiae)	Mak10	9.13	8.72	8.99	8.95	9.3	9.22	9.44	9.41	9.16	9.39	9.32	1.3	0.0087	0.106
1449149_at	Tnf receptor-associated factor 3	Traf3	5.92	5.78	5.93	5.88	6.42	6.31	6.37	6.29	6.03	6.08	6.25	1.3	0.00731	0.106
1422703_at	glycerol kinase	Gyk	7.54	7.34	7.58	7.49	7.97	7.8	7.67	7.95	7.86	7.92	7.86	1.3	0.00275	0.106
1449485_at	receptor (TNFRSF)-interacting serine-threonine kinase 1	Ripk1	9.47	9.15	9.41	9.34	9.74	9.75	9.77	9.89	9.55	9.62	9.72	1.3	0.00577	0.106
1424805_a_at	RIKEN cDNA 1110039B18 gene	1110039B18Rik	7.63	7.37	7.47	7.49	7.88	7.88	7.84	8.1	7.74	7.76	7.87	1.3	0.00449	0.106
1420057_at	Jumonji domain containing 6	Jmjd6	6.24	5.83	6.05	6.04	6.51	6.41	6.46	6.38	6.4	6.35	6.42	1.3	0.00295	0.106
1449848_at	guanine nucleotide binding protein, alpha 14	Gna14	3.78	3.64	3.76	3.73	4.04	4.05	4.01	4.4	4.03	4.1	4.11	1.3	0.00469	0.106
1449679_s_at	syntaxin 5A	Stx5a	9.81	9.57	9.73	9.7	10.18	10.11	10.08	10.17	10.1	9.86	10.08	1.3	0.00263	0.106
1448789_at	aldehyde dehydrogenase family 1, subfamily A3	Aldh1a3	3.96	3.97	3.99	3.97	4.25	4.49	4.26	4.25	4.46	4.41	4.35	1.3	0.000792	0.106
1448450_at	adenylate kinase 2 /// similar to adenylate kinase 2	Ak2 /// LOC100047005	9.31	9.22	9.15	9.23	9.76	9.74	9.38	9.62	9.55	9.59	9.61	1.3	0.00356	0.106
1449257_at	DNA segment, Chr 11, Wayne State University 99, expressed	D11Wsu99e	7.03	6.85	6.76	6.88	7.36	7.45	7.33	7.19	7.13	7.11	7.26	1.3	0.00579	0.106
1448791_at	sorting nexin 5 /// similar to Snx5 protein	LOC100048642 /// Snx5	12.78	12.35	12.55	12.56	13.01	13.04	12.9	13.07	12.76	12.89	12.95	1.3	0.00882	0.106
1419307_at	tumor necrosis factor receptor superfamily, member 13c	Tnfrsf13c	4.65	4.75	4.64	4.68	5.12	5.25	5.14	5.07	5.03	4.8	5.07	1.3	0.00421	0.106
1428690_at	trypsin domain containing 1	Tysnd1	5.78	5.55	5.6	5.64	6.08	6.03	6.09	6.05	5.88	6.07	6.03	1.3	0.00056	0.106
1423616_at	TAR (HIV) RNA binding protein 2	Tarbp2	8.8	8.4	8.62	8.61	9.15	9.1	8.96	8.95	8.8	9.03	9	1.3	0.00776	0.106
1429777_at	DnaJ (Hsp40) homolog, subfamily B, member 6	Dnajb6	6.43	6.09	6.22	6.25	6.56	6.68	6.64	6.83	6.61	6.52	6.64	1.3	0.00366	0.106
1423741_at	RNA binding motif protein 10	Rbm10	8.78	8.44	8.69	8.64	9.14	8.96	9.03	9.13	9.06	8.86	9.03	1.3	0.00371	0.106
1452753_at	forkhead box K2	Foxk2	8.89	8.52	8.77	8.73	9.19	9.13	9.19	8.92	9.17	9.14	9.12	1.3	0.00396	0.106
1460323_at	threonyl-tRNA synthetase	Tars	10.51	10.12	10.13	10.25	10.64	10.66	10.58	10.75	10.5	10.77	10.65	1.3	0.00653	0.106
1455176_a_at	synaptotagmin XI /// similar to synaptotagmin XI	LOC100045981 /// Syt11	5.06	5.18	5.22	5.15	5.49	5.35	5.6	5.74	5.61	5.53	5.55	1.3	0.00213	0.106
1434035_at	DnaJ (Hsp40) homolog, subfamily B, member 6 /// similar to DnaJ (Hsp40) homolog, subfamily B, member 6	Dnajb6 /// LOC100039994 /// LOC100048324	7.88	7.98	7.8	7.89	8.39	8.34	8.18	8.27	8.42	8.13	8.29	1.3	0.00126	0.106
1418887_a_at	DNA segment, Chr 11, Wayne State University 99, expressed	D11Wsu99e	8.93	8.52	8.8	8.75	9.23	9.15	9.19	9.17	9.14	9.03	9.15	1.3	0.00274	0.106
1448702_at	immediate early response 3 interacting protein 1	Ier3ip1	10.76	10.28	10.48	10.51	11.02	11.04	10.77	10.94	10.85	10.84	10.91	1.3	0.00857	0.106
1415925_a_at	nucleoporin 62	Nup62	10.13	9.65	9.81	9.86	10.4	10.28	10.15	10.4	10.21	10.17	10.27	1.3	0.00924	0.106
1448432_at	phospholipase C, delta 1	Plcd1	6.76	6.69	6.64	6.7	6.99	7.19	7	7.18	7.24	7.03	7.11	1.3	0.000631	0.106
1424884_at	F-box and WD-40 domain protein 2	Fbxw2	7.31	7.01	7.07	7.13	7.38	7.6	7.55	7.63	7.47	7.6	7.54	1.3	0.00171	0.106
1434783_at	transmembrane protein 106C	Tmem106c	6.3	6.33	6.4	6.34	6.97	6.63	6.7	6.7	6.94	6.58	6.75	1.3	0.00441	0.106
1425336_x_at	histocompatibility 2, K1, K region	H2-K1	13.15	13.33	13.15	13.21	13.71	13.66	13.51	13.75	13.65	13.45	13.62	1.3	0.00135	0.106
1451082_at	RIKEN cDNA 1300018I05 gene	1300018I05Rik	8.01	7.82	7.88	7.9	8.38	8.36	8.14	8.38	8.35	8.28	8.32	1.3	0.000461	0.106
1428112_at	arginine-rich, mutated in early stage tumors	Armet	11.5	11.38	11.21	11.36	11.74	11.65	12.05	11.9	11.58	11.75	11.78	1.3	0.00909	0.106
1439150_x_at	GH regulated TBC protein 1	Grtp1	3.5	3.54	3.43	3.49	3.84	3.8	4.09	3.88	4.07	3.75	3.91	1.3	0.00212	0.106
1417349_at	pallidin	Pldn	10.31	10.06	10.43	10.27	10.77	10.68	10.63	10.83	10.56	10.63	10.68	1.3	0.00287	0.106
1420992_at	ankyrin repeat domain 1 (cardiac muscle)	Ankrd1	10.56	10.56	10.35	10.49	10.86	10.7	10.83	11.04	11.07	10.97	10.91	1.3	0.00315	0.106
1425085_at	RIKEN cDNA 6330416L07 gene	6330416L07Rik	7.18	6.7	7.22	7.03	7.54	7.43	7.4	7.41	7.55	7.4	7.46	1.3	0.00878	0.106
1439018_at	FH2 domain containing 1	Fhdc1	5.46	5.74	5.7	5.63	5.98	6.17	6.16	5.99	5.85	6.18	6.06	1.3	0.00378	0.106
1452218_at	coiled-coil domain containing 117	Ccdc117	7.09	6.93	7.07	7.03	7.33	7.33	7.61	7.34	7.42	7.69	7.45	1.3	0.00388	0.106
1421096_at	transient receptor potential cation channel, subfamily C, member 1	Trpc1	5.88	6.02	6.14	6.01	6.32	6.42	6.27	6.41	6.66	6.54	6.44	1.3	0.00364	0.106
1417527_at	adaptor-related protein complex 3, mu 2 subunit	Ap3m2	7.38	7.17	7.04	7.2	7.69	7.75	7.64	7.73	7.55	7.36	7.62	1.3	0.00596	0.106
1423810_at	protein phosphatase methylesterase 1	Ppme1	9.11	8.88	8.98	8.99	9.49	9.48	9.39	9.26	9.62	9.25	9.42	1.3	0.00314	0.106
1451604_a_at	activin A receptor, type II-like 1	Acvrl1	6.19	6.11	5.72	6.01	6.62	6.42	6.29	6.47	6.43	6.37	6.43	1.3	0.00778	0.106
1438549_a_at	serine racemase	Srr	5.57	5.41	5.58	5.52	5.95	5.85	5.93	6.24	5.86	5.86	5.95	1.3	0.00292	0.106
1448376_at	Werner helicase interacting protein 1	Wrnip1	9.18	8.8	9.11	9.03	9.41	9.42	9.27	9.46	9.68	9.52	9.46	1.3	0.00624	0.106
1452836_at	lipin 2	Lpin2	8.64	9	8.84	8.83	9.37	9.14	9.24	9.31	9.47	9.02	9.26	1.3	0.00821	0.106
1425568_a_at	transmembrane protein 33	Tmem33	10.78	10.37	10.28	10.48	11.01	10.83	11.06	10.91	10.75	10.89	10.91	1.3	0.00934	0.106
1438712_at	DENN/MADD domain containing 2D	Dennd2d	4.92	4.7	4.68	4.77	5.1	5.25	5.1	5.47	5.26	5.02	5.2	1.4	0.0054	0.106
1425062_at	Fc receptor-like 1	Fcrl1	5.16	5.14	4.93	5.08	5.43	5.65	5.46	5.7	5.54	5.29	5.51	1.4	0.00377	0.106
1425200_at	chloride channel CLIC-like 1	Clcc1	5.77	5.62	5.85	5.75	6.16	6.17	6.17	6.37	6.11	6.13	6.19	1.4	0.000469	0.106
1426939_at	TSR2, 20S rRNA accumulation, homolog (S. cerevisiae)	Tsr2	8.73	8.31	8.62	8.55	9.15	9.06	8.75	8.97	9.12	8.9	8.99	1.4	0.00882	0.106
1423339_s_at	coiled-coil domain containing 16	Ccdc16	6.29	5.93	5.77	6	6.28	6.37	6.49	6.58	6.52	6.38	6.44	1.4	0.00827	0.106
1434016_at	zinc and ring finger 2	Znrf2	8.93	8.6	8.92	8.82	9.42	9.39	9.02	9.38	9.25	9.09	9.26	1.4	0.00906	0.106
1426318_at	serine (or cysteine) peptidase inhibitor, clade B, member 1b	Serpinb1b	4.13	4.04	4.08	4.08	4.46	4.44	4.55	4.72	4.45	4.55	4.53	1.4	0.000258	0.106
1428354_at	forkhead box K2	Foxk2	7.67	7.5	7.36	7.51	8.08	7.92	8.07	7.97	7.79	7.91	7.96	1.4	0.00141	0.106
1418854_at	baculoviral IAP repeat-containing 2	Birc2	9.48	9.12	9.33	9.31	9.66	9.88	9.6	9.99	9.87	9.55	9.76	1.4	0.00946	0.106
1451518_at	zinc finger protein 709	Zfp709	4.36	4.35	4.35	4.35	4.57	4.84	4.6	4.96	5.05	4.79	4.8	1.4	0.00572	0.106
1425348_a_at	signal recognition particle receptor, B subunit	Srprb	8.33	7.83	7.95	8.04	8.66	8.43	8.49	8.4	8.54	8.4	8.49	1.4	0.00598	0.106
1449079_s_at	ST3 beta-galactoside alpha-2,3-sialyltransferase 6	St3gal6	7.22	7.28	7.14	7.21	7.71	7.6	7.92	7.57	7.4	7.8	7.67	1.4	0.0051	0.106
1422189_x_at	T-cell receptor gamma, variable 6	Tcrg-V6	4.76	4.61	4.67	4.68	5.31	5	5.05	5	5.24	5.2	5.13	1.4	0.00108	0.106
1450905_at	plexin C1	Plxnc1	6.51	6.65	6.31	6.49	6.85	7.1	6.93	7.19	6.75	6.84	6.94	1.4	0.00684	0.106
1418826_at	membrane-spanning 4-domains, subfamily A, member 6B	Ms4a6b	12.63	12.16	12.33	12.37	12.89	12.93	12.79	12.95	12.78	12.62	12.83	1.4	0.00592	0.106
1453744_a_at	ankyrin repeat domain 40	Ankrd40	7.1	7.05	6.87	7.01	7.75	7.4	7.36	7.6	7.47	7.19	7.46	1.4	0.00836	0.106
1422484_at	cytochrome c, somatic	Cycs	11.57	10.95	11.18	11.23	11.64	11.68	11.67	11.75	11.63	11.76	11.69	1.4	0.00764	0.106
1435528_at	DNA segment, Chr 2, Brigham & Women's Genetics 1335 expressed	D2Bwg1335e	7.82	7.45	7.45	7.57	8.04	8.06	7.95	8.07	8.1	7.96	8.03	1.4	0.00132	0.106
1416608_a_at	cDNA sequence BC004004	BC004004	11	10.56	10.71	10.76	11.36	11.22	11.17	11.44	11.1	11	11.22	1.4	0.00933	0.106
1451755_a_at	apolipoprotein B editing complex 1	Apobec1	10.78	10.89	10.76	10.81	11.35	11.23	11.13	11.57	11.19	11.19	11.28	1.4	0.00229	0.106
1418337_at	ribose 5-phosphate isomerase A	Rpia	9.22	8.99	9.11	9.11	9.59	9.53	9.33	9.66	9.76	9.6	9.58	1.4	0.00179	0.106
1449990_at	interleukin 2 /// similar to Interleukin-2 precursor (IL-2) (T-cell growth factor) (TCGF)	Il2 /// LOC630222	4.17	4.13	3.98	4.09	4.39	4.46	4.71	4.72	4.41	4.7	4.57	1.4	0.00257	0.106
1424983_a_at	RIKEN cDNA 2700078E11 gene	2700078E11Rik	7.17	6.78	6.89	6.95	7.46	7.26	7.57	7.46	7.18	7.58	7.42	1.4	0.00669	0.106
1448427_at	NADH dehydrogenase (ubiquinone) 1 alpha subcomplex, 6 (B14)	Ndufa6	12.02	11.48	11.73	11.74	12.34	12.28	12.03	12.26	12.27	12.12	12.22	1.4	0.00649	0.106
1432419_a_at	RIKEN cDNA 2700078K21 gene	2700078K21Rik	8.26	8.01	8.09	8.12	8.9	8.75	8.44	8.52	8.52	8.44	8.6	1.4	0.00599	0.106
1416051_at	complement component 2 (within H-2S)	C2	6.66	6.48	6.27	6.47	6.95	7.21	6.67	6.97	6.98	6.9	6.95	1.4	0.00715	0.106
1439962_at	RIKEN cDNA 2310010J17 gene	2310010J17Rik	7	6.77	6.91	6.89	7.65	7.51	7.06	7.45	7.32	7.25	7.37	1.4	0.00835	0.106
1460252_s_at	zinc finger protein 105	Zfp105	5.07	5.3	5.24	5.2	5.65	5.67	5.85	5.98	5.54	5.41	5.68	1.4	0.00807	0.106
1454963_at	RIKEN cDNA E430028B21 gene	E430028B21Rik	8.88	8.36	8.37	8.54	8.91	8.9	9.13	9.09	9.01	9.06	9.02	1.4	0.00661	0.106
1415791_at	ring finger protein 34	Rnf34	9.56	9.1	9.12	9.26	9.9	9.79	9.72	9.88	9.73	9.45	9.75	1.4	0.00986	0.106
1421688_a_at	chemokine (C-C motif) ligand 1	Ccl1	5.65	5.77	5.48	5.63	6.09	6.33	5.87	6.14	6.28	6.02	6.12	1.4	0.00385	0.106
1424104_at	SYF2 homolog, RNA splicing factor (S. cerevisiae)	Syf2	9.76	9.29	9.56	9.54	10.15	10.19	9.93	10.1	9.98	9.82	10.03	1.4	0.00527	0.106
1420774_a_at	RIKEN cDNA 4930583H14 gene	4930583H14Rik	5.77	5.64	5.74	5.72	6.35	6.39	5.89	6.2	6.41	6.02	6.21	1.4	0.00699	0.106
1416576_at	suppressor of cytokine signaling 3	Socs3	9.24	9.22	9.75	9.4	9.88	9.88	9.9	9.93	10.09	9.73	9.9	1.4	0.00716	0.106
1420329_at	RIKEN cDNA 4930455C21 gene	4930455C21Rik	7.81	7.37	7.63	7.6	8.2	8.11	8.06	8.3	8.04	7.91	8.1	1.4	0.00356	0.106
1425474_a_at	vacuolar protein sorting 39 (yeast)	Vps39	5.88	5.75	5.95	5.86	6.43	6.11	6.22	6.66	6.39	6.36	6.36	1.4	0.00397	0.106
1452422_a_at	U2 small nuclear ribonucleoprotein B	Snrpb2	11.73	11.02	11.34	11.36	11.86	11.9	11.78	11.98	11.89	11.79	11.87	1.4	0.00929	0.106
1434114_at	REX4, RNA exonuclease 4 homolog (S. cerevisiae)	Rexo4	8.04	7.69	7.72	7.82	8.48	8.38	8.28	8.31	8.34	8.13	8.32	1.4	0.00159	0.106
1451127_at	expressed sequence AW146242	AW146242	8.03	7.93	7.89	7.95	8.61	8.65	8.46	8.35	8.34	8.35	8.46	1.4	0.000652	0.106
1419553_a_at	RAB geranylgeranyl transferase, b subunit	Rabggtb	11.06	10.67	10.66	10.8	11.4	11.39	11.23	11.31	11.22	11.3	11.31	1.4	0.00119	0.106
1424032_at	hydrogen voltage-gated channel 1	Hvcn1	7.87	7.87	8.08	7.94	8.43	8.38	8.29	8.72	8.67	8.22	8.45	1.4	0.00551	0.106
1423082_at	Der1-like domain family, member 1	Derl1	9.2	8.79	8.96	8.98	9.73	9.43	9.35	9.79	9.33	9.35	9.5	1.4	0.00995	0.106
1417427_at	ribonuclease H2, subunit C	Rnaseh2c	9.32	8.81	8.87	9	9.66	9.55	9.4	9.65	9.59	9.24	9.52	1.4	0.00902	0.106
1437742_at	RAB21, member RAS oncogene family	Rab21	6.93	6.68	6.79	6.8	7.2	7.33	7.62	7.34	7.37	7.03	7.32	1.4	0.00467	0.106
1416246_a_at	coronin, actin binding protein 1A	Coro1a	11.69	11.39	11.51	11.53	12.19	12.14	11.97	12.19	12.16	11.62	12.05	1.4	0.00946	0.106
1449402_at	carbohydrate (N-acetylglucosamino) sulfotransferase 7	Chst7	6.68	6.64	6.64	6.65	7.23	7.34	7.34	7.19	7.15	6.77	7.17	1.4	0.00462	0.106
1437511_x_at	chloride channel CLIC-like 1	Clcc1	9.31	8.67	8.98	8.99	9.6	9.53	9.35	9.47	9.65	9.42	9.5	1.4	0.00732	0.106
1428745_a_at	RIKEN cDNA 2310003L22 gene	2310003L22Rik	8.69	8.11	8.27	8.36	9.06	8.91	8.66	8.92	8.77	8.93	8.88	1.4	0.00782	0.106
1449800_x_at	PHD finger protein 7	Phf7	7.55	7.31	7.36	7.41	7.93	8.11	7.77	8.1	7.91	7.74	7.93	1.4	0.00168	0.106
1428196_a_at	RIKEN cDNA 1200015F23 gene	1200015F23Rik	8.99	8.72	8.89	8.87	9.48	9.48	9.25	9.62	9.45	9.04	9.39	1.4	0.00609	0.106
1451314_a_at	vascular cell adhesion molecule 1	Vcam1	7.36	7.32	7.45	7.38	8.1	7.98	7.52	8	7.73	8.05	7.9	1.4	0.00664	0.106
1455269_a_at	coronin, actin binding protein 1A	Coro1a	11.3	11	11.08	11.13	11.85	11.7	11.57	11.77	11.77	11.23	11.65	1.4	0.00935	0.106
1460583_at	golgi transport 1 homolog B (S. cerevisiae)	Golt1b	7.11	6.64	7.02	6.92	7.52	7.41	7.43	7.54	7.5	7.29	7.45	1.4	0.00197	0.106
1422656_at	RAS-like, family 2, locus 9	Rasl2-9	5.19	4.71	5.04	4.98	5.54	5.53	5.46	5.81	5.46	5.25	5.51	1.4	0.00759	0.106
1449216_at	integrin, alpha E, epithelial-associated	Itgae	6.47	6.31	6.37	6.38	6.86	6.83	6.79	6.94	6.83	7.22	6.91	1.4	0.00114	0.106
1428117_x_at	---	---	7.39	7.04	7.09	7.17	7.91	7.69	7.54	7.85	7.62	7.66	7.71	1.5	0.00182	0.106
1423357_at	RIKEN cDNA 2610209A20 gene	2610209A20Rik	7.4	7.09	7.32	7.27	7.99	7.87	7.53	7.83	8	7.63	7.81	1.5	0.00427	0.106
1454647_at	acyl-Coenzyme A dehydrogenase family, member 11	Acad11	8.25	8.33	8.42	8.33	8.84	8.46	8.9	9	9.08	8.96	8.87	1.5	0.0051	0.106
1460361_at	RIKEN cDNA 5033414D02 gene	5033414D02Rik	10.41	9.89	10.21	10.17	10.76	10.75	10.6	11.03	10.65	10.48	10.71	1.5	0.00846	0.106
1434340_at	RIKEN cDNA 1110020P15 gene	1110020P15Rik	5.32	5.07	4.97	5.12	5.66	5.71	5.72	5.82	5.46	5.61	5.66	1.5	0.000956	0.106
1434113_a_at	REX4, RNA exonuclease 4 homolog (S. cerevisiae)	Rexo4	8.98	8.45	8.73	8.72	9.48	9.29	9.16	9.26	9.29	9.14	9.27	1.5	0.003	0.106
1428213_at	non-SMC element 4 homolog A (S. cerevisiae)	Nsmce4a	11.36	10.71	10.94	11	11.68	11.54	11.36	11.67	11.63	11.44	11.55	1.5	0.00729	0.106
1417591_at	prostaglandin E synthase 2	Ptges2	7.95	7.29	7.46	7.57	8.21	8.18	8.1	8.09	8.19	7.97	8.12	1.5	0.00539	0.106
1424869_at	dehydrogenase/reductase (SDR family) member 7B /// similar to Dehydrogenase/reductase (SDR family) member 7B	Dhrs7b /// LOC100045214	9.71	9.05	9.33	9.36	10.1	10.02	9.77	9.99	9.8	9.86	9.92	1.5	0.00689	0.106
1423170_at	TAF7 RNA polymerase II, TATA box binding protein (TBP)-associated factor	Taf7	7.83	7.29	7.77	7.63	7.94	8.16	8.25	8.44	8.2	8.15	8.19	1.5	0.00684	0.106
1421748_a_at	tubulin, delta 1	Tubd1	6.43	5.92	6	6.12	6.69	6.68	6.61	7.04	6.55	6.5	6.68	1.5	0.00835	0.106
1455288_at	RIKEN cDNA 1110036O03 gene	1110036O03Rik	5.79	5.7	5.42	5.64	6.06	6.25	6.14	6.47	6.2	6.08	6.2	1.5	0.00182	0.106
1448735_at	ceruloplasmin	Cp	7.65	7.61	8.11	7.79	8.08	8.33	8.51	8.34	8.63	8.23	8.35	1.5	0.00894	0.106
1420859_at	protein kinase inhibitor, alpha	Pkia	10.4	10.1	10.38	10.29	10.76	10.84	10.83	11.02	10.72	10.98	10.86	1.5	0.000582	0.106
1427114_at	tetratricopeptide repeat domain 19	Ttc19	7.9	7.41	7.73	7.68	8.2	8.38	8.22	8.26	8.19	8.22	8.25	1.5	0.000921	0.106
1426768_at	RIKEN cDNA 1700060H10 gene	1700060H10Rik	6.33	6.22	6.31	6.29	6.82	6.76	6.81	7.29	6.79	6.65	6.85	1.5	0.00403	0.106
1424579_at	solute carrier family 35 (UDP-N-acetylglucosamine (UDP-GlcNAc) transporter), member 3	Slc35a3	7.8	7.28	7.48	7.52	8.12	8.16	8.15	8.14	7.93	8.03	8.09	1.5	0.00151	0.106
1423106_at	ubiquitin-conjugating enzyme E2B, RAD6 homology (S. cerevisiae)	Ube2b	10.32	9.81	9.84	9.99	10.49	10.42	10.65	10.67	10.72	10.41	10.56	1.5	0.00398	0.106
1419522_at	zinc finger, MYND domain containing 19	Zmynd19	7.83	7.24	7.48	7.52	8.32	7.97	7.97	8.13	8.14	7.99	8.09	1.5	0.00463	0.106
1422184_a_at	adenylate kinase 1	Ak1	9.1	8.54	8.47	8.7	9.15	9.24	9.22	9.13	9.53	9.38	9.28	1.5	0.00888	0.106
1448896_at	phosphatidylinositol glycan anchor biosynthesis, class F	Pigf	10.39	9.61	9.95	9.98	10.54	10.48	10.64	10.72	10.56	10.4	10.56	1.5	0.00965	0.106
1448500_a_at	Lck interacting transmembrane adaptor 1 /// zinc finger, CCCH-type with G patch domain	Lime1 /// Zgpat	6.86	6.65	7.04	6.85	7.7	7.61	7.08	7.48	7.46	7.22	7.43	1.5	0.0084	0.106
1460651_at	linker for activation of T cells	Lat	6.65	6.74	6.65	6.68	7.5	7.43	6.96	7.33	7.26	7.06	7.26	1.5	0.0027	0.106
1435446_a_at	choline phosphotransferase 1	Chpt1	8.52	8.02	8.17	8.24	9.05	8.9	8.55	8.79	8.89	8.72	8.82	1.5	0.00455	0.106
1453343_s_at	vaccinia related kinase 2	Vrk2	8.84	8.27	8.65	8.59	9.27	9.23	9.02	9.24	9.28	8.97	9.17	1.5	0.00377	0.106
1423945_a_at	protein kinase inhibitor, gamma	Pkig	9.78	9.42	9.38	9.53	10.41	10.13	9.86	10.1	10.32	9.84	10.11	1.5	0.00871	0.106
1428014_at	histone cluster 1, H4h	Hist1h4h	5.03	4.82	4.85	4.9	5.65	5.46	5.19	5.52	5.66	5.44	5.49	1.5	0.00118	0.106
1423976_at	RIKEN cDNA 4930453N24 gene	4930453N24Rik	10.43	9.82	10.11	10.12	10.66	10.7	10.71	10.81	10.67	10.69	10.71	1.5	0.00175	0.106
1436391_s_at	chloride channel CLIC-like 1	Clcc1	9.09	8.47	8.89	8.82	9.38	9.34	9.28	9.49	9.64	9.3	9.41	1.5	0.00482	0.106
1426504_a_at	ring finger protein 121	Rnf121	8.9	8.33	8.53	8.59	9.43	9.3	9.01	9.15	9.19	8.97	9.18	1.5	0.00587	0.106
1428218_a_at	RIKEN cDNA 1600012H06 gene	1600012H06Rik	9.56	8.99	9.38	9.31	10.08	10	10.03	9.95	9.73	9.6	9.9	1.5	0.00747	0.106
1452087_at	epithelial stromal interaction 1 (breast)	Epsti1	8.63	8.38	8.5	8.5	9.19	9.37	9.03	9.33	8.82	8.82	9.09	1.5	0.00619	0.106
1418873_at	sideroflexin 4	Sfxn4	5.9	5.72	5.67	5.76	6.17	6.46	6.14	6.58	6.5	6.29	6.36	1.5	0.00155	0.106
1423225_at	selenoprotein K	Selk	11.6	10.91	11.01	11.17	11.84	11.79	11.77	11.9	11.73	11.57	11.77	1.5	0.00674	0.106
1452704_at	RIKEN cDNA 1200015F23 gene	1200015F23Rik	8.56	8.55	8.64	8.58	9.44	9.16	9.12	9.12	9.23	9.01	9.18	1.5	0.000281	0.106
1416381_a_at	peroxiredoxin 5	Prdx5	12.13	11.74	12.01	11.96	12.75	12.7	12.27	12.76	12.67	12.23	12.56	1.5	0.00808	0.106
1449859_at	golgi transport 1 homolog B (S. cerevisiae)	Golt1b	8.61	7.9	8.44	8.32	9.09	8.97	8.86	8.99	8.74	8.88	8.92	1.5	0.00643	0.106
1448689_at	related RAS viral (r-ras) oncogene homolog 2	Rras2	10.04	9.34	9.93	9.77	10.37	10.31	10.39	10.43	10.38	10.38	10.38	1.5	0.00399	0.106
1432517_a_at	nicotinamide N-methyltransferase	Nnmt	6.14	5.88	5.81	5.94	6.79	6.87	6.31	6.32	6.56	6.45	6.55	1.5	0.006	0.106
1460521_a_at	oligonucleotide/oligosaccharide-binding fold containing 2A	Obfc2a	6.2	6.03	6.16	6.13	6.77	6.97	6.6	7.06	6.34	6.7	6.74	1.5	0.00637	0.106
1425030_at	zinc finger protein 622	Zfp622	8.83	8.25	8.58	8.55	9.43	9.35	8.95	9.13	9.14	8.99	9.17	1.5	0.00625	0.106
1454893_at	RIKEN cDNA 1110013L07 gene	1110013L07Rik	6.72	6.81	6.43	6.65	7.44	7.43	7.27	7.26	7.28	6.93	7.27	1.5	0.00245	0.106
1419551_s_at	serine/threonine kinase 39, STE20/SPS1 homolog (yeast)	Stk39	6.81	6.67	7.29	6.92	7.48	7.55	7.23	7.55	7.76	7.66	7.54	1.5	0.00706	0.106
1455653_at	cyclin J	Ccnj	4.28	4.36	4.34	4.33	4.78	5.09	4.99	4.62	5.03	5.15	4.94	1.5	0.00148	0.106
1437188_at	gamma-aminobutyric acid (GABA-B) receptor, 1	Gabbr1	4.93	4.84	4.97	4.91	5.55	5.19	5.23	5.74	5.66	5.82	5.53	1.5	0.00624	0.106
1451448_a_at	RIKEN cDNA 1110005A03 gene	1110005A03Rik	9.16	8.37	8.83	8.79	9.58	9.46	9.24	9.38	9.41	9.37	9.41	1.5	0.00694	0.106
1427305_at	phosphatidylinositol glycan anchor biosynthesis, class A	Piga	8.08	7.54	7.8	7.81	8.36	8.59	8.54	8.54	8.29	8.25	8.43	1.5	0.0024	0.106
1422517_a_at	zinc ribbon domain containing, 1	Znrd1	10.63	9.97	10.19	10.26	11.03	10.82	10.79	11.01	10.96	10.7	10.89	1.5	0.00435	0.106
1422701_at	zeta-chain (TCR) associated protein kinase	Zap70	5.59	6.04	5.48	5.7	6.49	6.34	6.13	6.53	6.47	6.01	6.33	1.5	0.00786	0.106
1433545_s_at	acyl-Coenzyme A dehydrogenase family, member 11	Acad11	8.12	7.85	8	7.99	8.68	8.23	8.71	8.63	8.85	8.64	8.62	1.6	0.0022	0.106
1449083_at	coiled-coil domain containing 91	Ccdc91	8.52	7.83	8.28	8.21	8.96	8.65	8.94	9.12	8.74	8.67	8.85	1.6	0.00804	0.106
1417430_at	cerebellar degeneration-related 2	Cdr2	8.25	7.76	7.99	8	8.69	8.47	8.69	8.61	8.61	8.75	8.64	1.6	0.000655	0.106
1432332_a_at	nudix (nucleoside diphosphate linked moiety X)-type motif 19	Nudt19	9.35	8.72	8.93	9	9.87	9.73	9.38	9.88	9.47	9.5	9.64	1.6	0.00875	0.106
1418980_a_at	2',3'-cyclic nucleotide 3' phosphodiesterase	Cnp	6.71	6.5	6.52	6.58	7.25	7.55	7.05	7.48	7.06	6.91	7.22	1.6	0.00506	0.106
1451431_a_at	dysbindin (dystrobrevin binding protein 1) domain containing 2	Dbndd2	10.3	9.72	10.17	10.06	10.93	10.78	10.69	10.62	10.59	10.63	10.71	1.6	0.00234	0.106
1419744_at	histocompatibility 2, class II, locus Mb2	H2-DMb2	5.34	5.38	5.31	5.34	6.18	6.11	5.78	6.01	6.04	5.83	5.99	1.6	0.000243	0.106
1424948_x_at	histocompatibility 2, D region locus 1 /// histocompatibility 2, K1, K region /// similar to H-2K(d) antigen	H2-D1 /// H2-K1 /// LOC100044874	11.4	11.48	11.14	11.34	12.15	12.1	11.83	12.1	12.01	11.75	11.99	1.6	0.000921	0.106
1427746_x_at	similar to H-2K(d) antigen	LOC100044874	11.65	11.7	11.41	11.59	12.45	12.35	12.02	12.38	12.3	11.94	12.24	1.6	0.00211	0.106
1418491_a_at	pseudouridine synthase 3	Pus3	8.22	7.42	7.98	7.87	8.33	8.47	8.41	8.72	8.61	8.64	8.53	1.6	0.00803	0.106
1427050_at	thioredoxin domain containing 16	Txndc16	9.23	8.74	9.01	8.99	9.7	9.77	9.71	9.92	9.53	9.28	9.65	1.6	0.00471	0.106
1448214_at	pyruvate dehydrogenase (lipoamide) beta /// similar to pyruvate dehydrogenase (lipoamide) beta	LOC100044400 /// LOC620009 /// Pdhb	6.57	6.01	6.34	6.31	6.95	6.99	6.93	7.19	6.94	6.83	6.97	1.6	0.00127	0.106
1451363_a_at	DENN/MADD domain containing 2D	Dennd2d	6.47	6.01	6.49	6.32	7.04	6.91	6.8	7.27	7.13	6.78	6.99	1.6	0.00356	0.106
1449718_s_at	RIKEN cDNA 4930453N24 gene	4930453N24Rik	7.8	7.01	7.25	7.35	8.04	8.04	8.09	8.1	7.94	7.91	8.02	1.6	0.00421	0.106
1418555_x_at	Spi-C transcription factor (Spi-1/PU.1 related)	Spic	5.61	5.77	5.62	5.67	6.47	6.68	6.38	6.56	5.93	6.03	6.34	1.6	0.00753	0.106
1450301_at	histocompatibility 28	H28	4.26	3.67	3.99	3.97	4.59	4.94	4.51	5.03	4.52	4.36	4.66	1.6	0.00958	0.106
1448575_at	interleukin 7 receptor	Il7r	7.16	6.78	7.02	6.99	7.82	7.91	7.61	7.61	7.52	7.58	7.68	1.6	0.000609	0.106
1425190_a_at	phosphatase, orphan 2	Phospho2	8.34	7.38	7.89	7.87	8.58	8.58	8.51	8.73	8.54	8.41	8.56	1.6	0.00893	0.106
1415864_at	2,3-bisphosphoglycerate mutase	Bpgm	7.55	6.88	6.96	7.13	7.92	7.77	7.78	7.74	7.68	8.04	7.82	1.6	0.00341	0.106
1455281_at	WD repeat domain 33	Wdr33	5.59	4.9	5.27	5.25	5.92	5.82	6.13	5.96	6.01	5.83	5.95	1.6	0.00228	0.106
1460283_at	Mediterranean fever	Mefv	6.91	6.69	6.5	6.7	7.33	7.51	7.67	7.38	7.36	7.14	7.4	1.6	0.00113	0.106
1427666_a_at	T-cell receptor beta, joining region	Tcrb-J	4.41	4.2	4.6	4.4	5.27	5.43	4.87	5.12	4.99	4.96	5.11	1.6	0.002	0.106
1426223_at	RIKEN cDNA 2810439F02 gene	2810439F02Rik	7.49	7.12	7.27	7.29	8.11	8.11	7.95	8.32	7.83	7.67	8	1.6	0.00264	0.106
1451050_at	5'-nucleotidase, cytosolic III	Nt5c3	9.7	8.85	9.07	9.21	9.96	9.98	9.76	10.09	9.94	9.77	9.92	1.6	0.00615	0.106
1452679_at	tubulin, beta 2b	Tubb2b	5.77	5.49	5.39	5.55	6.51	6.57	6.4	6.11	6.25	5.75	6.27	1.6	0.00822	0.106
1428050_a_at	transmembrane BAX inhibitor motif containing 4	Tmbim4	10.16	9.53	9.59	9.76	10.74	10.47	10.27	10.69	10.58	10.14	10.48	1.6	0.00733	0.106
1423068_at	intraflagellar transport 172 homolog (Chlamydomonas)	Ift172	7.85	7.47	7.68	7.67	8.36	8.48	8.18	8.57	8.74	8.01	8.39	1.7	0.00428	0.106
1435924_at	transcription factor B1, mitochondrial	Tfb1m	8.01	7.24	7.52	7.59	8.51	8.41	8.33	8.46	8.03	8.14	8.31	1.7	0.00597	0.106
1424727_at	chemokine (C-C motif) receptor 5	Ccr5	11.85	11.34	11.5	11.56	12.32	12.27	12.21	12.61	12.33	11.99	12.29	1.7	0.00229	0.106
1454838_s_at	expressed sequence AW548124 /// similar to Expressed sequence AW548124	AW548124 /// LOC100048505	6.59	6.64	6.43	6.55	7.43	7.54	7.47	7.25	6.94	7.05	7.28	1.7	0.00195	0.106
1450534_x_at	histocompatibility 2, K1, K region	H2-K1	7.93	7.9	7.5	7.78	8.92	8.66	8.42	8.58	8.24	8.21	8.51	1.7	0.0057	0.106
1418365_at	cathepsin H	Ctsh	11.36	11.36	11.32	11.35	12.45	12.26	11.95	12.1	12.1	11.59	12.08	1.7	0.00421	0.106
1424560_at	proline-serine-threonine phosphatase-interacting protein 1	Pstpip1	8.71	8.15	8.37	8.41	9.34	9.23	8.85	9.39	9.29	8.83	9.16	1.7	0.0048	0.106
1431182_at	heat shock protein 8 /// similar to heat shock protein 8 /// similar to heat shock protein 70 cognate	Hspa8 /// LOC624853 /// LOC641192 /// LOC666031	7.73	7.6	8.28	7.87	8.39	8.45	8.6	8.38	8.84	9.04	8.62	1.7	0.00955	0.106
1416756_at	DnaJ (Hsp40) homolog, subfamily B, member 1	Dnajb1	8.51	7.89	8.11	8.17	8.9	8.76	9.09	8.89	8.76	9.1	8.92	1.7	0.00155	0.106
1422903_at	lymphocyte antigen 86	Ly86	12.25	11.88	12.29	12.14	12.92	12.87	12.9	13.33	12.89	12.42	12.89	1.7	0.00597	0.106
1449122_at	RIKEN cDNA 3110003A22 gene	3110003A22Rik	7.59	6.58	7.25	7.14	7.88	8.01	7.9	7.96	7.83	7.76	7.89	1.7	0.00743	0.106
1426063_a_at	GTP binding protein (gene overexpressed in skeletal muscle)	Gem	6.08	5.74	5.88	5.9	6.85	6.94	6.81	6.76	6.28	6.26	6.65	1.7	0.00566	0.106
1417932_at	interleukin 18	Il18	9.02	8.37	8.59	8.66	9.52	9.49	9.18	9.63	9.54	9.11	9.41	1.7	0.00396	0.106
1454921_at	gene model 561, (NCBI)	Gm561	9.28	8.37	8.9	8.85	9.86	9.56	9.36	9.49	9.83	9.57	9.61	1.7	0.00818	0.106
1450034_at	signal transducer and activator of transcription 1	Stat1	9.16	9.63	9.05	9.28	10.21	10.2	9.87	10.3	9.95	9.75	10.05	1.7	0.00331	0.106
1416389_a_at	regulator of chromosome condensation (RCC1) and BTB (POZ) domain containing protein 2	Rcbtb2	9.62	9.3	9.41	9.44	10.45	10.26	9.99	10.32	10.37	9.88	10.21	1.7	0.00128	0.106
1450912_at	membrane-spanning 4-domains, subfamily A, member 1	Ms4a1	3.35	3.24	3.04	3.21	3.81	4.39	4.2	3.59	4.24	3.65	3.98	1.7	0.00819	0.106
1450036_at	serum/glucocorticoid regulated kinase 3	Sgk3	9.09	8.35	9.01	8.82	9.43	9.72	9.63	9.89	9.34	9.51	9.59	1.7	0.00555	0.106
1450791_at	natriuretic peptide precursor type B	Nppb	6.32	5.94	6.17	6.14	7.25	7.1	6.63	6.91	6.84	6.76	6.92	1.7	0.00153	0.106
1453472_a_at	SLAM family member 7	Slamf7	5.72	5.8	5.35	5.62	6.68	6.53	6.41	6.78	6	6.01	6.4	1.7	0.00915	0.106
1451381_at	RIKEN cDNA 1810020D17 gene	1810020D17Rik	8.9	8.12	8.5	8.51	9.48	9.22	9.23	9.12	9.58	9.09	9.29	1.7	0.00446	0.106
1416593_at	glutaredoxin	Glrx	9.46	8.82	9.56	9.28	10.32	9.97	9.63	10.24	10.14	10.09	10.07	1.7	0.00743	0.106
1449357_at	RIKEN cDNA 2310030G06 gene	2310030G06Rik	4.72	4.4	4.34	4.49	5.41	4.91	5.25	5.15	5.84	5.11	5.28	1.7	0.00644	0.106
1421098_at	signal transducing adaptor family member 1 /// similar to stem cell adaptor protein STAP-1	LOC100047840 /// Stap1	6.07	5.5	5.56	5.71	6.8	6.59	6.73	6.7	6.08	6.11	6.5	1.7	0.00997	0.106
1420858_at	protein kinase inhibitor, alpha	Pkia	7.58	6.95	7.54	7.36	7.92	8.05	7.93	8.49	8.08	8.46	8.16	1.7	0.00565	0.106
1453005_at	PRP31 pre-mRNA processing factor 31 homolog (yeast)	Prpf31	8.17	7.28	7.73	7.73	8.73	8.5	8.3	8.63	8.53	8.47	8.53	1.7	0.00394	0.106
1428503_a_at	NFKB inhibitor interacting Ras-like protein 1	Nkiras1	8.06	7.57	7.36	7.66	8.46	8.43	8.57	8.32	8.53	8.49	8.47	1.7	0.000885	0.106
1418240_at	guanylate nucleotide binding protein 2	Gbp2	10.02	10.03	9.77	9.94	10.96	10.92	10.25	11.24	10.7	10.4	10.75	1.7	0.0097	0.106
1419004_s_at	B-cell leukemia/lymphoma 2 related protein A1a /// B-cell leukemia/lymphoma 2 related protein A1b /// B-cell leukemia/lymphoma 2 related protein A1d	Bcl2a1a /// Bcl2a1b /// Bcl2a1d	11.26	11.06	11.11	11.14	12.19	12.02	11.6	12.33	12.11	11.47	11.95	1.8	0.00598	0.106
1424090_at	syndecan binding protein (syntenin) 2	Sdcbp2	6.46	6.19	6.8	6.48	7.65	7.5	6.94	7.25	7.37	7.12	7.31	1.8	0.0037	0.106
1424383_at	transmembrane protein 51	Tmem51	8.24	8.63	8.74	8.54	9.76	9.45	9.18	9.6	9.35	8.81	9.36	1.8	0.00788	0.106
1449858_at	CD86 antigen	Cd86	8.6	7.98	8.66	8.41	9.59	9.39	9.07	9.53	8.99	8.86	9.24	1.8	0.00912	0.106
1418117_at	NADH dehydrogenase (ubiquinone) Fe-S protein 4	Ndufs4	6.9	6.08	6.27	6.42	7.26	7.23	7.14	7.76	7.09	6.98	7.24	1.8	0.00877	0.106
1422260_x_at	chemokine (C-C motif) receptor 5	Ccr5	7.64	6.97	7.25	7.29	8.09	7.93	7.94	8.73	8.1	7.9	8.12	1.8	0.00806	0.106
1448021_at	Transcribed locus	---	5.18	5.31	5.73	5.41	6.3	5.78	6.5	6.67	6.22	5.97	6.24	1.8	0.00755	0.106
1419412_at	chemokine (C motif) ligand 1	Xcl1	6.3	6.07	6.51	6.29	7.1	7.52	6.83	7.21	7.42	6.69	7.13	1.8	0.00549	0.106
1449363_at	activating transcription factor 3	Atf3	7.4	7.5	8.09	7.66	8.91	8.71	8.65	8.44	8.08	8.35	8.52	1.8	0.0066	0.106
1438647_x_at	centrin 2	Cetn2	10.74	9.71	9.83	10.09	11.09	11.07	10.89	11.11	11.03	10.61	10.97	1.8	0.00859	0.106
1449591_at	caspase 4, apoptosis-related cysteine peptidase /// hypothetical protein LOC100044206	Casp4 /// LOC100044206	9.53	8.6	9.54	9.22	10.17	10.21	9.82	10.48	10.04	9.88	10.1	1.8	0.00989	0.106
1420877_at	septin 6	2016-09-06	7.14	6.2	6.47	6.6	7.73	7.46	7.48	7.76	7.37	7.1	7.48	1.8	0.00706	0.106
1416016_at	transporter 1, ATP-binding cassette, sub-family B (MDR/TAP)	Tap1	8.46	8.84	8.37	8.56	9.6	9.68	9.06	9.88	9.5	8.91	9.44	1.8	0.0085	0.106
1426396_at	CD247 antigen	Cd247	5.89	5.91	5.9	5.9	7.2	7.03	6.49	7.2	6.64	6.17	6.79	1.9	0.00971	0.106
1417785_at	phospholipase A1 member A	Pla1a	9.95	9.15	9.48	9.53	10.51	10.67	10.48	10.75	10.11	10	10.42	1.9	0.00683	0.106
1422804_at	serine (or cysteine) peptidase inhibitor, clade B, member 6b	Serpinb6b	8.61	7.92	7.95	8.16	9.28	9.41	8.75	9.33	8.99	8.61	9.06	1.9	0.00811	0.106
1460218_at	CD52 antigen	Cd52	12.24	11.75	12.28	12.09	13.23	13.1	12.62	13.35	13.09	12.6	13	1.9	0.00432	0.106
1449037_at	cAMP responsive element modulator	Crem	8.64	7.92	8.1	8.22	9.14	8.82	9.64	9.42	8.94	8.88	9.14	1.9	0.00669	0.106
1453076_at	basic leucine zipper transcription factor, ATF-like 3	Batf3	7.29	7.45	6.94	7.23	8.5	8.45	8.12	8.34	8.01	7.48	8.15	1.9	0.00728	0.106
1416842_at	glutathione S-transferase, mu 5	Gstm5	9.84	8.95	9.13	9.31	10.42	10.15	10.16	10.57	9.93	10.16	10.23	1.9	0.00438	0.106
1417765_a_at	amylase 1, salivary	Amy1	5.65	5.46	5.13	5.41	6.3	6.28	6.27	6.61	6.25	6.33	6.34	1.9	0.000172	0.106
1418579_at	centrin 2	Cetn2	10.17	9.06	9.46	9.56	10.64	10.58	10.34	10.77	10.45	10.17	10.49	1.9	0.00737	0.106
1418718_at	chemokine (C-X-C motif) ligand 16	Cxcl16	10.49	10.16	10.32	10.32	11.55	11.34	11.13	11.55	11.11	10.83	11.25	1.9	0.00131	0.106
1424927_at	GLI pathogenesis-related 1 (glioma)	Glipr1	10.22	9.28	9.71	9.74	10.74	10.47	10.54	11.08	10.68	10.55	10.68	1.9	0.00382	0.106
1422953_at	formyl peptide receptor, related sequence 2	Fpr-rs2	11.23	10.43	11.13	10.93	11.88	11.86	12	12.44	11.62	11.43	11.87	1.9	0.00919	0.106
1435906_x_at	guanylate nucleotide binding protein 2	Gbp2	10.46	10.53	10.09	10.36	11.49	11.46	10.94	11.85	11.29	10.79	11.3	1.9	0.00677	0.106
1425548_a_at	leukocyte specific transcript 1	Lst1	9.89	9.99	9.79	9.89	11.11	10.75	10.91	11.28	10.64	10.33	10.84	1.9	0.00256	0.106
1427411_s_at	deleted in lymphocytic leukemia, 2	Dleu2	7.04	6.33	6.89	6.75	7.95	7.48	7.87	7.99	7.76	7.19	7.71	1.9	0.00474	0.106
1427410_at	deleted in lymphocytic leukemia, 2	Dleu2	7.56	7.16	7.6	7.44	8.5	8.09	8.59	8.73	8.54	7.96	8.4	1.9	0.00217	0.106
1418451_at	guanine nucleotide binding protein (G protein), gamma 2 subunit	Gng2	9.64	8.71	9.1	9.15	10.3	10.08	10.07	10.63	9.82	9.78	10.11	1.9	0.00744	0.106
1450033_a_at	signal transducer and activator of transcription 1	Stat1	8.57	9.03	8.45	8.68	9.78	9.58	9.29	10.38	9.51	9.36	9.65	2	0.00805	0.106
1421628_at	interleukin 18 receptor 1	Il18r1	6.5	6.42	5.65	6.19	7.21	7.46	6.85	7.25	7.41	6.8	7.16	2	0.0052	0.106
1430447_a_at	leukocyte-associated Ig-like receptor 1	Lair1	8.35	8.37	8.07	8.26	9.79	9.37	8.74	9.63	9.29	8.75	9.26	2	0.00762	0.106
1420789_at	killer cell lectin-like receptor, subfamily A, member 5	Klra5	4.54	4.22	4.86	4.54	5.85	5.94	5.03	5.6	5.43	5.38	5.54	2	0.00366	0.106
1418610_at	solute carrier family 17 (sodium-dependent inorganic phosphate cotransporter), member 6	Slc17a6	4.36	4.29	4.18	4.28	5.6	5.12	5	5.79	5.18	4.98	5.28	2	0.00174	0.106
1449195_s_at	chemokine (C-X-C motif) ligand 16	Cxcl16	9.91	9.49	9.64	9.68	11.04	10.78	10.55	10.97	10.64	10.18	10.69	2	0.00162	0.106
1425917_at	histocompatibility 28	H28	9.59	8.79	9.31	9.23	10.36	10.72	10.07	10.58	9.97	9.76	10.24	2	0.00717	0.106
1422892_s_at	histocompatibility 2, class II antigen E alpha	H2-Ea	12.53	13.87	12.9	13.1	14.21	14.22	14.3	14.06	14.11	13.79	14.12	2	0.00889	0.106
1420066_s_at	CD160 antigen	Cd160	5.53	5.63	5.8	5.65	6.95	7	6.32	7.13	6.57	6.07	6.67	2	0.00546	0.106
1422259_a_at	chemokine (C-C motif) receptor 5	Ccr5	8.57	7.71	8.01	8.1	9.24	9.08	8.93	9.66	9.04	8.82	9.13	2	0.00374	0.106
1424375_s_at	GTPase, IMAP family member 4	Gimap4	9.16	9.27	8.56	9	10.25	10.3	9.71	10.52	10.22	9.38	10.06	2.1	0.00838	0.106
1418990_at	membrane-spanning 4-domains, subfamily A, member 4D	Ms4a4d	6.51	5.9	5.48	5.96	6.77	7.03	6.86	7.33	7.25	6.96	7.03	2.1	0.00265	0.106
1421596_s_at	histocompatibility 28	H28	9.04	8.19	8.79	8.67	9.82	10.14	9.6	10.27	9.37	9.33	9.76	2.1	0.00698	0.106
1424374_at	GTPase, IMAP family member 4	Gimap4	8.68	8.86	8.15	8.56	9.72	9.9	9.32	10.09	9.69	9.18	9.65	2.1	0.00327	0.106
1431008_at	RIKEN cDNA 0610037M15 gene /// histocompatibility 2, Q region locus 6	0610037M15Rik /// H2-Q6	8.95	9.11	8.43	8.83	10.3	10.1	9.5	10.37	9.89	9.37	9.92	2.1	0.0061	0.106
1427891_at	GTPase, IMAP family member 6	Gimap6	6.89	6.76	6.48	6.71	8.17	8.23	7.41	8.03	7.83	7.14	7.8	2.1	0.0053	0.106
1422962_a_at	proteasome (prosome, macropain) subunit, beta type 8 (large multifunctional peptidase 7)	Psmb8	11.18	11.23	10.81	11.07	12.73	12.54	11.63	12.15	12.38	11.59	12.17	2.1	0.00763	0.106
1422601_at	serine (or cysteine) peptidase inhibitor, clade B, member 9	Serpinb9	9.55	8.7	9.3	9.18	10.51	10.39	10.06	10.56	10.11	10.06	10.28	2.1	0.00141	0.106
1449175_at	G-protein coupled receptor 65	Gpr65	8.28	8.39	8.18	8.28	9.37	9.38	9.28	9.88	9.35	9.07	9.39	2.2	0.000273	0.106
1424254_at	interferon induced transmembrane protein 1	Ifitm1	8.39	7.76	8.22	8.12	9.51	9.05	8.8	10.01	9.39	8.76	9.25	2.2	0.00844	0.106
1450696_at	proteasome (prosome, macropain) subunit, beta type 9 (large multifunctional peptidase 2)	Psmb9	10.14	10.21	9.76	10.04	11.54	11.34	10.68	11.43	11.42	10.61	11.17	2.2	0.00351	0.106
1422067_at	killer cell lectin-like receptor subfamily B member 1D	Klrb1d	4.82	4.5	4.55	4.62	6.19	5.96	5.35	6.01	6.07	5.03	5.77	2.2	0.00515	0.106
1417601_at	regulator of G-protein signaling 1	Rgs1	7.6	7.06	8.33	7.66	9.27	9.13	8.33	8.63	8.79	8.87	8.84	2.3	0.00741	0.106
1451629_at	limb-bud and heart /// similar to limb-bud and heart	Lbh /// LOC100048380	6.82	6.25	6.16	6.41	7.77	7.35	7.37	7.88	7.31	7.82	7.58	2.3	0.000797	0.106
1435290_x_at	histocompatibility 2, class II antigen A, alpha	H2-Aa	12.38	13.69	12.43	12.83	14.08	14.05	14.31	14.23	13.96	13.45	14.01	2.3	0.00958	0.106
1420421_s_at	killer cell lectin-like receptor subfamily B member 1B /// killer cell lectin-like receptor subfamily B member 1D	Klrb1b /// Klrb1d	5.4	5.11	4.69	5.07	6.7	6.62	5.8	6.33	6.5	5.66	6.27	2.3	0.00466	0.106
1422188_s_at	T-cell receptor gamma, variable 6	Tcrg-V6	4.76	5.24	4.86	4.95	6.23	6.4	5.73	7.04	6.06	5.48	6.16	2.3	0.00954	0.106
1449399_a_at	interleukin 1 beta	Il1b	9.11	9.34	9.14	9.2	10.68	10.44	10.17	10.78	10.66	9.79	10.42	2.3	0.00112	0.106
1449265_at	caspase 1 /// hypothetical protein LOC100044207	Casp1 /// LOC100044207	9.71	8.71	9.31	9.24	10.67	10.49	10.23	10.64	10.6	10.2	10.47	2.3	0.001	0.106
1419033_at	RIKEN cDNA 2610018G03 gene	2610018G03Rik	6.74	6	6	6.25	7.22	7.82	7.18	8.21	7.43	7.03	7.48	2.4	0.00561	0.106
1449835_at	programmed cell death 1	Pdcd1	5.17	5.79	5.01	5.32	7.35	6.59	5.95	6.95	6.55	6.1	6.58	2.4	0.00858	0.106
1427351_s_at	immunoglobulin heavy chain 6 (heavy chain of IgM)	Igh-6	8.46	9.55	8.5	8.84	9.95	10.24	10.72	10.01	9.49	10.2	10.1	2.4	0.00703	0.106
1425294_at	SLAM family member 8	Slamf8	6.61	7.74	6.97	7.11	8.88	8.61	7.95	8.84	8.35	7.81	8.41	2.5	0.00722	0.106
1452431_s_at	histocompatibility 2, class II antigen A, alpha	H2-Aa	12.13	13.53	12.09	12.58	14.03	13.94	14.17	14.07	13.82	13.3	13.89	2.5	0.00864	0.106
1418536_at	histocompatibility 2, Q region locus 5 /// histocompatibility 2, Q region locus 7 /// histocompatibility 2, Q region locus 8 /// histocompatibility 2, Q region locus 6 /// similar to H-2 class I histocompatibility antigen, Q7 alpha chain precursor (QA-2 antigen) /// similar to MHC class Ib antigen	H2-Q5 /// H2-Q6 /// H2-Q7 /// H2-Q8 /// LOC100044019 /// LOC100044020 /// LOC100044021	8.61	8.66	8.21	8.49	10.11	10.17	9.46	10.08	9.62	9.37	9.8	2.5	0.000822	0.106
1418392_a_at	guanylate nucleotide binding protein 3	Gbp3	9.58	9.31	9.06	9.32	10.73	11.05	9.94	11.23	10.64	10.25	10.64	2.5	0.0034	0.106
1420549_at	guanylate nucleotide binding protein 1	Gbp1	10.21	10.28	9.89	10.13	11.28	11.76	10.91	12.5	11.31	10.95	11.45	2.5	0.00851	0.106
1418204_s_at	allograft inflammatory factor 1	Aif1	11.17	10.93	10.45	10.85	12.56	12.34	12.04	12.61	12.06	11.45	12.18	2.5	0.00264	0.106
1427329_a_at	immunoglobulin heavy chain 6 (heavy chain of IgM)	Igh-6	7.45	8.41	7.29	7.72	9.13	9.24	9.57	8.92	8.59	8.87	9.05	2.5	0.00326	0.106
1422828_at	CD3 antigen, delta polypeptide	Cd3d	7.08	7	6.52	6.87	8.72	8.26	7.79	8.91	8.06	7.49	8.21	2.5	0.00594	0.106
1425225_at	Fc receptor, IgG, low affinity IV	Fcgr4	10.1	10.61	10.29	10.33	12.08	11.79	11.56	12.4	11.6	10.83	11.71	2.6	0.00445	0.106
1421855_at	fibrinogen-like protein 2	Fgl2	9.42	9.23	8.94	9.2	10.47	10.96	10.65	10.95	10.18	10.24	10.58	2.6	0.000443	0.106
1424733_at	purinergic receptor P2Y, G-protein coupled, 14	P2ry14	6.95	6.85	6.99	6.93	8.69	8.56	7.95	8.71	8.29	7.89	8.35	2.7	0.000347	0.106
1426159_x_at	T-cell receptor beta, variable 8.2	Tcrb-V8.2	8.69	8.44	8.27	8.47	10.36	10.12	9.23	10.38	9.81	9.68	9.93	2.8	0.00116	0.106
1421854_at	fibrinogen-like protein 2	Fgl2	9.29	9.17	8.65	9.04	10.32	10.84	10.63	11.07	9.86	10.32	10.51	2.8	0.0014	0.106
1417141_at	interferon gamma induced GTPase	Igtp	9.69	9.75	8.95	9.46	11.25	11.08	10.49	11.72	10.97	10.38	10.98	2.9	0.00296	0.106
1425226_x_at	T-cell receptor beta, variable 8.2	Tcrb-V8.2	8.34	8.2	8.1	8.21	10.21	9.96	9.09	10.09	9.62	9.56	9.76	2.9	0.000482	0.106
1419043_a_at	interferon inducible GTPase 1	Iigp1	10.87	11.15	10.27	10.76	12.02	12.56	11.9	13.15	12.23	12	12.31	2.9	0.00225	0.106
1449235_at	Fas ligand (TNF superfamily, member 6)	Fasl	5.62	5.61	5.74	5.66	7.85	7.44	6.61	8.06	7.18	6.25	7.23	3	0.00721	0.106
1434372_at	expressed sequence AW112010	AW112010	11.03	11.08	11.1	11.07	12.82	12.83	12.15	13.4	12.57	12.33	12.68	3.1	0.00049	0.106
1426772_x_at	T-cell receptor beta, joining region	Tcrb-J	8.23	8.04	7.69	7.99	10.06	9.8	8.98	10.02	9.44	9.42	9.62	3.1	0.000512	0.106
1421304_at	killer cell lectin-like receptor, subfamily A, member 2	Klra2	8.04	7.83	8.68	8.18	10.15	9.67	9.5	10.12	10.26	9.28	9.83	3.1	0.000796	0.106
1425084_at	GTPase, IMAP family member 7	Gimap7	7.04	6.73	5.89	6.55	8.71	8.71	8.08	8.76	8.29	7.54	8.35	3.5	0.00173	0.106
1419042_at	interferon inducible GTPase 1	Iigp1	10.07	9.99	9.1	9.72	11.26	11.8	11.03	12.51	11.47	11.05	11.52	3.5	0.00257	0.106
1425005_at	killer cell lectin-like receptor subfamily C, member 1	Klrc1	6.37	6.25	6.04	6.22	8.53	8.19	7.54	8.75	7.79	7.35	8.03	3.5	0.0011	0.106
1452205_x_at	T-cell receptor beta, joining region	Tcrb-J	7.96	7.82	6.94	7.57	10.04	9.74	8.76	9.78	9.3	9.28	9.48	3.8	0.000883	0.106
1449009_at	T-cell specific GTPase /// hypothetical protein LOC100039796	LOC100039796 /// Tgtp	10.31	10.21	9.19	9.9	12.02	12.07	11.29	12.62	11.67	11.23	11.82	3.8	0.00182	0.106
1419178_at	CD3 antigen, gamma polypeptide	Cd3g	6.9	6.84	5.92	6.55	9.23	8.49	8.12	9.34	8.42	7.27	8.48	3.8	0.00631	0.106
1425002_at	secreted and transmembrane 1A	Sectm1a	5.78	5.94	5.09	5.6	7.82	7.99	6.83	8.56	7.18	6.86	7.54	3.8	0.00352	0.106
1424923_at	serine (or cysteine) peptidase inhibitor, clade A, member 3G	Serpina3g	9.28	9.5	9.16	9.31	11.67	11.87	10.54	12.39	10.74	10.61	11.3	4	0.00382	0.106
1428379_at	solute carrier family 17 (sodium-dependent inorganic phosphate cotransporter), member 6	Slc17a6	3.85	3.89	4.02	3.92	5.8	5.86	5.3	7.04	6.1	5.42	5.92	4	0.00106	0.106
1423226_at	membrane-spanning 4-domains, subfamily A, member 1	Ms4a1	4.01	4.17	4.12	4.1	5.62	6.83	6.61	5.13	6.74	5.77	6.12	4	0.00202	0.106
1425854_x_at	T-cell receptor beta, variable 8.2	Tcrb-V8.2	7.63	7.5	6.98	7.37	9.92	9.67	8.69	9.78	9.31	9.08	9.41	4.1	0.000307	0.106
1425832_a_at	chemokine (C-X-C motif) receptor 6	Cxcr6	5.99	6.46	5.14	5.86	8.72	7.17	7.88	9.42	7.94	7.24	8.06	4.6	0.00674	0.106
1422812_at	chemokine (C-X-C motif) receptor 6	Cxcr6	5.63	5.92	4.86	5.47	8.57	6.95	7.36	8.96	7.51	6.75	7.68	4.6	0.00607	0.106
1420553_x_at	serine (or cysteine) peptidase inhibitor, clade A, member 1a	Serpina1a	8.64	8.78	8.18	8.53	10.22	9.51	10.48	10.5	11.83	12.08	10.77	4.7	0.00754	0.106
1418652_at	chemokine (C-X-C motif) ligand 9	Cxcl9	10.42	10.87	9.98	10.42	12.57	13.31	12.28	13.5	12.45	12.39	12.75	5	0.000307	0.106
1419697_at	chemokine (C-X-C motif) ligand 11	Cxcl11	8.55	7.17	7.01	7.58	9.83	10.79	8.91	11.03	10	9.54	10.02	5.4	0.00365	0.106
1424305_at	immunoglobulin joining chain	Igj	6.48	5.59	4.62	5.56	8.07	8.24	8.93	6.41	7.68	9.16	8.08	5.7	0.00797	0.106
1419762_at	ubiquitin D	Ubd	5.26	5.26	4.81	5.11	7.91	8.97	6.52	8.97	7.89	7.28	7.92	7	0.00186	0.106
1419012_at	zinc finger protein, multitype 2	Zfpm2	7.17	7.75	7.67		7.03	6.9	7.05	6.92	7.05	7.26			0.01	0.106
1427255_s_at	zinc finger protein 445	Zfp445	6.07	6.9	6.27		5.84	5.81	5.86	5.93	5.75	5.67			0.01	0.106
1419798_at	RIKEN cDNA 2610019E17 gene	2610019E17Rik	7.41	7.01	7.66		8.22	7.87	7.67	8.1	8.36	7.99			0.01	0.106
1449303_at	sestrin 3	Sesn3	7.2	8.75	7.67		6.65	6.85	6.74	6.73	7.02	6.74			0.01	0.106
1456062_at	natriuretic peptide precursor type A	Nppa	3.83	3.9	3.68		4.07	3.95	4.13	4.01	4.02	3.93			0.01	0.106
1426963_at	phosphofurin acidic cluster sorting protein 2 /// similar to phosphofurin acidic cluster sorting protein 2	LOC100048879 /// Pacs2	8.35	9.3	8.56		8.08	8.09	8.18	7.87	8.05	7.81			0.0101	0.106
1433478_at	presenilin associated, rhomboid-like	Parl	10.33	10.4	10.32		9.91	9.7	9.97	9.93	9.73	10.27			0.0101	0.106
1415865_s_at	2,3-bisphosphoglycerate mutase	Bpgm	8.43	7.65	7.69		8.66	8.46	8.46	8.58	8.44	8.71			0.0101	0.106
1422013_at	C-type lectin domain family 4, member a2	Clec4a2	11.09	10.41	10.81		11.63	11.68	11.7	11.48	11.29	11.05			0.0101	0.106
1460320_at	beclin 1 (coiled-coil, myosin-like BCL2-interacting protein)	Becn1	9.35	9.96	9.66		9.23	9.24	9.01	8.77	9.02	9.26			0.0101	0.106
1454197_a_at	coiled-coil domain containing 86	Ccdc86	7.45	7.96	7.8		7.29	7.28	7.1	7.24	7.15	7.54			0.0101	0.106
1460547_a_at	heterogeneous nuclear ribonucleoprotein K	Hnrpk	12.68	12.97	12.97		12.31	12.48	12.49	12.42	12.63	12.7			0.0101	0.106
1421223_a_at	annexin A4	Anxa4	10.42	11.28	10.78		10.03	10.06	10.34	10.1	10.03	10.4			0.0101	0.106
1448093_s_at	expressed sequence C77405	C77405	4.35	4.3	4.32		4.07	4.04	4.27	4.16	4.17	4.02			0.0101	0.106
1426259_at	pantothenate kinase 3	Pank3	7.09	7.01	6.72		6.44	6.75	6.64	6.43	6.64	6.46			0.0101	0.106
1424026_s_at	cDNA sequence BC013529	BC013529	9.67	9.06	9.21		9.92	9.67	9.91	10.01	9.82	9.65			0.0101	0.106
1431753_x_at	ubiquitin related modifier 1 homolog (S. cerevisiae)	Urm1	7.85	7.28	7.56		8.24	8.14	7.94	8.12	8.03	7.83			0.0101	0.106
1448797_at	ELK3, member of ETS oncogene family	Elk3	10.5	10.96	10.58		10.12	10.15	10.4	10.29	10.27	10.4			0.0102	0.106
1424780_a_at	receptor accessory protein 3	Reep3	9.96	10.79	10.12		9.13	9.2	9.62	9.28	9.85	9.64			0.0102	0.106
1425556_at	Cdc2-related kinase, arginine/serine-rich	Crkrs	6.66	7.77	7.15		5.96	6.16	6.4	6.59	6.1	6.53			0.0102	0.106
1452339_at	a disintegrin-like and metallopeptidase (reprolysin type) with thrombospondin type 1 motif, 7	Adamts7	6.45	6.77	6.63		6.14	6.54	6.11	6.06	6.2	6.09			0.0102	0.106
1460346_at	arylsulfatase A	Arsa	9.49	10.05	9.68		9.14	9.16	9.4	9.23	9.42	9.36			0.0102	0.106
1436186_at	E2F transcription factor 8	E2f8	7.88	9.32	8.72		6.96	7.58	7.4	7.24	7.48	8			0.0102	0.106
1422568_at	nuclear distribution gene E-like homolog 1 (A. nidulans)	Ndel1	10.62	10.52	10.76		10.86	10.87	10.87	10.78	10.88	10.74			0.0102	0.106
1424616_s_at	FGF receptor activating protein 1	Frag1	9.21	9.6	9.13		8.91	8.89	9.04	8.68	8.83	8.99			0.0103	0.106
1450816_at	polymerase (DNA directed), gamma 2, accessory subunit	Polg2	7.74	7.41	7.59		8.11	8.03	7.8	8.15	8.15	7.77			0.0103	0.106
1460220_a_at	colony stimulating factor 1 (macrophage)	Csf1	10.46	11.43	11.04		10.2	10.16	10.31	10.2	10.31	10.51			0.0103	0.106
1417424_at	immediate early response 3 interacting protein 1	Ier3ip1	10.36	9.85	9.83		10.56	10.65	10.45	10.56	10.55	10.25			0.0103	0.106
1424839_a_at	NOL1/NOP2/Sun domain family, member 4	Nsun4	7.42	7.72	7.54		6.93	7.22	7.19	6.96	7.22	7.38			0.0103	0.106
1453099_at	similar to casein kinase II, alpha prime subunit	LOC100046483	9.73	10	9.85		9.38	9.36	9.67	9.56	9.45	9.68			0.0103	0.106
1432160_at	G protein-coupled receptor kinase-interactor 2	Git2	6.27	6.48	6.03		5.95	6.04	5.68	5.59	5.65	5.8			0.0103	0.106
1448580_at	golgi apparatus protein 1	Glg1	8.24	9.18	8.83		7.99	8.21	8.13	7.92	8.07	8.18			0.0103	0.106
1434119_at	DNA segment, Chr 2, Wayne State University 81, expressed	D2Wsu81e	7.73	7.65	7.79		8.2	8.13	7.81	8.03	8.15	7.94			0.0103	0.106
1422555_s_at	guanine nucleotide binding protein, alpha 13	Gna13	9.14	10.27	9.73		8.67	8.65	9.14	8.6	8.72	9.11			0.0103	0.106
1416365_at	heat shock protein 90kDa alpha (cytosolic), class B member 1	Hsp90ab1	13.43	13.98	13.54		12.9	12.49	12.98	12.62	13.31	13.13			0.0103	0.106
1416714_at	interferon regulatory factor 8	Irf8	9.39	9.5	9.61		10.4	10.41	9.91	10.42	10.35	9.66			0.0103	0.106
1418088_a_at	syntaxin 8	Stx8	8.24	7.77	7.81		8.73	8.46	8.43	8.91	8.38	8.3			0.0103	0.106
1421050_at	vacuolar protein sorting 25 (yeast)	Vps25	5.57	4.84	4.99		5.79	6.01	5.65	5.99	5.47	5.93			0.0103	0.106
1452312_at	RIKEN cDNA 2810002D19 gene	2810002D19Rik	6.48	5.9	5.99		6.74	6.88	6.63	6.8	6.55	6.41			0.0103	0.106
1455940_x_at	WD repeat domain 6	Wdr6	9.55	10.01	9.6		9.35	9.33	9.31	9.19	9.49	9.33			0.0103	0.106
1425523_at	RNA binding motif protein 25	Rbm25	9.95	10.43	10.23		9.06	9.06	9.71	9.4	9.62	9.83			0.0103	0.106
1415680_at	anaphase promoting complex subunit 1	Anapc1	8.73	9.49	9.09		8.32	8.52	8.49	8.46	8.64	8.72			0.0103	0.106
1421055_at	large tumor suppressor 2 /// exportin 4	Lats2 /// Xpo4	7.89	8.14	8.16		7.18	7.7	7.68	7.54	7.64	7.76			0.0103	0.106
1426932_at	DNA segment, Chr 19, Brigham & Women's Genetics 1357 expressed	D19Bwg1357e	8.01	8.25	7.95		7.43	7.82	7.86	7.65	7.59	7.73			0.0103	0.106
1420636_a_at	dual specificity phosphatase 12	Dusp12	8.42	7.92	8.02		8.84	8.68	8.51	8.78	8.59	8.36			0.0104	0.106
1455242_at	forkhead box P1	Foxp1	9.78	10.52	10.28		9.46	9.6	9.85	9.45	9.6	9.69			0.0104	0.106
1456075_at	protein kinase D2	Prkd2	3.49	3.41	3.33		3.68	3.81	3.56	3.63	3.56	3.58			0.0104	0.106
1448392_at	similar to Secreted acidic cysteine rich glycoprotein	LOC100046740	11.46	12.28	11.42		10.8	10.9	11.18	10.64	11.22	10.7			0.0104	0.106
1416317_a_at	Stam binding protein	Stambp	7.9	8.04	8.2		7.44	7.32	7.76	7.58	7.47	7.87			0.0104	0.106
1419037_at	casein kinase 2, alpha 1 polypeptide	Csnk2a1	9.23	9.54	8.93		8.81	8.77	8.62	8.87	8.86	8.54			0.0104	0.106
1423684_at	heterogeneous nuclear ribonucleoprotein K	Hnrpk	11.77	12.15	12.03		11.32	11.6	11.5	11.66	11.72	11.69			0.0105	0.106
1429296_at	RAB10, member RAS oncogene family	Rab10	10.33	10.71	10.81		9.67	9.51	10.13	9.94	9.75	10.35			0.0105	0.106
1418635_at	ets variant gene 3 /// similar to ets variant gene 3	Etv3 /// LOC100045950	7.45	7.58	7.68		7.86	7.81	7.92	7.75	7.82	7.67			0.0105	0.106
1432007_s_at	adaptor protein complex AP-2, alpha 2 subunit	Ap2a2	6.91	8.02	7.02		6.25	6.52	6.58	6.63	6.06	6.33			0.0105	0.106
1456316_a_at	acyl-Coenzyme A binding domain containing 3	Acbd3	8.65	9.2	8.3		8.27	8.12	7.98	7.7	7.99	7.71			0.0105	0.106
1418846_at	adaptor-related protein complex AP-4, mu 1	Ap4m1	7.77	7.42	7.59		8.01	7.95	7.88	8.23	7.81	7.94			0.0105	0.106
1439516_at	RIKEN cDNA 2610201A13 gene	2610201A13Rik	6.85	7.15	6.51		5.88	6.23	5.96	6.54	6.16	6.33			0.0105	0.106
1418638_at	histocompatibility 2, class II, locus Mb1	H2-DMb1	7.16	8.7	7.63		9.64	9.62	9.23	8.99	9.26	8.47			0.0105	0.106
1417100_at	CD320 antigen	Cd320	8.49	7.88	7.92		9.1	8.68	8.41	8.86	8.64	8.92			0.0105	0.106
1416788_a_at	isocitrate dehydrogenase 3 (NAD+), gamma	Idh3g	11.18	11.47	11.09		11.06	10.94	10.72	10.6	10.84	10.75			0.0105	0.106
1452259_at	PHD finger protein 20	Phf20	8.85	9.28	8.95		8.53	8.43	8.75	8.75	8.46	8.7			0.0106	0.106
1415967_at	NADH dehydrogenase (ubiquinone) flavoprotein 1	Ndufv1	9.91	10.41	10.14		9.45	9.22	9.5	8.99	9.37	9.95			0.0106	0.106
1417744_a_at	v-ral simian leukemia viral oncogene homolog B (ras related)	Ralb	10.12	9.64	9.92		10.46	10.45	10.37	10.52	10.36	10.04			0.0106	0.106
1454704_at	scavenger receptor class B, member 2	Scarb2	10.28	11.15	10.27		9.54	9.91	9.9	9.69	10.06	9.6			0.0106	0.106
1428163_at	SAR1 gene homolog B (S. cerevisiae)	Sar1b	12.12	11.53	11.8		12.31	12.13	12.21	12.28	12.23	12.19			0.0106	0.106
1417843_s_at	EPS8-like 2	Eps8l2	6.15	6.29	6.5		6.68	6.54	6.8	6.48	6.74	6.68			0.0106	0.106
1433816_at	mitochondrial carrier triple repeat 1	Mcart1	9.31	9.81	9.33		8.97	8.9	9.01	9.02	9.27	9.02			0.0106	0.106
1456309_x_at	LIM and SH3 protein 1	Lasp1	9.77	10.66	10.32		9.23	9.14	9.7	9.48	9.47	9.78			0.0106	0.106
1425407_s_at	C-type lectin domain family 4, member a2 /// C-type lectin domain family 4, member b1	Clec4a2 /// Clec4b1	11.55	10.97	11.49		12.21	12.13	12.05	11.81	11.76	11.7			0.0106	0.106
1448287_at	RNA polymerase 1-3	Rpo1-3	11.21	10.82	10.88		11.45	11.16	11.32	11.51	11.38	11.27			0.0107	0.106
1421478_a_at	zinc finger protein 318	Zfp318	5.73	6.43	6.37		5.37	5.65	5.75	5.37	5.5	5.72			0.0107	0.106
1450100_a_at	transcription elongation regulator 1 (CA150)	Tcerg1	7.46	8.55	7.89		6.63	6.4	7.14	6.94	7.2	7.32			0.0107	0.106
1434541_x_at	KH domain containing, RNA binding, signal transduction associated 1	Khdrbs1	10.49	10.96	10.8		10.08	10.29	10.32	10.13	10.38	10.53			0.0107	0.106
1416805_at	RIKEN cDNA 1110032E23 gene	1110032E23Rik	7.74	7.72	7.71		6.73	6.68	6.59	6.83	7.37	7.47			0.0107	0.106
1417692_at	developmentally regulated GTP binding protein 2	Drg2	8.51	8.31	8.37		8.71	8.58	8.55	8.72	8.65	8.51			0.0107	0.106
1424488_a_at	pyrophosphatase (inorganic) 2 /// similar to Pyrophosphatase (inorganic) 2	LOC100048145 /// Ppa2	10.26	10.13	10.29		9.99	10.07	9.91	9.65	9.73	9.93			0.0107	0.106
1419144_at	CD163 antigen	Cd163	10.5	11.18	11.25		9.87	10.67	10.22	9.75	9.53	9.88			0.0107	0.106
1418071_s_at	chromodomain protein, Y chromosome-like	Cdyl	7.63	7.58	7.55		7.88	7.91	7.76	7.87	7.79	7.63			0.0107	0.106
1418025_at	basic helix-loop-helix domain containing, class B2	Bhlhb2	8.17	8.95	9.01		7.69	7.76	7.92	7.71	8.18	8.25			0.0107	0.106
1426654_at	zinc finger, C3HC type 1	Zc3hc1	7.8	7.99	7.65		7.59	7.53	7.43	7.34	7.54	7.61			0.0108	0.106
1438731_at	N-sulfoglucosamine sulfohydrolase (sulfamidase)	Sgsh	6.57	7.04	6.77		6.46	6.52	6.42	6.44	6.51	6.5			0.0108	0.106
1428353_at	forkhead box K2	Foxk2	9.04	8.78	8.68		9.31	9.21	9.12	8.97	9.26	9.21			0.0108	0.106
1419657_a_at	solute carrier family 25, member 36	Slc25a36	10.51	10.84	11		9.82	10.06	10.45	10.13	10.19	10.46			0.0108	0.106
1423513_at	UHRF1 (ICBP90) binding protein 1-like	Uhrf1bp1l	6.69	7.18	6.96		6.4	6.42	6.47	6.41	6.52	6.79			0.0108	0.106
1438000_x_at	zinc finger protein 622	Zfp622	11.87	11.55	11.88		12.19	12.18	12.12	12.09	12.05	11.91			0.0108	0.106
1420703_at	colony stimulating factor 2 receptor, alpha, low-affinity (granulocyte-macrophage)	Csf2ra	6.78	8.17	7.54		6.31	6.43	6.42	6.44	6.92	6.4			0.0108	0.106
1431774_a_at	LYR motif containing 1	Lyrm1	6.08	5.07	6.01		6.55	6.46	6.26	6.77	6.67	6.52			0.0108	0.106
1416141_a_at	ribosomal protein S6 /// predicted gene, EG666577 /// similar to ribosomal protein S6	EG666577 /// LOC667739 /// Rps6	14.74	14.82	14.78		14.69	14.65	14.7	14.72	14.69	14.74			0.0108	0.106
1450629_at	LIM domain and actin binding 1	Lima1	9.13	10	9.5		8.68	8.57	9.07	8.48	8.82	9.06			0.0108	0.106
1427504_s_at	splicing factor, arginine/serine-rich 2 (SC-35)	Sfrs2	11.93	12.15	12.05		11.64	11.66	11.71	11.47	11.84	11.89			0.0108	0.106
1417693_a_at	growth factor receptor bound protein 2-associated protein 1	Gab1	8	9.43	8.69		7.43	7.44	7.91	7.92	7.75	7.58			0.0108	0.106
1419041_at	integrin alpha FG-GAP repeat containing 1	Itfg1	10.67	9.94	10.37		10.87	10.78	10.81	11.04	10.81	10.77			0.0109	0.106
1418077_at	tripartite motif protein 21 /// similar to Tripartite motif protein 21	LOC100045519 /// Trim21	7.69	7.31	7.45		8.19	8.29	7.69	8.3	8.08	7.82			0.0109	0.106
1450943_at	RIKEN cDNA 2010012C16 gene	2010012C16Rik	9.33	8.87	9.26		9.61	9.61	9.35	9.6	9.77	9.54			0.0109	0.106
1451358_a_at	Rac GTPase-activating protein 1	Racgap1	7.66	8.27	7.81		6.95	6.95	7.3	7.26	7.07	7.69			0.0109	0.106
1424174_at	Sh3kbp1 binding protein 1	Shkbp1	8.77	8.57	8.62		9.02	8.95	8.85	9.07	8.75	8.92			0.0109	0.106
1436689_a_at	aldehyde dehydrogenase 9, subfamily A1	Aldh9a1	10.62	10.8	10.71		10.53	10.46	10.41	10.16	10.51	10.4			0.0109	0.106
1460251_at	Fas (TNF receptor superfamily member 6)	Fas	7.58	6.87	7.15		8.21	8.16	7.75	8.64	7.97	7.66			0.0109	0.106
1450425_a_at	RIKEN cDNA 2700062C07 gene	2700062C07Rik	8.36	8.23	8.3		8.62	8.37	8.55	8.75	8.59	8.52			0.0109	0.106
1451145_s_at	transmembrane protein 111	Tmem111	10.96	10.74	10.78		11.19	11.1	11.05	11.15	11	10.94			0.011	0.106
1452605_at	threonine synthase-like 1 (bacterial)	Thnsl1	6.52	5.88	6.28		6.76	6.88	6.53	7.17	6.84	6.77			0.011	0.106
1456380_x_at	calponin 3, acidic /// similar to calponin 3, acidic	Cnn3 /// LOC100047856	10.19	10.6	10.27		9.86	9.86	10.02	9.58	10.12	9.86			0.011	0.106
1452372_at	BSD domain containing 1	Bsdc1	7.05	7.07	7.06		7.14	7.23	7.13	7.21	7.21	7.1			0.011	0.106
1423409_a_at	RIKEN cDNA 2500003M10 gene	2500003M10Rik	10.65	10.42	10.45		10.92	10.82	10.76	10.73	10.61	10.87			0.011	0.106
1423963_at	similar to myocardial ischemic preconditioning upregulated protein 2	LOC100045629	6.01	7.34	6.58		5.18	5.48	5.79	5.76	5.6	5.92			0.011	0.106
1455860_at	phosphatidylinositol glycan anchor biosynthesis, class H	Pigh	6.52	6.8	6.93		6.22	6.54	6.24	6.47	6.35	6.42			0.011	0.106
1422740_at	tumor necrosis factor receptor superfamily, member 21	Tnfrsf21	7.54	7.85	7.73		7.1	7.08	7.59	7.35	7.28	7.24			0.011	0.106
1452185_at	importin 8	Ipo8	6.59	7.16	6.73		6.39	6.29	6.55	6.32	6.45	6.21			0.011	0.106
1418886_s_at	isocitrate dehydrogenase 3 (NAD+) beta	Idh3b	10.52	11.27	10.85		10.35	10.3	10.1	9.92	10.31	10.48			0.011	0.106
1452101_at	bleomycin hydrolase	Blmh	8.64	9.69	8.76		8.42	8.28	7.86	7.58	8.19	8.01			0.011	0.106
1428143_a_at	patatin-like phospholipase domain containing 2	Pnpla2	7.74	8.31	8.05		7.25	7.11	7.58	7.47	7.37	7.77			0.011	0.106
1418407_at	phosphodiesterase 8A /// similar to cAMP-specific cyclic nucleotide phosphodiesterase PDE8; MMPDE8	LOC100047749 /// Pde8a	5.44	5.38	5.16		4.72	4.55	5.17	4.99	4.55	4.62			0.011	0.106
1438988_x_at	hematological and neurological expressed sequence 1	Hn1	11.38	11.56	11.42		11.12	11.28	11.3	11.13	11.2	11.34			0.011	0.106
1421283_at	bone morphogenetic protein 5	Bmp5	3.6	3.71	3.56		3.94	3.82	3.96	4.16	3.81	3.82			0.011	0.106
1456399_at	expressed sequence AI842136	AI842136	6.19	7.45	7.13		5.74	6.08	6.12	6.18	5.99	6			0.011	0.106
1448410_at	ubiquitination factor E4B, UFD2 homolog (S. cerevisiae)	Ube4b	7.43	8.58	7.81		6.86	6.78	7.13	7.25	7.22	7.21			0.0111	0.106
1430526_a_at	SWI/SNF related, matrix associated, actin dependent regulator of chromatin, subfamily a, member 2	Smarca2	8.7	9.33	8.81		8.33	8.61	8.37	8.35	8.49	8.55			0.0111	0.106
1439037_at	DEAD (Asp-Glu-Ala-Asp) box polypeptide 17	Ddx17	6.64	6.73	6.7		6.33	6.47	6.62	6.55	6.42	6.39			0.0111	0.106
1454696_at	guanine nucleotide binding protein (G protein), beta 1	Gnb1	10.36	10.63	10.51		10.2	10.09	10.35	10.26	10.32	10.23			0.0111	0.106
1460328_at	bromodomain containing 3	Brd3	7.87	8.64	8.33		7.49	7.15	7.77	7.35	7.66	7.84			0.0111	0.106
1416597_at	hepatoma-derived growth factor, related protein 2	Hdgfrp2	7.17	7.55	7.21		6.72	7.01	6.66	6.89	7.09	6.9			0.0111	0.106
1417361_at	ankyrin repeat and SOCS box-containing protein 3	Asb3	9.05	8.23	8.66		9.27	9.19	9.16	9.3	9.27	9.06			0.0111	0.106
1424635_at	eukaryotic translation elongation factor 1 alpha 1	Eef1a1	14.66	14.89	14.81		14.45	14.33	14.59	14.5	14.48	14.67			0.0111	0.106
1416373_at	nitrogen fixation gene 1 (S. cerevisiae)	Nfs1	10.27	9.73	9.92		10.53	10.49	10.38	10.52	10.22	10.32			0.0111	0.106
1416975_at	signal transducing adaptor molecule (SH3 domain and ITAM motif) 2	Stam2	6.3	6.79	6.42		5.7	5.79	6.2	6.04	5.6	6.11			0.0111	0.106
1435376_at	DDHD domain containing 2	Ddhd2	9.36	9.6	9.46		9.27	9.29	9.28	9.29	9.35	9.34			0.0111	0.106
1416380_at	Moloney leukemia virus 10	Mov10	6.79	7.53	7.11		6.65	6.62	6.68	6.61	6.75	6.51			0.0111	0.106
1460341_at	pleckstrin homology domain containing, family B (evectins) member 2	Plekhb2	8.97	9.82	9.25		8.29	7.83	8.75	8.46	8.21	8.85			0.0111	0.106
1426473_at	DnaJ (Hsp40) homolog, subfamily C, member 9	Dnajc9	7.82	7.55	7.6		7.99	7.93	8.28	8.13	7.88	7.92			0.0111	0.106
1439390_at	RIKEN cDNA 1300018I17 gene	1300018I17Rik	3.29	3.26	3.5		3.12	3.17	3.17	3.23	3.16	3.12			0.0112	0.106
1448405_a_at	EP300 interacting inhibitor of differentiation 1	Eid1	11.78	11.43	11.6		11.93	12.08	11.85	11.79	12.06	11.88			0.0112	0.106
1417190_at	pre-B-cell colony-enhancing factor 1	Pbef1	10.06	9.6	10.05		10.41	10.56	10.42	11	10.29	10.43			0.0112	0.106
1424708_at	transmembrane emp24-like trafficking protein 10 (yeast)	Tmed10	12.34	12.65	12.43		12.25	12.14	12.35	12.08	12.07	12.13			0.0112	0.106
1421771_a_at	IAP promoted placental gene	Ipp	6.56	6.29	6.58		6.82	6.81	6.68	7.18	6.85	6.96			0.0112	0.106
1416977_at	signal transducing adaptor molecule (SH3 domain and ITAM motif) 2	Stam2	4.71	4.88	5.03		4.47	4.5	4.73	4.59	4.44	4.65			0.0112	0.106
1449190_a_at	ectonucleoside triphosphate diphosphohydrolase 4 /// similar to ectonucleoside triphosphate diphosphohydrolase 4	Entpd4 /// LOC100048085	7.58	8.13	7.73		7.07	7.14	7.42	7.05	7.09	7.59			0.0112	0.106
1450444_a_at	nuclear receptor subfamily 1, group H, member 3	Nr1h3	6.58	6.37	6.63		7.04	6.88	6.7	6.86	6.89	6.7			0.0112	0.106
1452287_at	Mus musculus, clone IMAGE:4527696, mRNA	---	4.52	4.96	4.52		3.84	4.15	4.11	4.18	4.42	4.25			0.0112	0.106
1427236_a_at	myeloid/lymphoid or mixed-lineage leukemia 5	Mll5	9.24	10.2	9.8		8.5	8.92	9.1	9.02	9.07	9.14			0.0112	0.106
1419454_x_at	protein inhibitor of activated STAT 2	Pias2	6.53	6.48	6.78		6.06	5.86	6.32	6.08	6.2	6.39			0.0112	0.106
1428406_s_at	host cell factor C1 regulator 1 (XPO1-dependent)	Hcfc1r1	9.78	10.05	9.73		9.63	9.37	9.56	9.38	9.51	9.66			0.0112	0.106
1456005_a_at	BCL2-like 11 (apoptosis facilitator)	Bcl2l11	9.6	10.44	9.98		9.37	9.28	9.66	9.43	9.31	9.25			0.0112	0.106
1460255_at	tumor necrosis factor (ligand) superfamily, member 13b	Tnfsf13b	4.9	5.41	4.87		5.61	5.44	5.79	5.4	5.46	5.69			0.0112	0.106
1418471_at	placental growth factor	Pgf	8.53	8.05	8.48		8.12	7.91	8.02	7.89	7.96	7.86			0.0112	0.106
1455955_s_at	sorting nexin 17	Snx17	11.36	11.74	11.49		11.25	11.27	11.28	11.13	11.19	11.33			0.0112	0.106
1417218_at	RIKEN cDNA 2810048G17 gene	2810048G17Rik	6.41	6.4	6.26		6.64	6.57	6.53	6.56	6.56	6.41			0.0112	0.106
1418280_at	Kruppel-like factor 6	Klf6	8.49	9.14	8.04		7.78	8.01	7.74	7.39	7.73	7.28			0.0112	0.106
1460198_a_at	proteasome (prosome, macropain) subunit, beta type 3	Psmb3	12.31	11.51	11.89		12.53	12.54	12.44	12.66	12.39	12.31			0.0112	0.106
1454014_a_at	McKusick-Kaufman syndrome protein	Mkks	7.26	7.01	7.12		7.58	7.3	7.72	7.63	7.32	7.52			0.0112	0.106
1415819_a_at	protein phosphatase 2 (formerly 2A), regulatory subunit A (PR 65), alpha isoform	Ppp2r1a	8.45	8.94	8.37		8.1	7.95	8.22	8.02	8.26	8.17			0.0113	0.106
1454643_at	ubiquitin associated protein 2-like	Ubap2l	9.35	9.85	9.4		9	9.11	9.25	9.12	9.22	9.1			0.0113	0.106
1451465_at	ubiquitin-like 7 (bone marrow stromal cell-derived)	Ubl7	7.16	7.49	7.31		6.95	6.75	7.16	7.05	6.76	6.9			0.0113	0.106
1434598_at	La ribonucleoprotein domain family, member 5	Larp5	9.59	10.83	10.07		8.68	8.83	9.38	9.34	9.1	9.45			0.0113	0.106
1449109_at	suppressor of cytokine signaling 2	Socs2	7.75	7.55	7.62		8.19	7.96	8.16	8.73	8.12	8.07			0.0113	0.106
1417395_at	Kruppel-like factor 4 (gut)	Klf4	9.9	10.13	10.15		9.27	9.21	9.82	9.14	9.15	9.77			0.0113	0.106
1453095_at	RAB10, member RAS oncogene family	Rab10	11.02	11.37	11.46		10.42	10.48	10.8	10.61	10.81	11.08			0.0113	0.106
1452692_a_at	NADH dehydrogenase (ubiquinone) flavoprotein 2	Ndufv2	12	11.39	11.72		12.31	12.19	12.12	12.29	12.44	11.97			0.0113	0.106
1426272_at	limb region 1	Lmbr1	8.36	8.46	8.45		7.81	8.11	8.07	8.08	7.49	8.01			0.0113	0.106
1455733_at	TAO kinase 3	Taok3	7.84	8.48	8.34		7.57	7.48	7.82	7.67	7.51	7.91			0.0113	0.106
1437616_x_at	zinc finger, DHHC domain containing 14	Zdhhc14	7.37	7.5	7.22		7.21	7.02	7.18	7.05	6.92	7.1			0.0113	0.106
1424302_at	leukocyte immunoglobulin-like receptor, subfamily B (with TM and ITIM domains), member 3 /// similar to Leukocyte immunoglobulin-like receptor, subfamily B (with TM and ITIM domains), member 3	Lilrb3 /// LOC100044531	9.89	10.43	10.38		9.59	9.76	9.99	9.72	9.58	9.8			0.0113	0.106
1427667_s_at	T-cell receptor beta, joining region	Tcrb-J	4.53	4.25	3.9		4.81	5.34	4.62	4.89	4.88	4.72			0.0113	0.106
1454260_at	hypothetical protein LOC100047923	LOC100047923	4.78	4.87	4.8		4.96	4.98	4.85	4.9	4.96	4.95			0.0113	0.106
1448757_at	promyelocytic leukemia	Pml	6.69	7.7	7.12		6.33	6.45	6.43	6.11	6.65	6.53			0.0113	0.106
1421993_a_at	transmembrane protein 134	Tmem134	7.43	7.6	7.69		8.04	8.15	7.91	8.01	7.82	7.71			0.0113	0.106
1415677_at	dehydrogenase/reductase (SDR family) member 1	Dhrs1	9.04	9.49	9.02		8.76	8.5	8.89	8.66	8.74	8.86			0.0113	0.106
1451750_at	interleukin-1 receptor-associated kinase 4	Irak4	7.6	8.06	7.75		7.33	7.22	7.59	7.47	7.37	7.45			0.0114	0.106
1423109_s_at	solute carrier family 25 (mitochondrial carnitine/acylcarnitine translocase), member 20	Slc25a20	8.04	8.26	8.36		7.95	7.84	8.06	7.82	7.66	7.91			0.0114	0.106
1429427_s_at	transcription factor 7-like 2, T-cell specific, HMG-box	Tcf7l2	4.6	6.38	4.91		3.79	4.08	3.99	4.02	4.27	4.05			0.0114	0.106
1430274_a_at	STARD3 N-terminal like	Stard3nl	10.31	9.94	10.16		10.57	10.46	10.4	10.69	10.34	10.46			0.0114	0.106
1456069_at	dystrobrevin alpha	Dtna	4.38	5.98	5.14		3.7	3.92	3.99	4.09	3.73	4.48			0.0114	0.106
1421027_a_at	myocyte enhancer factor 2C	Mef2c	9.06	9.65	9.43		8.15	8.34	8.88	8.71	8.67	8.99			0.0114	0.106
1449042_at	CCCTC-binding factor	Ctcf	10.47	10.98	10.37		10.16	10.04	10.23	10.03	10.28	10.07			0.0114	0.106
1421122_at	Casitas B-lineage lymphoma-like 1	Cbll1	7.69	8.74	8.81		6.71	7.31	7.64	7.11	6.98	7.79			0.0114	0.106
1435222_at	forkhead box P1	Foxp1	10.24	11.08	10.58		9.88	9.93	10.34	9.67	9.91	9.81			0.0114	0.106
1449981_a_at	N-acetyltransferase 2 (arylamine N-acetyltransferase)	Nat2	9.12	8.45	8.7		9.31	9.47	9.32	9.69	9.23	9.11			0.0114	0.106
1421209_s_at	inhibitor of kappaB kinase gamma	Ikbkg	7.55	6.98	7.61		8.12	8.03	7.84	7.86	7.73	8.22			0.0114	0.106
1419265_at	RIKEN cDNA 1200014M14 gene	1200014M14Rik	7.42	7.55	7.47		7.08	7.03	7.21	7.23	7.07	7.42			0.0115	0.106
1424025_at	cDNA sequence BC013529	BC013529	9.53	8.84	8.96		9.72	9.55	9.68	9.77	9.68	9.45			0.0115	0.106
1437325_x_at	aldehyde dehydrogenase 18 family, member A1	Aldh18a1	8.89	9.54	9.26		8.56	8.58	8.75	8.56	8.52	9.01			0.0115	0.106
1460245_at	killer cell lectin-like receptor, subfamily D, member 1	Klrd1	7.37	7.1	7.91		9.27	8.93	8.29	9.49	8.64	7.95			0.0115	0.106
1417386_at	aminopeptidase puromycin sensitive	Npepps	8.13	8.56	8.43		7.84	8.02	8.02	7.82	8.05	8.16			0.0115	0.106
1421046_a_at	poly A binding protein, cytoplasmic 4 /// similar to Poly A binding protein, cytoplasmic 4	LOC100048654 /// Pabpc4	10.25	10.67	10.6		9.99	9.59	9.98	9.8	9.95	10.32			0.0115	0.106
1421047_at	MAD homolog 5 (Drosophila) /// similar to Smad5	LOC100046891 /// Smad5	8.47	8.67	8.4		7.98	8.13	8.2	8.03	8.41	8.19			0.0115	0.106
1437389_x_at	KH domain containing, RNA binding, signal transduction associated 1	Khdrbs1	10.11	10.08	10.1		9.72	9.78	9.9	9.79	10.04	9.92			0.0115	0.106
1450495_a_at	killer cell lectin-like receptor subfamily K, member 1	Klrk1	6.66	6.46	6.4		8.03	8.34	7.04	8.11	7.32	7.13			0.0115	0.106
1452397_at	RIKEN cDNA 2810474O19 gene	2810474O19Rik	6.68	7.22	7.36		6.29	6.47	6.68	6.59	5.93	6.18			0.0115	0.106
1423321_at	myeloid-associated differentiation marker	Myadm	9.51	10.98	10.12		8.76	8.59	9.37	9.08	9.14	9.38			0.0115	0.106
1448882_at	transmembrane protein 93	Tmem93	10.38	9.98	10.07		10.7	10.49	10.46	10.55	10.61	10.32			0.0115	0.106
1453651_a_at	brain protein 44-like /// similar to brain protein 44-like protein	Brp44l /// LOC100041649 /// LOC100047509	11.65	11.11	11.4		12.05	11.95	11.85	11.71	11.83	11.66			0.0116	0.106
1436715_s_at	CDP-diacylglycerol--inositol 3-phosphatidyltransferase (phosphatidylinositol synthase)	Cdipt	10.36	10.41	10.29		10.63	10.45	10.56	10.53	10.6	10.43			0.0116	0.106
1425928_at	X Kell blood group precursor related family member 6 homolog	Xkr6	5	4.79	4.99		5.15	5.25	5.16	5	5.2	5.17			0.0116	0.106
1424381_at	splicing factor 4	Sf4	8.56	8.78	8.8		8.44	8.39	8.63	8.48	8.41	8.47			0.0116	0.106
1435637_at	integrin alpha FG-GAP repeat containing 1	Itfg1	9.37	8.82	9.19		9.43	9.53	9.5	9.62	9.52	9.46			0.0116	0.106
1428920_at	high mobility group 20A	Hmg20a	4.72	5.82	5.19		4.34	4.41	4.43	4.54	4.45	4.73			0.0116	0.106
1418885_a_at	isocitrate dehydrogenase 3 (NAD+) beta	Idh3b	9.23	9.84	9.52		9.09	9.14	8.85	8.74	9	9.19			0.0116	0.106
1417497_at	ceruloplasmin	Cp	5.88	6.21	6.53		6.55	6.91	6.73	6.59	7.02	6.77			0.0116	0.106
1427129_a_at	heterogeneous nuclear ribonucleoprotein R	Hnrnpr	11.51	11.58	11.46		11.21	11.23	11.25	11.35	11.45	11.37			0.0116	0.106
1416070_a_at	DEAD (Asp-Glu-Ala-Asp) box polypeptide 18	Ddx18	9.96	9.68	9.71		10.01	9.94	10.01	10.22	10.11	10.09			0.0116	0.106
1449021_at	ribonuclease P 21 subunit (human)	Rpp21	9.68	8.98	9.34		10.01	9.81	9.74	10.16	10.19	9.75			0.0116	0.106
1449935_a_at	DnaJ (Hsp40) homolog, subfamily A, member 3	Dnaja3	9.07	8.86	8.79		9.2	9.09	9.06	9.2	9.08	9.19			0.0117	0.106
1421900_at	eukaryotic translation initiation factor 2 alpha kinase 1	Eif2ak1	6.84	7.26	6.78		6.64	6.49	6.68	6.54	6.65	6.56			0.0117	0.106
1455892_x_at	---	---	8.02	9.17	8.23		7.37	7.31	7.53	7.62	7.52	7.98			0.0117	0.106
1450432_s_at	MUS81 endonuclease homolog (yeast)	Mus81	8.09	7.68	7.91		8.35	8.43	8.11	8.46	8.22	8.16			0.0117	0.106
1435226_at	ring finger protein 19B	Rnf19b	8.11	8.37	8.11		8.8	8.78	8.36	8.84	8.74	8.43			0.0117	0.106
1433636_at	BMS1 homolog, ribosome assembly protein (yeast)	Bms1	7.51	8.48	7.89		7.02	6.84	7.31	7.24	7.23	7.48			0.0117	0.106
1456310_a_at	RIKEN cDNA 2610002J02 gene	2610002J02Rik	8.46	8.73	8.67		8.49	8.32	8.39	8.39	8.44	8.3			0.0117	0.106
1434048_at	RIKEN cDNA 4930471M23 gene	4930471M23Rik	7.23	7.46	7.43		6.93	6.9	7.17	7.03	6.68	7.14			0.0117	0.106
1415788_at	ubiquitin-like domain containing CTD phosphatase 1	Ublcp1	9.67	9.15	9.44		9.79	9.75	9.67	9.99	9.85	9.88			0.0117	0.106
1450841_at	STT3, subunit of the oligosaccharyltransferase complex, homolog A (S. cerevisiae)	Stt3a	8.81	10.35	9.52		8.48	8.54	8.56	8.66	8.42	8.67			0.0117	0.106
1431423_a_at	mediator of RNA polymerase II transcription, subunit 8 homolog (yeast)	Med8	10.28	10.48	10.45		10.1	10.11	10.05	9.9	10.04	10.33			0.0117	0.106
1417742_a_at	DNA methyltransferase 1-associated protein 1	Dmap1	8.36	8.53	8.52		8.2	8.29	8.27	8.04	8.22	8.34			0.0117	0.106
1450424_a_at	interleukin 18 binding protein	Il18bp	7.41	7.84	7.33		9.17	8.87	8.3	9.64	8.54	8.05			0.0118	0.106
1456227_x_at	retinoblastoma binding protein 7	Rbbp7	12.47	12.66	12.53		12.2	12.18	12.34	12.16	12.46	12.35			0.0118	0.106
1418898_at	lin-7 homolog C (C. elegans)	Lin7c	8.15	7.37	7.64		8.28	8.48	8.36	8.67	8.08	8.32			0.0118	0.106
1428904_at	AMME chromosomal region gene 1-like	Ammecr1l	6.78	7.14	6.93		6.63	6.69	6.52	6.42	6.76	6.65			0.0118	0.106
1427434_at	baculoviral IAP repeat-containing 1f /// NLR family, apoptosis inhibitory protein 7	Birc1f /// Naip7	7.71	8.26	8.36		7.34	7.71	7.69	7.47	7.17	7.58			0.0118	0.106
1454839_a_at	coiled-coil domain containing 84	Ccdc84	7.03	6.83	7.02		7.3	7.12	7.28	7.12	7.48	7.32			0.0118	0.106
1422428_at	acyl-CoA synthetase bubblegum family member 1	Acsbg1	6.43	6.36	6.68		7.11	7.1	6.57	7.19	7.39	7.12			0.0118	0.106
1451345_at	methylthioadenosine phosphorylase	Mtap	11.62	11.87	11.46		11.04	10.58	11.24	11	11.01	11.38			0.0119	0.106
1423731_at	aldehyde dehydrogenase 16 family, member A1	Aldh16a1	8.41	8.47	8.55		8.76	8.8	8.58	8.67	8.59	8.66			0.0119	0.106
1426587_a_at	signal transducer and activator of transcription 3	Stat3	9.54	10.38	9.98		9.32	9.2	9.47	9.3	9.54	9.42			0.0119	0.106
1424474_a_at	calcium/calmodulin-dependent protein kinase kinase 2, beta	Camkk2	8.78	9.08	8.73		8.27	8.24	8.28	7.91	8.7	8.38			0.0119	0.106
1436898_at	splicing factor proline/glutamine rich (polypyrimidine tract binding protein associated) /// similar to PTB-associated splicing factor	LOC100045887 /// Sfpq	9.59	10.01	10.45		8.67	9.25	9.31	9.07	9.06	9.64			0.0119	0.106
1451196_at	yippee-like 5 (Drosophila)	Ypel5	10.41	9.75	9.86		10.73	10.58	10.46	10.57	10.55	10.32			0.0119	0.106
1447888_x_at	mutS homolog 2 (E. coli)	Msh2	4.92	4.93	5.13		5.35	5.12	5.17	5.18	5.23	5.31			0.0119	0.106
1418972_at	B-cell leukemia/lymphoma 10	Bcl10	8.74	9.2	9.07		8.34	8.05	8.46	8.63	8.19	8.73			0.0119	0.106
1433843_at	HCLS1 binding protein 3	Hs1bp3	7.11	7.74	7.67		7.01	6.83	7.21	6.55	6.7	6.89			0.0119	0.106
1425299_s_at	RIKEN cDNA 0610038D11 gene /// similar to UPF0315 protein /// hypothetical LOC627985 /// predicted gene, EG665860	0610038D11Rik /// EG665860 /// LOC623390 /// LOC627985	11.6	12.07	11.79		11.41	11.13	11.47	11.15	11.43	11.55			0.0119	0.106
1452612_at	zinc finger protein 294	Zfp294	7.58	8.14	7.97		6.71	7.07	7.32	7.32	7.21	7.58			0.0119	0.106
1422544_at	myosin X	Myo10	6.24	7.49	6.62		5.87	5.69	6.02	6.02	5.9	6.04			0.0119	0.106
1450942_at	coiled-coil domain containing 16	Ccdc16	7.41	6.82	7.01		7.47	7.55	7.56	7.35	7.49	7.58			0.0119	0.106
1421604_a_at	Kruppel-like factor 3 (basic) /// similar to BKLF	Klf3 /// LOC100046855	7.65	8.61	8.38		6.71	6.55	7.53	7.19	7.02	7.68			0.0119	0.106
1456386_at	7 days neonate cerebellum cDNA, RIKEN full-length enriched library, clone:A730085E23 product:unclassifiable, full insert sequence	---	9.47	9.95	9.77		8.67	9.41	8.95	8.72	9.39	8.96			0.0119	0.106
1427301_at	CD48 antigen	Cd48	11.01	10.12	10.95		11.5	11.62	11.42	11.84	11.43	11.12			0.0119	0.106
1424773_at	RIKEN cDNA 1110012M11 gene	1110012M11Rik	9.73	9.02	9.25		10.04	10.09	9.78	10.03	9.8	9.69			0.012	0.106
1448451_at	adenylate kinase 2 /// similar to adenylate kinase 2	Ak2 /// LOC100047005	8.47	8.49	8.19		9.03	8.83	8.52	8.79	8.71	8.8			0.012	0.106
1424793_a_at	phosphatidylethanolamine binding protein 2	Pbp2	5.78	5.94	6.02		6.21	6.37	6.11	6.21	6.31	6.62			0.012	0.106
1438246_at	casein kinase 1, gamma 1	Csnk1g1	7.21	7.87	7.68		6.57	6.53	7.07	7.02	6.6	7.23			0.012	0.106
1423677_at	FK506 binding protein 9	Fkbp9	10.74	10.55	10.68		11.07	10.89	10.79	10.86	11.15	10.98			0.012	0.106
1427356_at	RIKEN cDNA 2310031A18 gene /// hypothetical protein LOC100047808	2310031A18Rik /// LOC100047808	4.17	4.14	4.27		4.51	4.37	4.34	4.33	4.33	4.31			0.012	0.106
1423351_at	mitochondrial ribosomal protein L1	Mrpl1	7.6	7.38	7.36		6.93	7.33	7.15	7	7.11	7.18			0.012	0.106
1421396_at	proprotein convertase subtilisin/kexin type 1	Pcsk1	5.34	5.28	5.28		5.49	5.55	5.58	5.58	5.32	5.49			0.012	0.106
1448404_at	secretory carrier membrane protein 2	Scamp2	8.53	9.15	8.89		8.26	8.16	8.58	8.36	8.15	8.47			0.012	0.106
1423046_s_at	nuclear cap binding protein subunit 2	Ncbp2	9.22	9.66	9.38		9.14	9.06	9.16	9.11	9.03	9.18			0.012	0.106
1415775_at	retinoblastoma binding protein 7	Rbbp7	12.26	12.48	12.33		12.06	11.96	12.14	12.08	12.17	12.25			0.012	0.106
1455997_a_at	ubiquinol-cytochrome c reductase binding protein /// similar to ubiquinol-cytochrome c reductase binding protein	LOC100040778 /// LOC100048480 /// Uqcrb	14.07	13.78	14.01		14.18	14.14	14.1	14.27	14.22	14.18			0.012	0.106
1423837_at	RIKEN cDNA 2400003C14 gene	2400003C14Rik	8.31	8.61	8.44		8.05	8.07	8.14	7.67	8.01	8.22			0.012	0.106
1426261_s_at	UDP glucuronosyltransferase 1 family, polypeptide A2 /// UDP glucuronosyltransferase 1 family, polypeptide A6A /// UDP glycosyltransferase 1 family, polypeptide A10 /// UDP glucuronosyltransferase 1 family, polypeptide A7C /// UDP glucuronosyltransferase 1 family, polypeptide A5 /// UDP glucuronosyltransferase 1 family, polypeptide A9 /// UDP glucuronosyltransferase 1 family, polypeptide A6B /// …	Ugt1a1 /// Ugt1a10 /// Ugt1a2 /// Ugt1a5 /// Ugt1a6a /// Ugt1a6b /// Ugt1a7c /// Ugt1a9	8.19	8.27	8.36		7.94	8.1	7.86	8	7.75	8.13			0.012	0.106
1422104_at	visual system homeobox 1 homolog (zebrafish)	Vsx1	5.21	4.96	4.96		5.35	5.22	5.17	5.27	5.36	5.32			0.012	0.106
1426245_s_at	microtubule-associated protein, RP/EB family, member 2	Mapre2	7.79	9.05	8.56		7.38	7.33	7.79	7.48	7.39	7.86			0.0121	0.106
1451775_s_at	interleukin 13 receptor, alpha 1	Il13ra1	6.97	6.3	6.98		7.47	7.4	7.37	8.02	7.67	7.18			0.0121	0.106
1449780_at	---	---	3.69	3.71	3.75		4.1	3.98	3.93	3.81	3.84	4.06			0.0121	0.106
1452104_at	ADP-ribosylation factor-like 16	Arl16	5.05	5.01	4.89		4.67	4.83	4.62	4.67	4.91	4.72			0.0121	0.106
1438159_x_at	NADH dehydrogenase (ubiquinone) flavoprotein 2	Ndufv2	11.92	11.23	11.69		12.14	12.06	11.96	12.17	12.28	12.06			0.0121	0.106
1418581_a_at	LIM motif-containing protein kinase 2	Limk2	6.42	6.37	6.48		6.96	6.58	6.61	6.71	6.65	6.82			0.0121	0.106
1453788_at	---	---	5.71	5.66	5.76		5.84	5.82	5.86	5.81	5.87	5.74			0.0121	0.106
1427765_a_at	T-cell receptor beta, variable 8.2 /// T-cell receptor rearranged beta-chain mRNA V-J-C region, 3' end	Tcrb-V8.2	4.26	4.47	3.97		5.09	5.3	4.77	4.63	4.92	4.57			0.0121	0.106
1422869_at	c-mer proto-oncogene tyrosine kinase	Mertk	7.47	8.84	8.56		7.35	7.09	7.05	6.98	7.57	7.46			0.0121	0.106
1450887_at	rcd1 (required for cell differentiation) homolog 1 (S. pombe)	Rqcd1	8.8	8.7	8.73		8.83	8.93	8.79	8.96	8.94	8.93			0.0121	0.106
1438952_x_at	TAR (HIV) RNA binding protein 2	Tarbp2	8.42	8	8.23		8.53	8.46	8.51	8.52	8.45	8.48			0.0121	0.106
1448229_s_at	cyclin D2	Ccnd2	9.29	9.86	9.44		9.1	8.87	9.22	8.8	9.13	9.08			0.0121	0.106
1433869_at	ZXD family zinc finger C	Zxdc	7.26	7.3	7.51		7.13	7.04	7.2	7.14	7.19	6.98			0.0121	0.106
1422330_at	glucagon-like peptide 1 receptor	Glp1r	4.45	4.38	4.42		4.19	4.2	4.13	4.08	4.07	4.39			0.0122	0.106
1415928_a_at	microtubule-associated protein 1 light chain 3 beta	Map1lc3b	10.93	11.48	11.21		10.68	10.36	10.71	10.17	10.8	10.78			0.0122	0.106
1436277_at	ring finger protein 207	Rnf207	4.1	4.13	4.21		3.84	4.05	4.02	3.91	3.96	4.03			0.0122	0.106
1427205_x_at	coiled-coil domain containing 46	Ccdc46	5.76	5.54	5.89		6.3	6.06	5.91	6	6.31	6.2			0.0122	0.106
1422553_at	phosphatase and tensin homolog	Pten	10.62	10.91	10.8		10.35	10.23	10.64	10.46	10.21	10.49			0.0122	0.106
1454887_at	p21 (CDKN1A)-activated kinase 2	Pak2	9.05	9.59	9.46		8.49	8.72	9.01	8.76	8.93	9.02			0.0122	0.106
1416621_at	lethal giant larvae homolog 1 (Drosophila)	Llgl1	9.11	9.78	9.37		8.84	8.88	8.91	8.77	9.11	9.03			0.0122	0.106
1426837_at	methionyl aminopeptidase 1	Metap1	7.56	7.29	7.47		7.96	7.71	7.64	7.77	7.64	7.7			0.0122	0.106
1456377_x_at	LIM domain containing 2 /// similar to epithelial protein lost in neoplasm	Limd2 /// LOC632329	10.81	10.72	10.4		11.38	11.24	11.25	11.38	11.29	10.72			0.0122	0.106
1460331_at	transmembrane 9 superfamily member 2	Tm9sf2	10.3	10.21	10.44		10.5	10.48	10.58	10.73	10.82	10.61			0.0122	0.106
1450167_at	RAB37, member of RAS oncogene family	Rab37	5.72	5.59	5.69		6.15	5.96	5.86	5.88	6.06	5.79			0.0122	0.106
1449450_at	prostaglandin E synthase	Ptges	8.55	8.37	8.35		8.85	8.84	8.69	8.7	8.49	8.81			0.0122	0.106
1446147_at	RNA binding motif protein 39	Rbm39	8.37	8.93	9.19		7.45	8.2	8.11	8.05	7.58	8.31			0.0122	0.106
1423815_at	DEAD (Asp-Glu-Ala-Asp) box polypeptide 56	Ddx56	7.95	8.18	7.74		7.73	7.4	7.57	7.55	7.57	7.71			0.0123	0.106
1418090_at	plasmalemma vesicle associated protein	Plvap	8.32	8.79	8.29		7.67	7.74	8.24	7.97	8.03	7.7			0.0123	0.106
1454648_s_at	DNA segment, Chr 10, Wayne State University 102, expressed	D10Wsu102e	8.65	8.94	8.98		8.21	8.26	8.34	8.35	8.52	8.74			0.0123	0.106
1452416_at	interleukin 6 receptor, alpha	Il6ra	8.58	9.46	9.32		8.26	8.37	8.77	8.45	8.32	8.34			0.0123	0.106
1426775_s_at	secretory carrier membrane protein 1	Scamp1	8.06	9.18	8.48		7.57	7.57	7.55	7.83	8.09	7.82			0.0123	0.106
1424657_at	TAO kinase 1	Taok1	8.32	8.73	8.86		7.49	7.87	8.14	8.19	7.65	8.22			0.0123	0.106
1417307_at	dystrophin, muscular dystrophy	Dmd	5.86	6.3	5.99		5.34	5.61	5.42	5.84	5.65	5.67			0.0123	0.106
1420037_at	ATP synthase, H+ transporting, mitochondrial F1 complex, alpha subunit, isoform 1	Atp5a1	7.59	7.32	7.4		7.79	7.63	8.13	7.94	7.76	7.74			0.0123	0.106
1454602_s_at	CCR4-NOT transcription complex, subunit 2	Cnot2	8.54	9.09	8.87		7.98	8.17	8.43	8.43	8.33	8.5			0.0123	0.106
1450958_at	transmembrane 4 superfamily member 1	Tm4sf1	12.2	11.72	11.75		12.36	12.13	12.2	12.44	12.53	12.42			0.0123	0.106
1437163_x_at	general transcription factor II H, polypeptide 4	Gtf2h4	9.02	8.72	8.87		9.36	9.27	9.3	9.14	9.02	9.09			0.0123	0.106
1460438_at	LysM, putative peptidoglycan-binding, domain containing 1 /// similar to LysM, putative peptidoglycan-binding, domain containing 1	LOC100044319 /// Lysmd1	6.32	6.4	6.1		6.42	6.59	6.47	6.5	6.55	6.49			0.0123	0.106
1437853_x_at	necdin	Ndn	6.27	6.27	6.09		6.31	6.48	6.65	6.67	6.69	6.45			0.0123	0.106
1438019_at	inositol 1,3,4,5,6-pentakisphosphate 2-kinase	Ippk	7.42	7.22	7.18		7.56	7.63	7.72	7.52	7.44	7.43			0.0124	0.106
1415979_x_at	ribosomal protein L7	Rpl7	14.26	14.06	14.07		14.27	14.27	14.28	14.28	14.26	14.28			0.0124	0.106
1422431_at	melanoma antigen, family E, 1	Magee1	4.33	4.28	4.43		4.65	4.63	4.38	4.59	4.62	4.54			0.0124	0.106
1451721_a_at	histocompatibility 2, class II antigen A, beta 1	H2-Ab1	10.28	12.19	10.64		12.72	12.57	12.75	12.53	12.54	11.82			0.0124	0.106
1423104_at	insulin receptor substrate 1	Irs1	10.5	11.22	10.75		9.8	9.97	10.21	10.14	10.58	9.98			0.0124	0.106
1454664_a_at	eukaryotic translation initiation factor 5 /// similar to Eukaryotic translation initiation factor 5	Eif5 /// LOC100047658	11.79	12.09	12.23		11.23	11.38	11.75	11.39	11.33	11.81			0.0124	0.106
1421887_a_at	amyloid beta (A4) precursor-like protein 2	Aplp2	9.63	10.13	10.01		9.54	9.55	9.59	9.36	9.53	9.66			0.0124	0.106
1424598_at	DEAD (Asp-Glu-Ala-Asp) box polypeptide 6	Ddx6	10.08	10.55	9.85		9.75	9.58	9.69	9.44	9.73	9.29			0.0124	0.106
1451438_s_at	C-type lectin domain family 2, member h	Clec2h	5.76	5.44	5.84		6.09	6.15	5.93	6	6.03	5.88			0.0124	0.106
1437690_x_at	casein kinase 1, delta	Csnk1d	10.74	11.33	11.04		10.59	10.55	10.7	10.46	10.7	10.69			0.0124	0.106
1426762_s_at	amine oxidase (flavin containing) domain 2 /// similar to amine oxidase (flavin containing) domain 2	Aof2 /// LOC100046934	9.69	10.41	10.08		8.99	8.86	9.39	9.06	9.6	9.64			0.0124	0.106
1419480_at	selectin, lymphocyte	Sell	7.17	6.75	6.4		7.56	7.88	7.74	8	7.49	7.03			0.0124	0.106
1454673_at	WAS protein family, member 2	Wasf2	10.4	11.83	11.23		9.82	9.94	10.33	9.93	10.22	10.45			0.0124	0.106
1454859_a_at	ribosomal protein L23 /// similar to ribosomal protein L23	LOC100042008 /// LOC100046085 /// Rpl23	15.06	15	15.03		15.08	15.07	15.06	15.1	15.08	15.07			0.0124	0.106
1418507_s_at	suppressor of cytokine signaling 2	Socs2	7.16	6.67	7.11		7.49	7.47	7.67	8.22	7.7	7.42			0.0124	0.106
1422455_s_at	N-ethylmaleimide sensitive fusion protein	Nsf	8.49	9.28	9.06		7.88	7.61	8.48	8.21	7.9	8.43			0.0124	0.106
1450030_at	dynactin 4	Dctn4	6.71	6.66	6.9		6.54	6.52	6.56	6.62	6.53	6.64			0.0124	0.106
1423724_at	ZW10 interactor	Zwint	10.57	9.62	10.16		10.97	10.71	10.6	10.97	10.9	10.66			0.0125	0.106
1426518_at	tubulin, gamma complex associated protein 5	Tubgcp5	8.69	8.24	8.64		8.81	8.96	8.82	9.1	9.15	8.86			0.0125	0.106
1425271_at	proteasome (prosome, macropain) 26S subunit, ATPase 3, interacting protein	Psmc3ip	8.59	7.76	7.95		8.85	8.73	8.51	8.88	8.59	8.76			0.0125	0.106
1429063_s_at	kinesin family member 16B	Kif16b	7.8	8.35	8.17		7.33	7.36	7.68	7.51	7.75	7.8			0.0125	0.106
1450740_a_at	microtubule-associated protein, RP/EB family, member 1	Mapre1	11.76	11.82	11.89		11.56	11.55	11.73	11.55	11.66	11.73			0.0125	0.106
1428013_at	RIKEN cDNA 6030458C11 gene	6030458C11Rik	7.24	7.82	7.59		6.81	6.89	6.69	6.47	7.24	7.14			0.0125	0.106
1416935_at	transient receptor potential cation channel, subfamily V, member 2	Trpv2	7.87	7.7	7.89		8.44	8.28	8.01	8.48	8.19	8.03			0.0125	0.106
1427674_a_at	seizure related gene 6	Sez6	5.94	5.98	6.09		6.1	6.15	6.39	6.35	6.26	6.23			0.0125	0.106
1422698_s_at	jumonji, AT rich interactive domain 2	Jarid2	8.17	9.18	8.22		7.44	7.79	7.87	7.85	7.79	7.39			0.0125	0.106
1423538_at	N-terminal Asn amidase	Ntan1	10.48	9.76	10.13		10.77	10.68	10.56	10.89	10.95	10.45			0.0125	0.106
1418590_at	karyopherin (importin) alpha 6	Kpna6	6.4	6.21	6.13		6.38	6.56	6.51	6.43	6.42	6.52			0.0125	0.106
1425211_at	glutamyl-tRNA(Gln) amidotransferase, subunit C homolog (bacterial)	Gatc	7.14	7.9	7.24		6.9	6.88	6.96	6.89	6.79	6.94			0.0125	0.106
1454928_at	scaffold attachment factor B	Safb	7.51	8.03	7.48		7.02	7.01	7.04	6.9	7.46	7.24			0.0126	0.106
1419123_a_at	platelet-derived growth factor, C polypeptide	Pdgfc	9.68	10.15	9.73		9.15	8.88	8.39	8.68	9.66	8.74			0.0126	0.106
1419716_a_at	POU domain, class 2, transcription factor 1	Pou2f1	6.52	7.24	6.81		6.18	5.88	6.2	6.4	6.34	6.45			0.0126	0.106
1418766_s_at	T-cell immunoglobulin and mucin domain containing 2	Timd2	4.52	4.6	4.71		4.32	4.25	4.47	4.24	4.51	4.35			0.0126	0.106
1438215_at	---	---	6.88	7.13	6.9		6.41	6.58	6.49	6.5	6.72	6.86			0.0126	0.106
1450684_at	ets variant gene 1	Etv1	8.35	8.96	9.07		7.79	7.92	8.41	8.12	8.29	8.2			0.0126	0.106
1448075_at	expressed sequence AA408251	AA408251	4.25	4.73	4.68		3.98	3.96	4.4	4.04	4.08	4.1			0.0126	0.106
1455655_a_at	TAR DNA binding protein	Tardbp	10.72	10.06	10.26		10.57	10.85	10.91	10.98	11.01	10.98			0.0126	0.106
1416496_at	Morf4 family associated protein 1	Mrfap1	12.12	12.76	12.08		11.8	11.66	11.96	11.84	11.74	11.8			0.0126	0.106
1422551_at	zinc finger with KRAB and SCAN domains 3	Zkscan3	8.59	8.29	8.58		8.89	8.98	8.66	8.74	9.05	8.79			0.0126	0.106
1416487_a_at	yes-associated protein 1	Yap1	7.23	7.77	7.34		7.09	6.87	7.06	6.77	7.11	7.06			0.0126	0.106
1427387_a_at	integrin beta 4	Itgb4	7.5	8.28	7.65		6.66	7.08	7.06	6.8	6.49	7.49			0.0126	0.106
1437169_at	PDZ and LIM domain 1 (elfin) /// similar to CLP36 /// similar to PDZ and LIM domain protein 1 (LIM domain protein CLP-36) (C-terminal LIM domain protein 1) (Elfin) /// similar to Pdlim1 protein	LOC100048338 /// LOC545743 /// LOC634496 /// Pdlim1	4.86	4.48	4.72		4.93	5.02	4.89	5.01	4.93	4.92			0.0126	0.106
1429040_at	RIKEN cDNA 6820431F20 gene	6820431F20Rik	8.26	8.53	8.83		7.8	8.05	8.08	8.03	8.2	8.24			0.0126	0.106
1436708_x_at	minichromosome maintenance deficient 4 homolog (S. cerevisiae)	Mcm4	9.69	10.07	9.83		9.12	9.22	9.37	8.96	9.33	9.73			0.0126	0.106
1451977_at	dual-specificity tyrosine-(Y)-phosphorylation regulated kinase 1a	Dyrk1a	6.77	7.66	7.21		6.15	6.15	6.7	6.2	6.37	6.83			0.0126	0.106
1428819_at	microtubule-associated protein, RP/EB family, member 1	Mapre1	7.53	7.71	7.57		7.15	7.32	7.21	7.29	7.25	7.56			0.0127	0.106
1419806_at	high density lipoprotein (HDL) binding protein	Hdlbp	7.53	7.78	7.31		7.12	6.93	7.27	6.76	7.12	7.19			0.0127	0.106
1424329_a_at	proline-rich Gla (G-carboxyglutamic acid) polypeptide 2	Prrg2	7.46	6.98	7.21		7.58	7.79	7.44	7.58	7.68	7.54			0.0127	0.106
1418389_at	RIKEN cDNA 2810453I06 gene	2810453I06Rik	8.18	7.5	7.72		8.4	8.18	8.36	8.27	8.19	8.23			0.0127	0.106
1417441_at	DnaJ (Hsp40) homolog, subfamily C, member 12	Dnajc12	8.59	7.91	8.1		9.05	9.1	8.94	9.36	8.81	8.45			0.0127	0.106
1422476_at	interferon gamma inducible protein 30	Ifi30	10.95	11.51	11.43		10.68	10.5	10.89	10.94	10.77	10.93			0.0127	0.106
1425477_x_at	histocompatibility 2, class II antigen A, beta 1	H2-Ab1	10.74	12.56	11.09		13.09	13.01	13.18	12.86	12.86	12.19			0.0127	0.106
1422052_at	cadherin 8	Cdh8	3.41	3.32	3.24		3.42	3.51	3.61	3.62	3.44	3.52			0.0127	0.106
1451624_a_at	phosphatase, orphan 2	Phospho2	7.85	6.78	7.41		8.1	7.99	7.97	8.08	8.09	7.97			0.0127	0.106
1424354_at	transmembrane protein 140	Tmem140	8.66	8.43	8.33		9.69	9.52	8.86	9.62	9.25	8.77			0.0127	0.106
1443969_at	insulin receptor substrate 2	Irs2	6.52	7.77	6.99		6.07	5.78	6.14	6.2	6.48	6.34			0.0127	0.106
1426885_a_at	CDK2 (cyclin-dependent kinase 2)-associated protein 1 /// similar to putative oral cancer suppressor	Cdk2ap1 /// LOC100047490	10.27	10.56	10.27		9.94	9.79	10.01	9.48	10.02	10.06			0.0128	0.106
1420952_at	Son cell proliferation protein	Son	10.46	11.15	10.8		9.9	9.84	10.29	10.36	10.18	10.4			0.0128	0.106
1451929_a_at	vaccinia related kinase 2	Vrk2	7.75	7.1	7.53		8.07	8.05	7.79	8.19	8.07	7.78			0.0128	0.106
1451227_a_at	solute carrier family 10 (sodium/bile acid cotransporter family), member 3	Slc10a3	8.25	7.76	7.74		8.54	8.17	8.34	8.72	8.42	8.41			0.0128	0.106
1450902_at	bromodomain containing 3	Brd3	7.25	8.01	7.71		6.88	6.55	7.24	6.86	6.96	7.23			0.0128	0.106
1422913_at	protamine 3	Prm3	6.02	5.72	5.94		6.28	6.06	6.16	6.29	6.3	6.06			0.0128	0.106
1420662_at	RIKEN cDNA 4933439F18 gene	4933439F18Rik	5.41	5.33	5.4		5.58	5.54	5.67	5.88	5.55	5.61			0.0128	0.106
1439259_x_at	abhydrolase domain containing 4	Abhd4	10.2	10.79	10.57		9.73	9.63	10.28	9.89	9.81	10.11			0.0128	0.106
1453015_at	RIKEN cDNA 4933407C03 gene	4933407C03Rik	8.3	10.59	9.54		7.3	7.63	8.22	7.7	7.95	8.31			0.0128	0.106
1427296_at	cDNA sequence BC010304	BC010304	10.89	11.91	11.61		10.01	10.31	10.75	10.59	10.62	10.95			0.0128	0.106
1450724_at	down-regulated by Ctnnb1, a	Drctnnb1a	8.85	9.08	9		8.16	8.51	8.67	8.59	8.47	8.78			0.0128	0.106
1419886_at	DNA segment, Chr X, ERATO Doi 223, expressed	DXErtd223e	5.27	5.36	5.54		5.28	5.11	5.07	5.21	5.02	5.12			0.0128	0.106
1436691_x_at	peroxiredoxin 1	Prdx1	13.88	13.51	13.68		13.95	13.96	14	13.9	13.87	13.96			0.0128	0.106
1416214_at	minichromosome maintenance deficient 4 homolog (S. cerevisiae)	Mcm4	9.98	10.39	10.23		9.41	9.57	9.63	9.71	9.78	10.06			0.0129	0.106
1436726_s_at	serine palmitoyltransferase, long chain base subunit 1	Sptlc1	8.33	7.83	7.85		8.58	8.48	8.59	8.44	8.22	8.39			0.0129	0.106
1423652_at	iron-sulfur cluster assembly 1 homolog (S. cerevisiae)	Isca1	8.87	8.36	8.63		9.01	8.97	9.05	9.18	8.82	9.11			0.0129	0.106
1436884_x_at	Ewing sarcoma breakpoint region 1	Ewsr1	11.02	11.54	11.15		10.7	10.84	10.64	10.75	11.02	10.87			0.0129	0.106
1426992_at	xenotropic and polytropic retrovirus receptor 1	Xpr1	7.8	8.94	8.22		7.02	7.32	7.59	7.39	7.56	7.75			0.0129	0.106
1435517_x_at	v-ral simian leukemia viral oncogene homolog B (ras related)	Ralb	10.79	10.34	10.72		11.23	11.11	10.97	10.95	10.98	10.86			0.0129	0.106
1416256_a_at	tubulin, beta 5	Tubb5	12.62	13.14	12.91		12.27	12.25	12.45	12.07	12.42	12.69			0.0129	0.106
1424434_at	cDNA sequence BC024814	BC024814	8.13	7.52	7.5		8.72	8.08	8.17	8.48	8.77	8.37			0.0129	0.106
1450864_at	calmodulin 3	Calm3	10.12	9.44	9.64		10.55	10.42	10.19	10.63	10.22	10.08			0.0129	0.106
1448859_at	chemokine (C-X-C motif) ligand 13	Cxcl13	8.55	9.38	7.6		10.06	10.42	10.71	9.34	9.75	9.73			0.0129	0.106
1452070_at	death effector domain-containing DNA binding protein 2	Dedd2	6.92	6.57	6.81		7.34	7.15	7.12	7.27	7.2	6.87			0.0129	0.106
1420643_at	LFNG O-fucosylpeptide 3-beta-N-acetylglucosaminyltransferase	Lfng	7.1	6.96	7.03		7.42	7.53	7.38	7.19	7.42	7.13			0.0129	0.106
1427805_at	---	---	6.03	6.15	6.29		6.53	6.53	6.59	6.36	6.25	6.48			0.0129	0.106
1426820_at	RIKEN cDNA 2610507B11 gene	2610507B11Rik	10.22	10.9	10.28		9.99	9.86	9.96	9.72	10.05	10.03			0.0129	0.106
1433538_at	MARVEL (membrane-associating) domain containing 1	Marveld1	7.35	7.85	7.69		7.04	6.98	7.21	6.71	7.28	7.29			0.013	0.106
1449557_at	RIKEN cDNA 1600012F09 gene /// predicted gene, EG624446	1600012F09Rik /// EG624446	8.59	7.68	8.2		8.7	8.85	8.72	8.96	8.6	8.91			0.013	0.106
1420130_s_at	DNA segment, Chr 10, Wayne State University 52, expressed	D10Wsu52e	6.12	6.08	6.05		6.61	6.59	6.33	6.41	6.47	6.15			0.013	0.106
1451828_a_at	acyl-CoA synthetase long-chain family member 4	Acsl4	6.61	6.21	6.43		7.09	6.99	7.32	7.87	6.91	6.93			0.013	0.106
1419879_s_at	tripartite motif protein 25	Trim25	9.35	10.53	9.66		9.04	9.13	9.02	9.03	9.2	8.8			0.013	0.106
1437364_at	coenzyme Q3 homolog, methyltransferase (yeast)	Coq3	5.73	5.37	5.97		6.27	6.34	5.95	6.16	6.1	6.11			0.013	0.106
1460173_at	LIM and SH3 protein 1	Lasp1	9.06	10.05	9.45		8.38	7.86	8.82	8.27	8.64	9			0.013	0.106
1448923_at	protein kinase, interferon inducible double stranded RNA dependent activator	Prkra	9.62	8.92	9.24		9.89	9.88	9.67	10	9.95	9.54			0.013	0.106
1451346_at	methylthioadenosine phosphorylase	Mtap	11.83	12.19	12.01		11.29	11.1	11.63	11.38	11.41	11.85			0.013	0.106
1427006_at	Rap guanine nucleotide exchange factor (GEF) 1	Rapgef1	8.56	9.12	8.74		8.21	8.11	8.35	8.16	8.53	8.49			0.013	0.106
1423468_at	STEAP family member 3	Steap3	6.46	6.53	6.41		5.85	6.37	6.04	6.24	6.06	5.97			0.013	0.106
1443695_at	hyaluronic acid binding protein 2	Habp2	3.99	3.83	3.93		4.22	4.42	4.04	4.2	4.08	4.26			0.0131	0.106
1421430_at	RAD51-like 1 (S. cerevisiae)	Rad51l1	6.69	6.24	6.5		7.52	7.41	7.27	7.31	6.87	6.69			0.0131	0.106
1423808_at	WD repeat domain 79	Wdr79	6.21	6.35	6.08		5.77	5.47	5.95	5.57	5.76	6.03			0.0131	0.106
1452054_at	ubiquitin-conjugating enzyme E2W (putative)	Ube2w	9.42	9	9.3		9.45	9.49	9.73	9.59	9.57	9.6			0.0131	0.106
1428101_at	ring finger protein 38	Rnf38	8.58	9.57	9.04		8.01	8.14	8.39	8.28	8.56	8.51			0.0131	0.106
1456250_x_at	transforming growth factor, beta induced	Tgfbi	10.41	10.75	10.09		9.75	9.94	9.96	9.57	10.01	10.02			0.0131	0.106
1429252_at	RIKEN cDNA 0610010K14 gene	0610010K14Rik	8.89	8.51	8.52		9.29	9.01	8.87	9.25	9.17	8.91			0.0131	0.106
1417751_at	serine/threonine kinase 10	Stk10	8.78	9.65	9.19		8.54	8.77	8.63	8.47	8.67	8.67			0.0131	0.106
1425489_at	SLU7 splicing factor homolog (S. cerevisiae)	Slu7	6.46	6.88	6.81		6.45	6.39	6.49	6.42	6.4	6.41			0.0131	0.106
1437533_at	baculoviral IAP repeat-containing 4	Birc4	10.69	10.83	11.05		10	10.6	10.34	10.25	10.42	10.57			0.0132	0.106
1424827_a_at	casein kinase 1, alpha 1	Csnk1a1	12.29	12.47	12.47		12.06	12.13	12.32	12.14	12.19	12.26			0.0132	0.106
1420991_at	ankyrin repeat domain 1 (cardiac muscle)	Ankrd1	10.37	10.28	10.19		10.63	10.46	10.59	11.09	10.89	10.82			0.0132	0.106
1449084_s_at	SH3 domain protein D19	Sh3d19	10.43	11.33	10.91		9.94	10.06	10.46	9.81	10.21	10.37			0.0132	0.106
1425340_a_at	protein tyrosine phosphatase, receptor type, A	Ptpra	10.69	10.42	10.6		10.87	10.8	10.68	10.78	10.76	10.79			0.0132	0.106
1420628_at	similar to hCG45299	LOC100045958	9.54	9.98	10.12		9.25	9.41	9.45	9.21	9.44	9.63			0.0132	0.106
1419831_at	expressed sequence AA416453	AA416453	4.16	4	4.18		3.93	3.74	3.89	3.91	4.01	3.92			0.0132	0.106
1456056_a_at	DNA segment, Chr 6, Wayne State University 116, expressed	D6Wsu116e	10.33	10.49	10.49		10.15	10.17	10.33	10.2	10.35	10.17			0.0132	0.106
1423906_at	heat shock factor binding protein 1	Hsbp1	10.4	10.76	10.36		10.26	10.15	10.28	10.19	10.02	10.16			0.0132	0.106
1454817_at	UTP18, small subunit (SSU) processome component, homolog (yeast)	Utp18	10.34	9.92	10.13		10.54	10.52	10.35	10.45	10.33	10.46			0.0132	0.106
1456330_at	polycomb group ring finger 2	Pcgf2	3.88	4.13	3.88		3.74	3.58	3.48	3.8	3.75	3.64			0.0132	0.106
1425835_a_at	bobby sox homolog (Drosophila)	Bbx	7.08	7.56	7.5		6.5	7.01	6.67	6.55	6.63	7.17			0.0132	0.106
1418439_at	DNA segment, Chr 10, ERATO Doi 322, expressed	D10Ertd322e	11.85	11.02	11.08		12	11.89	11.86	12.02	11.79	11.95			0.0132	0.106
1449252_at	RIKEN cDNA 9030611O19 gene	9030611O19Rik	3.79	3.58	3.65		3.93	4.06	3.85	3.89	3.8	3.85			0.0133	0.106
1433775_at	expressed sequence C77080	C77080	7.55	8.53	7.8		6.98	7.12	7.39	6.94	7.37	7.4			0.0133	0.106
1419546_at	ATPase, H+ transporting, lysosomal V1 subunit C1	Atp6v1c1	9.13	9.18	9.21		9.04	9.03	8.97	9.06	8.93	9.13			0.0133	0.106
1422487_at	MAD homolog 4 (Drosophila) /// similar to MAD homolog 4 (Drosophila)	LOC100048076 /// Smad4	10.99	11.38	11.14		10.59	10.64	10.96	10.67	10.81	10.95			0.0133	0.106
1422865_at	runt related transcription factor 1	Runx1	5.44	6.79	5.49		4.87	4.67	5.06	4.93	4.71	5.11			0.0133	0.106
1449590_a_at	muscle and microspikes RAS	Mras	7.46	7.14	7.41		8.45	7.92	8.05	7.81	7.9	7.57			0.0133	0.106
1421141_a_at	forkhead box P1	Foxp1	8.51	9.52	9.07		8.34	8.39	8.47	7.86	8.35	8.23			0.0133	0.106
1429360_at	Kruppel-like factor 3 (basic) /// similar to BKLF	Klf3 /// LOC100046855	8.85	9.62	9.61		8.08	8.25	8.88	8.54	8.43	8.89			0.0133	0.106
1426182_a_at	killer cell lectin-like receptor subfamily C, member 1	Klrc1	5.09	5.28	4.66		7.42	6.91	6.28	7.82	6.27	5.54			0.0133	0.106
1424986_s_at	F-box and WD-40 domain protein 7, archipelago homolog (Drosophila)	Fbxw7	8.44	8.77	8.64		8.08	8.18	8.37	8.35	8.23	8.45			0.0133	0.106
1432158_a_at	trafficking protein particle complex 2	Trappc2	10.01	9.3	9.6		10.08	10.38	10.32	10.48	10.14	9.96			0.0133	0.106
1418662_at	RIKEN cDNA 2210012G02 gene	2210012G02Rik	7.89	7.07	7.32		8.37	8.2	7.94	8.53	8.27	7.78			0.0133	0.106
1423783_at	torsin family 2, member A	Tor2a	8.53	8.18	8.27		8.95	8.81	8.54	8.82	9.03	8.55			0.0134	0.106
1416268_at	E26 avian leukemia oncogene 2, 3' domain	Ets2	8.99	9.85	9.53		8.53	8.54	8.88	8.8	8.93	9.02			0.0134	0.106
1426233_at	mitogen activated protein kinase kinase 4	Map2k4	5.74	5.99	6.03		5.51	5.35	5.51	5.33	5.77	5.68			0.0134	0.106
1426125_a_at	caspase 9	Casp9	6.32	6.23	6.29		6.46	6.53	6.57	6.68	6.46	6.35			0.0134	0.106
1435660_at	similar to RIKEN cDNA 5830484A20 gene /// hypothetical LOC624083 /// similar to Sp110 nuclear body protein	LOC100039021 /// LOC100041081 /// LOC100041801 /// LOC546061 /// LOC624083 /// LOC664787	7.68	7.99	8.22		9.26	8.9	8.42	9.29	10.1	8.83			0.0134	0.106
1451120_at	RNA polymerase 1-3 /// similar to RNA polymerase 1-3	LOC100039220 /// Rpo1-3	11.8	11.09	11.4		12	11.86	11.81	12.04	11.96	11.81			0.0134	0.106
1434607_at	DEAD (Asp-Glu-Ala-Asp) box polypeptide 52	Ddx52	9.7	8.75	9.28		9.83	9.96	9.84	10.13	9.85	9.74			0.0134	0.106
1416252_at	serine/threonine kinase 38	Stk38	8.86	10.06	9.48		8.42	8.67	8.59	8.44	8.81	8.88			0.0134	0.106
1429104_at	LIM domain containing 2	Limd2	9.08	9.03	8.68		9.75	9.68	9.39	9.74	9.54	9.05			0.0134	0.106
1429328_at	NSFL1 (p97) cofactor (p47)	Nsfl1c	11.13	10.57	10.77		11.34	11.36	11.22	11.53	11.3	11.04			0.0134	0.106
1422485_at	MAD homolog 4 (Drosophila) /// similar to MAD homolog 4 (Drosophila)	LOC100048076 /// Smad4	10.08	10.51	10.26		9.73	9.56	9.9	9.71	9.86	10.13			0.0134	0.106
1448623_at	transmembrane protein 123	Tmem123	11.37	11.1	11.08		11.49	11.66	11.44	11.63	11.37	11.39			0.0134	0.106
1454905_at	inhibitor of Bruton agammaglobulinemia tyrosine kinase	Ibtk	7.95	8.6	8.43		7.21	7.5	7.68	7.55	7.77	8.06			0.0135	0.106
1438961_s_at	bleomycin hydrolase	Blmh	9.31	10.18	9.56		9.12	9.12	8.66	8.35	9.09	8.78			0.0135	0.106
1455956_x_at	cyclin D2	Ccnd2	9.79	10.5	10.02		9.42	9.2	9.64	9.28	9.61	9.75			0.0135	0.106
1452281_at	Son of sevenless homolog 2 (Drosophila)	Sos2	8.43	8.93	9.1		7.88	8.06	8.43	7.83	8.08	8.49			0.0135	0.106
1416120_at	ribonucleotide reductase M2	Rrm2	8.45	8.54	8.26		7.55	7.39	7.87	7.58	7.82	8.31			0.0135	0.106
1427162_a_at	ELK4, member of ETS oncogene family	Elk4	9.88	10.42	9.92		9.38	9.56	9.52	9.49	9.87	9.64			0.0135	0.106
1421115_a_at	zinc finger, DHHC domain containing 16	Zdhhc16	9.08	8.8	8.88		9.3	9.23	9.12	9.27	9.54	9.14			0.0135	0.106
1426660_x_at	ribosomal protein L23a /// similar to ribosomal protein L23a	LOC100039571 /// LOC100041163 /// LOC100041478 /// LOC100043755 /// LOC100046437 /// LOC100046821 /// Rpl23a	14.75	14.63	14.63		14.79	14.74	14.75	14.76	14.78	14.76			0.0135	0.106
1431320_a_at	myosin Va	Myo5a	8.61	8.98	9.03		8.12	8.41	8.38	8.17	8.37	8.73			0.0135	0.106
1423838_s_at	RIKEN cDNA 2400003C14 gene	2400003C14Rik	10.36	10.83	10.54		10.24	10.1	10.2	9.75	10.16	10.22			0.0135	0.106
1427743_at	NF-IL6 3'UTR-specific binding protein (Nbf) mRNA, partial sequence	---	6.29	6.39	6.29		5.97	6.19	5.87	6.03	5.92	6.22			0.0135	0.106
1434856_at	ankyrin repeat domain 44	Ankrd44	9.1	10.06	9.58		8.57	8.91	9.21	8.9	8.54	8.53			0.0135	0.106
1417490_at	cathepsin B	Ctsb	13.39	13.73	13.59		13.26	13.26	13.42	13.27	13.15	13.37			0.0136	0.106
1416100_at	eukaryotic translation initiation factor 3, subunit D	Eif3d	10.98	11.5	11.16		10.81	10.7	10.54	10.23	10.67	10.91			0.0136	0.106
1421072_at	Iroquois related homeobox 5 (Drosophila)	Irx5	8.92	9.82	9.44		8.68	8.46	9.11	8.53	8.52	8.7			0.0136	0.106
1451296_x_at	poly A binding protein, cytoplasmic 4 /// similar to Poly A binding protein, cytoplasmic 4	LOC100048654 /// Pabpc4	11.16	11.69	11.55		10.91	10.46	10.9	10.69	10.89	11.25			0.0136	0.106
1419514_at	paired-like homeodomain transcription factor 1	Pitx1	5.06	4.9	5.09		5.28	5.3	5.13	5.3	5.24	5.11			0.0136	0.106
1426994_at	PH domain and leucine rich repeat protein phosphatase	Phlpp	7.18	8.18	7.82		6.51	6.65	7.02	6.78	7.19	7.18			0.0136	0.106
1417721_s_at	lysosomal-associated protein transmembrane 5	Laptm5	8.74	10.54	9.33		8.27	7.8	8.63	8.22	8.34	8.42			0.0136	0.107
1424197_s_at	Fanconi anemia, complementation group E	Fance	7.09	6.61	6.75		7.55	7.27	7.13	7.39	7.36	7.04			0.0136	0.107
1416776_at	crystallin, mu	Crym	5.49	5.93	6.4		7.15	6.64	6.59	7.09	6.32	6.92			0.0136	0.107
1418582_at	core-binding factor, runt domain, alpha subunit 2, translocated to, 3 (human)	Cbfa2t3	5.63	5.72	5.79		5.45	5.25	5.44	5.61	5.21	5.47			0.0137	0.107
1452354_at	RIKEN cDNA 2810459M11 gene	2810459M11Rik	4.09	4.23	4.07		3.95	3.78	4.05	3.89	3.89	3.97			0.0137	0.107
1425022_at	ubiquitin specific peptidase 3	Usp3	9.31	8.81	9.01		9.82	9.7	9.41	9.65	9.44	9.28			0.0137	0.107
1456117_at	ribosomal RNA processing 1 homolog B (S. cerevisiae)	Rrp1b	7.14	7.67	7.39		6.96	6.93	6.99	6.76	7.13	7.11			0.0137	0.107
1450496_a_at	RIKEN cDNA 2810433K01 gene	2810433K01Rik	8.29	7.3	7.57		8.5	8.47	8.3	8.74	8.24	8.39			0.0138	0.107
1435964_a_at	TAO kinase 3	Taok3	8.16	8.88	8.53		7.91	7.87	8.13	7.94	8.04	8.19			0.0138	0.107
1418029_at	Fas apoptotic inhibitory molecule	Faim	9.82	9.49	9.46		10.02	9.96	9.86	10.04	10	9.72			0.0138	0.107
1455470_x_at	LIM and SH3 protein 1	Lasp1	9.83	11.15	10.27		9.03	8.78	9.64	8.65	9.33	9.77			0.0138	0.107
1417927_at	DEAD (Asp-Glu-Ala-Asp) box polypeptide 19a	Ddx19a	8.31	8.75	8.69		8.14	8.09	8.21	7.98	8.16	8.43			0.0138	0.107
1420985_at	ash1 (absent, small, or homeotic)-like (Drosophila)	Ash1l	8.75	9.85	9.09		8.01	8.42	8.72	8.52	8.18	8.43			0.0138	0.107
1421492_at	prostaglandin D2 synthase 2, hematopoietic	Ptgds2	7.45	7.8	7.17		6.8	6.98	6.95	7.24	6.84	7.05			0.0138	0.107
1426793_a_at	ribosomal protein L14 /// similar to Ribosomal protein L14	LOC100040970 /// LOC100046610 /// Rpl14	12.6	13.03	12.63		12.1	11.73	12.2	12.08	12.09	12.6			0.0138	0.107
1456412_a_at	putative phosphatase	RP23-136K12.4	7.3	7.45	7.41		7.03	7.08	7.21	7.29	6.96	7.19			0.0138	0.107
1431810_a_at	transmembrane and coiled-coil domains 4	Tmco4	6.26	6.18	6.25		6.75	6.45	6.41	6.63	6.71	6.37			0.0139	0.107
1426880_at	enhancer trap locus 4	Etl4	6.02	7.5	7.05		4.87	5.54	5.53	5.79	5.47	6.25			0.0139	0.107
1423951_at	TM2 domain containing 3	Tm2d3	9.56	8.97	8.99		10.05	9.83	9.65	9.96	9.83	9.4			0.0139	0.107
1422948_s_at	histone cluster 1, H4h /// histone cluster 1, H4c /// histone cluster 1, H4i /// histone cluster 1, H4j /// histone cluster 1, H4k /// histone cluster 1, H4m /// histone cluster 1, H4a /// histone cluster 1, H4b /// similar to histone H4	Hist1h4a /// Hist1h4b /// Hist1h4c /// Hist1h4h /// Hist1h4i /// Hist1h4j /// Hist1h4k /// Hist1h4m /// LOC100041230	8.76	8.27	8.39		9.54	9.21	8.69	9.13	9.24	8.92			0.0139	0.107
1436986_at	syntrophin, basic 2	Sntb2	6.81	7.38	7.43		6.75	6.7	6.79	6.4	6.68	6.82			0.0139	0.107
1450656_at	guanine nucleotide binding protein, alpha 13	Gna13	7.96	9.17	8.52		7.53	7.47	7.81	7.21	7.65	8.04			0.0139	0.107
1428311_at	coiled-coil domain containing 6	Ccdc6	8.74	9.37	8.86		8.42	8.51	8.59	8.56	8.59	8.64			0.0139	0.108
1448436_a_at	interferon regulatory factor 1	Irf1	10.82	10.86	10.6		11.67	11.65	11.12	11.95	11.66	10.98			0.014	0.108
1423461_a_at	ubiquitin-like 3	Ubl3	10.46	10.59	10.53		10.33	10.36	10.3	10.36	10.4	10.11			0.014	0.108
1417212_at	RIKEN cDNA 9530058B02 gene	9530058B02Rik	8.74	7.98	8.24		9.06	8.94	8.56	9.02	8.9	8.99			0.014	0.108
1428330_at	dopey family member 2	Dopey2	6.57	7.49	7		6.11	6.49	6.46	6.46	6.48	6.28			0.014	0.108
1451780_at	B-cell linker	Blnk	8.89	9.66	9.45		8.35	8.35	9.04	8.64	8.55	8.79			0.014	0.108
1419180_at	B-cell CLL/lymphoma 9-like	Bcl9l	7.46	8.2	8.04		7.39	7.32	7.45	7.06	7.31	7.49			0.014	0.108
1436979_x_at	RNA binding motif protein 14	Rbm14	8.5	9.44	8.81		8.1	8.14	8.33	8.09	8.37	8.47			0.014	0.108
1423224_at	tectonic family member 2	Tctn2	5.44	5.62	5.65		5.28	5.38	5.33	5.46	5.35	5.45			0.014	0.108
1449615_s_at	high density lipoprotein (HDL) binding protein	Hdlbp	10.03	10.82	10.01		9.46	9.05	9.97	9.49	9.36	9.53			0.014	0.108
1448543_at	slowmo homolog 2 (Drosophila)	Slmo2	9.27	8.49	8.4		9.53	9.49	9.28	9.34	9.16	9.39			0.014	0.108
1438917_x_at	nucleoporin 62	Nup62	9.59	9.2	9.29		9.82	9.77	9.58	9.8	9.57	9.63			0.0141	0.108
1416069_at	phosphofructokinase, platelet	Pfkp	10.08	10.73	10.52		9.93	9.91	10.01	9.95	10.01	10.17			0.0141	0.108
1448221_at	HLA-B-associated transcript 1A	Bat1a	10.35	11.09	10.4		9.86	9.81	10	9.87	10.33	10.04			0.0141	0.108
1424741_s_at	cAMP responsive element binding protein 3	Creb3	10.26	9.69	9.87		10.7	10.57	10.38	10.76	10.53	10.13			0.0141	0.108
1416727_a_at	cytochrome b-5	Cyb5	12.1	11.5	11.74		12.21	12.29	12.24	12.45	12.25	12.01			0.0141	0.108
1451990_at	microtubule-associated protein, RP/EB family, member 2	Mapre2	6.35	7.36	6.81		5.72	5.34	6.16	5.75	6.01	6.38			0.0141	0.108
1452710_at	RNA pseudouridylate synthase domain containing 4	Rpusd4	8.69	8.92	9.01		8.67	8.48	8.62	8.66	8.53	8.7			0.0141	0.108
1452042_a_at	transmembrane protein 144	Tmem144	6.06	6.04	6.13		5.71	5.35	5.68	5.61	5.15	5.87			0.0141	0.108
1448867_at	TMEM9 domain family, member B	Tmem9b	10.57	9.98	10.29		11.01	10.9	10.83	10.97	10.63	10.51			0.0141	0.108
1417851_at	chemokine (C-X-C motif) ligand 13	Cxcl13	8.96	10.12	7.92		10.57	11.12	11.54	10.11	10.3	10.57			0.0141	0.108
1416991_at	mitochondrial translation optimization 1 homolog (S. cerevisiae)	Mto1	8.05	8.56	8.48		7.63	7.53	7.85	7.66	7.89	8.19			0.0141	0.108
1415966_a_at	NADH dehydrogenase (ubiquinone) flavoprotein 1	Ndufv1	10.62	11.29	11.07		10.13	9.99	10.37	9.8	10.09	10.8			0.0141	0.108
1416865_at	FYVE, RhoGEF and PH domain containing 1	Fgd1	6.7	7.07	6.75		6.7	6.32	6.19	6.34	6.55	6.32			0.0142	0.108
1439389_s_at	myeloid-associated differentiation marker	Myadm	10.3	11.75	10.82		9.58	9.69	10.25	9.61	9.98	10.2			0.0142	0.108
1424145_at	proline-rich polypeptide 3	Prr3	6.88	6.93	7.02		6.76	6.48	6.6	6.44	6.85	6.62			0.0142	0.108
1417621_at	nuclear factor of activated T-cells, cytoplasmic, calcineurin-dependent 1	Nfatc1	6.87	7.34	6.97		6.5	6.69	6.81	6.6	6.73	6.77			0.0142	0.108
1448412_a_at	TSC22 domain family 4	Tsc22d4	8.64	9.01	8.73		8.51	8.39	8.63	8.47	8.54	8.33			0.0142	0.108
1430798_x_at	mitochondrial ribosomal protein L15	Mrpl15	6.16	6.25	5.9		5.16	4.81	5.19	5.88	4.8	5.6			0.0142	0.108
1426854_a_at	SET translocation /// cDNA sequence BC085271 /// similar to protein phosphatase 2A inhibitor-2 I-2PP2A	BC085271 /// LOC100047898 /// Set	12.51	12.77	12.39		12.32	12.29	12.33	12.2	12.27	12.36			0.0142	0.108
1451402_at	ecdysoneless homolog (Drosophila)	Ecd	8.84	9.43	9.12		8.38	8.06	8.49	7.93	8.74	8.72			0.0142	0.108
1419076_a_at	breast cancer 2	Brca2	7.29	7.78	7.93		6.72	6.65	6.83	6.93	6.57	7.54			0.0142	0.108
1448942_at	guanine nucleotide binding protein (G protein), gamma 11	Gng11	10.12	9.42	9.68		10.61	10.56	10.16	10.65	10.56	10			0.0142	0.108
1416578_at	ring-box 1	Rbx1	8.48	8.76	8.66		8.21	8.1	7.9	7.71	8.12	8.49			0.0143	0.108
1453195_at	serologically defined colon cancer antigen 3	Sdccag3	8.26	8.36	8.08		7.95	8.01	7.88	7.7	8.09	7.91			0.0143	0.108
1436954_at	WAS/WASL interacting protein family, member 1	Wipf1	9.16	10.49	9.82		8.36	8.83	8.8	8.87	9.11	9.12			0.0143	0.108
1426426_at	RNA binding motif protein 13	Rbm13	9.41	9.87	9.4		8.89	8.81	9.19	9.04	8.94	9.37			0.0143	0.108
1428476_a_at	elaC homolog 2 (E. coli)	Elac2	7.23	7.56	7.22		6.9	6.98	6.94	6.85	6.71	7.22			0.0143	0.108
1416123_at	cyclin D2	Ccnd2	7.69	8.22	7.8		7.52	7.27	7.51	7.45	7.64	7.53			0.0143	0.108
1457272_at	Transcribed locus	---	7.19	7.94	7.37		6.7	6.81	6.98	7.03	7.1	7.01			0.0143	0.108
1424319_at	oral cancer overexpressed 1	Oraov1	8.42	8.27	8.35		8.72	8.74	8.62	8.61	8.71	8.37			0.0143	0.108
1416429_a_at	catalase	Cat	9.37	10.02	9.42		9.06	9.15	9.08	8.44	8.97	8.93			0.0143	0.108
1423150_at	secretogranin V	Scg5	3.85	3.58	3.82		4.68	4.67	4.29	4.9	4.56	3.85			0.0143	0.108
1456566_x_at	RNA binding motif protein 14	Rbm14	8.24	8.99	8.5		7.94	7.75	8.13	7.89	8.1	8.21			0.0143	0.108
1451574_at	B-cell CLL/lymphoma 9	Bcl9	4.62	5.31	5.14		4.48	4.47	4.62	4.39	4.47	4.72			0.0143	0.108
1415718_at	SAP30-like /// similar to SAP30-like	LOC100044471 /// Sap30l	10.28	9.99	9.77		10.69	10.44	10.39	10.63	10.69	10.2			0.0143	0.108
1417314_at	complement factor B	Cfb	9.18	8.67	8.38		9.96	10.45	9.65	10.56	9.61	9.15			0.0143	0.108
1452401_at	Wilms' tumour 1-associating protein	Wtap	11.06	10.76	10.83		11.13	11.23	11.23	11.37	11.34	10.99			0.0144	0.108
1427980_at	RIKEN cDNA 4933407C03 gene	4933407C03Rik	6.96	8.36	7.56		6.33	6.57	6.94	6.67	6.71	6.83			0.0144	0.108
1424863_a_at	homeodomain interacting protein kinase 2	Hipk2	6.27	7.33	6.4		6.08	5.79	5.81	5.41	5.97	5.92			0.0144	0.108
1453750_x_at	phosphatidylinositol transfer protein, cytoplasmic 1	Pitpnc1	6.35	7.08	7.04		6.17	5.99	6.37	6.2	6.46	6.18			0.0144	0.108
1427764_a_at	transcription factor E2a	Tcfe2a	7.87	8	7.85		7.73	7.77	7.61	7.55	7.76	7.77			0.0144	0.108
1438626_x_at	ribosomal protein L14	Rpl14	13.87	14.07	14.06		13.23	13	13.58	13.49	13.33	13.85			0.0144	0.108
1416470_a_at	ribophorin I	Rpn1	12	11.69	11.73		12.25	12.2	12.33	12.45	11.9	12.18			0.0144	0.108
1456015_x_at	NADH dehydrogenase (ubiquinone) flavoprotein 1	Ndufv1	11.01	11.61	11.28		10.56	10.4	10.73	10.21	10.56	11.12			0.0144	0.108
1417691_at	bridging integrator 3	Bin3	10.04	9.66	9.75		10.24	10.37	10.09	10.37	10.08	10.03			0.0144	0.108
1423545_a_at	zinc finger protein 207	Zfp207	11.77	11.18	11.45		11.85	11.85	11.75	12	11.96	11.81			0.0144	0.108
1421833_at	phosphatidylinositol-4-phosphate 5-kinase, type 1 beta	Pip5k1b	6.06	5.92	6.04		6.4	6.18	6.2	6.2	6.1	6.24			0.0144	0.108
1423670_a_at	signal recognition particle receptor ('docking protein')	Srpr	9.73	10.23	9.89		9.53	9.23	9.57	9.3	9.6	9.68			0.0145	0.108
1424541_at	transmembrane protein 70	Tmem70	9.46	8.77	9.2		9.69	9.58	9.49	9.7	9.87	9.54			0.0145	0.108
1429806_at	Era (G-protein)-like 1 (E. coli)	Eral1	6.31	6.12	6.31		6.59	6.63	6.3	6.67	6.49	6.53			0.0145	0.108
1420650_at	zinc finger homeobox 3	Zfhx3	5.45	7.06	6.62		5.22	5.64	5.31	5.05	5.32	5.22			0.0145	0.108
1417317_s_at	ribosomal protein L35a /// similar to ribosomal protein L35a	LOC100040169 /// LOC100042363 /// LOC100042824 /// LOC100043106 /// LOC100043341 /// LOC100043423 /// LOC100044516 /// LOC100045041 /// LOC100045334 /// LOC100045640 /// LOC100046034 /// LOC100048491 /// LOC100048620 /// Rpl35a	14.45	14.3	14.39		14.49	14.46	14.46	14.52	14.48	14.48			0.0145	0.108
1423597_at	ATPase, aminophospholipid transporter (APLT), class I, type 8A, member 1	Atp8a1	7.41	8.04	8.05		6.92	7.36	7.36	7.45	7.26	7.2			0.0145	0.108
1449288_at	growth differentiation factor 3	Gdf3	4.97	5.11	5.04		5.24	5.17	5.22	5.36	5.18	5.13			0.0145	0.108
1419287_at	HSPC171 protein	Hspc171	10.84	10.21	10.46		11.13	11.06	10.87	11.05	11.05	10.74			0.0145	0.108
1415869_a_at	tripartite motif protein 28	Trim28	9.51	10.36	9.88		8.98	8.94	9.29	9.05	9.42	9.55			0.0145	0.108
1428621_a_at	vacuolar protein sorting 25 (yeast)	Vps25	9.43	9.95	9.57		9.47	9.22	9.21	9.06	9.15	9.26			0.0145	0.108
1448940_at	tripartite motif protein 21	Trim21	8.81	8.52	8.49		9.28	9.2	8.85	9.17	9.37	8.79			0.0145	0.108
1431292_a_at	twinfilin, actin-binding protein, homolog 2 (Drosophila)	Twf2	9.17	8.96	8.72		9.74	9.56	9.37	9.49	9.68	9.08			0.0145	0.108
1450096_at	guanine nucleotide binding protein, alpha 12	Gna12	4.57	4.5	4.46		4.42	4.35	4.27	4.33	4.46	4.35			0.0145	0.108
1417646_a_at	sorting nexin 5	Snx5	12.09	11.53	11.79		12.3	12.32	12.17	12.3	12.08	12.08			0.0145	0.108
1417883_at	glutathione S-transferase, theta 2	Gstt2	7.03	6.63	6.78		7.33	7.38	6.99	7.48	7.23	7.08			0.0146	0.108
1420942_s_at	regulator of G-protein signaling 5	Rgs5	7.12	7.53	7.29		6.91	7.13	6.45	6.4	6.7	6.76			0.0146	0.108
1421142_s_at	forkhead box P1	Foxp1	8.17	9.16	8.69		8.04	8.07	8.17	7.53	7.84	7.92			0.0146	0.108
1449552_at	zinc finger RNA binding protein	Zfr	6.87	6.49	6.68		6.85	7.09	7.28	7.1	6.91	7.13			0.0146	0.108
1415879_a_at	ribosomal protein, large P2	Rplp2	14.42	14.66	14.57		14.4	14.37	14.32	14.29	14.39	14.44			0.0146	0.108
1434243_s_at	translocase of outer mitochondrial membrane 70 homolog A (yeast)	Tomm70a	7.17	7.4	7.43		6.59	7.05	7.04	6.57	6.86	7.05			0.0146	0.108
1425191_at	occludin/ELL domain containing 1	Ocel1	9.05	8.61	8.73		9.43	9.42	9.27	9.5	9.16	8.94			0.0146	0.108
1415912_a_at	ribosomal protein S13 /// predicted gene, EG625298 /// predicted gene, EG628061 /// similar to ribosomal protein S13	EG625298 /// EG628061 /// LOC100039924 /// LOC100044992 /// LOC100048340 /// LOC637251 /// Rps13	13.48	13.64	13.55		13.43	13.31	13.3	13.39	13.45	13.46			0.0146	0.108
1426267_at	zinc finger and BTB domain containing 8 opposite strand	Zbtb8os	3.49	3.4	3.56		4.09	3.89	3.72	3.63	4.09	3.78			0.0146	0.108
1421320_a_at	queuine tRNA-ribosyltransferase domain containing 1	Qtrtd1	3.66	3.77	3.75		3.93	3.81	3.88	3.86	3.86	4.04			0.0146	0.108
1448121_at	WW domain binding protein 2	Wbp2	8.67	9.64	9.61		8.19	7.85	8.64	7.88	8.14	8.88			0.0146	0.108
1448560_at	BH3 interacting domain death agonist	Bid	7.55	7.11	7.3		7.9	7.57	7.63	7.93	7.66	7.63			0.0147	0.108
1415926_at	nucleoporin 62	Nup62	9.65	9.11	9.42		9.88	9.83	9.63	9.94	9.71	9.75			0.0147	0.108
1420745_a_at	cyclin D-type binding-protein 1	Ccndbp1	9.38	10	9.9		9.04	8.86	9.31	9.15	9.15	9.51			0.0147	0.108
1437830_x_at	zinc finger, BED domain containing 3	Zbed3	6.53	6.94	6.78		6.5	6.46	6.52	6.44	6.53	6.49			0.0147	0.108
1426805_at	SWI/SNF related, matrix associated, actin dependent regulator of chromatin, subfamily a, member 4	Smarca4	8.21	9.67	8.7		7.24	7.13	7.99	7.4	7.71	8.25			0.0147	0.108
1436688_x_at	ribosomal protein L14	Rpl14	13.42	13.68	13.59		12.76	12.55	13.1	13.01	12.83	13.44			0.0147	0.108
1424128_x_at	aurora kinase B	Aurkb	8.4	8.77	8.41		7.76	7.43	7.77	7.67	7.9	8.44			0.0147	0.108
1415937_s_at	programmed cell death 6 interacting protein	Pdcd6ip	6.9	7.97	7.4		6.18	6.25	6.68	6.51	6.65	7.01			0.0147	0.108
1450284_at	phosphodiesterase 3A, cGMP inhibited	Pde3a	3.23	3.23	3.16		3.48	3.43	3.26	3.32	3.33	3.42			0.0147	0.108
1431885_a_at	MUS81 endonuclease homolog (yeast)	Mus81	7.2	6.82	7.21		7.68	7.57	7.31	7.39	7.33	7.54			0.0147	0.108
1421639_at	RIKEN cDNA 1700082M22 gene	1700082M22Rik	3.72	3.82	3.76		3.89	3.83	3.82	3.87	3.87	3.94			0.0148	0.108
1421961_a_at	DnaJ (Hsp40) homolog, subfamily B, member 5	Dnajb5	4.72	4.86	4.87		5.13	4.94	5.12	5.01	4.92	4.98			0.0148	0.108
1416979_at	proteasome maturation protein	Pomp	12.44	11.95	11.92		12.73	12.64	12.48	12.85	12.52	12.36			0.0148	0.108
1448558_a_at	phospholipase A2, group IVA (cytosolic, calcium-dependent)	Pla2g4a	10.93	10.27	10.88		11.04	11.15	11.17	11.53	11.32	11.53			0.0148	0.108
1427597_at	pleckstrin homology domain containing, family H (with MyTH4 domain) member 2	Plekhh2	4.56	4.61	4.81		4.25	4.35	4.51	4.13	4.3	4.49			0.0148	0.108
1433497_at	aquarius	Aqr	8.25	9.25	8.82		7.45	7.52	8.25	7.72	7.87	8.3			0.0148	0.108
1450716_at	a disintegrin-like and metallopeptidase (reprolysin type) with thrombospondin type 1 motif, 1	Adamts1	9.69	10.76	10.06		8.5	9.12	9.73	8.97	9.44	8.78			0.0148	0.108
1419976_s_at	nuclear factor of activated T-cells, cytoplasmic, calcineurin-dependent 3	Nfatc3	8.5	9.13	8.75		8.17	8.19	8.35	8.21	8.52	8.45			0.0148	0.108
1427720_a_at	ribosomal RNA processing 1 homolog (S. cerevisiae)	Rrp1	9.63	9.96	9.68		9.52	9.52	9.48	9.41	9.62	9.44			0.0148	0.108
1425305_at	zinc finger protein 295	Zfp295	7.23	7.61	7.63		6.92	6.82	7.24	6.95	7.08	7.27			0.0148	0.108
1452338_s_at	intersectin 1 (SH3 domain protein 1A)	Itsn1	8.58	9.61	8.88		8.05	8.03	8.48	8.48	8.34	8.27			0.0148	0.108
1429400_at	chloride channel 5	Clcn5	8.43	8.9	8.6		7.61	7.98	8.26	8.25	8.04	8.28			0.0148	0.108
1434131_at	RUN and FYVE domain containing 1	Rufy1	7.93	7.7	7.72		8.1	8.09	8.06	8.15	7.97	7.86			0.0149	0.108
1426662_at	cytidine monophospho-N-acetylneuraminic acid synthetase	Cmas	9.83	9.46	9.59		10.2	10.15	9.79	10.17	10.07	9.84			0.0149	0.108
1429786_a_at	ZW10 interactor	Zwint	8.55	7.4	7.72		8.9	8.74	8.58	9.06	8.69	8.42			0.0149	0.108
1434230_at	polymerase (DNA directed), beta	Polb	10.68	9.98	10.56		10.88	11.01	11.05	10.92	10.8	10.78			0.0149	0.108
1422690_at	serine palmitoyltransferase, long chain base subunit 1	Sptlc1	10.12	9.75	9.86		10.38	10.27	10.32	10.44	10.16	10.05			0.0149	0.108
1455546_s_at	splicing factor 3a, subunit 2	Sf3a2	8.07	9.72	9.1		7.14	7.5	8.08	7.54	7.67	8.23			0.0149	0.108
1455204_at	phosphatidylinositol transfer protein, cytoplasmic 1	Pitpnc1	7.46	8.96	8.47		6.91	7.21	7.36	7.43	7.45	7.38			0.0149	0.108
1438507_x_at	ribosomal protein L14	Rpl14	13.35	13.62	13.57		12.7	12.5	13.06	12.93	12.88	13.38			0.0149	0.108
1438661_a_at	ADP-ribosylation factor 2	Arf2	5.75	4.9	5.04		6.08	6.19	6.24	6.15	5.5	5.85			0.0149	0.108
1428869_at	nucleolar and coiled-body phosphoprotein 1	Nolc1	9.68	10.58	9.6		9.12	8.97	9.34	8.9	9.19	9.49			0.0149	0.108
1425881_at	pregnancy-specific glycoprotein 28	Psg28	4.55	4.63	4.58		4.83	4.72	4.77	4.85	5.02	4.7			0.0149	0.108
1428229_at	protein kinase C, nu	Prkcn	9.67	10.19	10.09		8.83	9.13	9.39	9.4	9.63	9.56			0.0149	0.108
1456262_at	RNA binding motif protein 5	Rbm5	8.77	9.08	9.11		8.35	8.64	8.16	8.34	8.86	8.37			0.015	0.108
1423608_at	integral membrane protein 2A	Itm2a	9.05	8.67	7.84		9.15	9.11	9.46	9.64	9.96	9.65			0.015	0.108
1426886_at	ceroid-lipofuscinosis, neuronal 5	Cln5	10.68	10.15	10.58		10.9	10.98	10.91	11.08	10.67	10.86			0.015	0.108
1449483_at	polymerase (DNA directed), kappa	Polk	8.25	8.41	8.41		7.38	7.85	7.76	7.59	8.01	8.18			0.015	0.108
1449046_a_at	Josephin domain containing 2	Josd2	8.2	8.08	7.89		8.65	8.36	8.3	8.37	8.48	8.23			0.015	0.108
1432384_a_at	methyltransferase like 6	Mettl6	8.52	7.9	7.91		8.91	8.82	8.44	8.75	8.7	8.45			0.015	0.108
1426891_at	RNA polymerase II associated protein 1	Rpap1	6.81	7.4	7.02		6.55	6.7	6.63	6.74	6.64	6.8			0.015	0.108
1422556_at	guanine nucleotide binding protein, alpha 13	Gna13	9.77	10.67	10.36		9.3	9.29	9.77	9.58	9.37	9.88			0.015	0.108
1435855_x_at	aldehyde dehydrogenase 18 family, member A1	Aldh18a1	8.16	8.69	8.55		8.15	8.09	8	8.09	8.01	8.23			0.015	0.108
1425266_a_at	RAP1, GTP-GDP dissociation stimulator 1 /// similar to RAP1, GTP-GDP dissociation stimulator 1	LOC100047800 /// Rap1gds1	9.6	10.16	9.82		8.98	8.96	9.46	9.38	9.14	9.59			0.015	0.108
1428788_at	RIKEN cDNA 1700012G19 gene	1700012G19Rik	8.56	8.31	8.2		8.79	8.67	8.59	8.63	8.91	8.57			0.015	0.108
1422461_at	ATPase family, AAA domain containing 3A	Atad3a	8.39	8.88	8.55		8.1	7.93	7.98	8.01	8.32	8.41			0.015	0.108
1428368_at	Rho GTPase activating protein 21	Arhgap21	8	9.09	9.01		7.26	7.6	7.89	7.6	7.95	8.16			0.0151	0.108
1421685_at	C-type lectin domain family 4, member b1	Clec4b1	6.73	6.69	7.06		8.65	8.21	8.57	7.33	7.3	7.85			0.0151	0.108
1416490_at	transmembrane emp24 protein transport domain containing 6 /// similar to transmembrane emp24 protein transport domain containing 6	LOC100047810 /// Tmed6	3.45	3.48	3.49		3.2	3.27	3.16	3.18	3.37	3.42			0.0151	0.108
1450651_at	myosin X	Myo10	4.59	4.84	4.78		4.31	4.61	4.45	4.47	4.48	4.57			0.0151	0.108
1420946_at	alpha thalassemia/mental retardation syndrome X-linked homolog (human)	Atrx	8.39	8.8	8.36		7.63	8.26	8.04	8.03	8.15	7.82			0.0151	0.108
1448353_x_at	ribophorin I	Rpn1	11.51	11.23	11.23		11.77	11.69	11.8	11.97	11.43	11.65			0.0151	0.108
1448189_a_at	flightless I homolog (Drosophila)	Flii	9.08	10.1	9.58		8.56	8.45	9.09	8.47	8.83	9.09			0.0151	0.108
1434597_at	La ribonucleoprotein domain family, member 5	Larp5	9.64	10.41	10.07		9.28	9.38	9.62	9.63	9.55	9.55			0.0151	0.108
1416085_s_at	zinc finger, AN1-type domain 5 /// similar to zinc finger protein ZNF216	LOC100047896 /// Zfand5	10.96	11.34	11.27		10.59	10.68	10.87	10.87	10.96	10.93			0.0151	0.108
1450060_at	polymeric immunoglobulin receptor	Pigr	3.67	3.7	3.63		3.56	3.61	3.52	3.46	3.58	3.59			0.0151	0.108
1438953_at	C-fos induced growth factor	Figf	6.5	7.3	6.95		5.22	5.17	6.06	5.17	6.34	6.29			0.0151	0.108
1424906_at	PQ loop repeat containing	Pqlc3	9.94	9.32	9.8		10.03	10.13	10.33	10.1	10.06	10.12			0.0151	0.108
1415980_at	ATP synthase, H+ transporting, mitochondrial F0 complex, subunit c (subunit 9), isoform 2 /// similar to ATP synthase, H+ transporting, mitochondrial F0 complex, subunit c (subunit 9)	Atp5g2 /// LOC100039108 /// LOC100040342 /// LOC100043121 /// LOC100046598 /// LOC100047549	12.72	12.36	12.47		12.9	12.75	12.72	12.87	12.79	12.7			0.0151	0.108
1419603_at	interferon activated gene 204 /// similar to interferon activated gene 204	Ifi204 /// LOC100048309	9.11	8.49	8.79		9.27	9.47	9.24	9.42	9.12	9.1			0.0151	0.108
1454026_a_at	regulator of G-protein signaling 3	Rgs3	6.2	6.08	5.91		6.43	6.39	6.41	6.28	6.37	6.14			0.0151	0.108
1449393_at	SH2 domain protein 1A /// similar to T cell signal transduction molecule1 SAP	LOC100046930 /// Sh2d1a	4.5	4.25	3.95		5.95	5.86	5.11	6.32	4.93	4.77			0.0152	0.108
1451047_at	integral membrane protein 2A	Itm2a	8.18	8.02	7.41		8.32	8.23	8.48	8.69	8.84	8.78			0.0152	0.108
1417171_at	IL2-inducible T-cell kinase	Itk	4.97	4.96	4.68		5.22	5.27	5.23	5.45	5.49	4.98			0.0152	0.108
1419159_at	golgi autoantigen, golgin subfamily a, 3	Golga3	7.37	8.02	7.42		6.83	7.03	7.32	6.9	7	7.19			0.0152	0.108
1435697_a_at	pleckstrin homology, Sec7 and coiled-coil domains, binding protein	Pscdbp	10.19	9.41	9.43		10.74	10.75	10.88	10.65	10.48	9.86			0.0152	0.108
1417398_at	related RAS viral (r-ras) oncogene homolog 2	Rras2	10.75	9.94	10.53		10.99	10.92	10.8	11.09	10.88	11.02			0.0152	0.108
1455710_x_at	mature T-cell proliferation 1	Mtcp1	6.89	6.76	7.27		7.24	7.3	7.29	7.36	7.3	7.32			0.0152	0.108
1420897_at	synaptosomal-associated protein 23	Snap23	8.61	9.04	8.39		8.27	8.18	8.43	8.19	8.03	8.05			0.0153	0.108
1425991_a_at	ankyrin repeat domain 25	Ankrd25	7.96	9.1	8.35		7.61	7.77	7.98	7.41	7.67	7.67			0.0153	0.108
1449645_s_at	chaperonin subunit 3 (gamma)	Cct3	8.75	9.01	8.45		8.41	8.15	8.27	8.13	8.11	8.53			0.0153	0.108
1460411_s_at	expressed sequence AW548124 /// similar to Expressed sequence AW548124	AW548124 /// LOC100048505	6.9	6.9	7		7.4	7.36	7.11	7.24	7.63	7.13			0.0153	0.108
1419236_at	helicase (DNA) B	Helb	6.85	6.68	6.67		7.07	7.07	6.92	7.1	6.81	6.93			0.0153	0.108
1422741_a_at	bobby sox homolog (Drosophila)	Bbx	6.49	7.03	6.49		6.1	6.35	6.32	5.95	6.23	6.24			0.0153	0.108
1416414_at	elastin microfibril interfacer 1	Emilin1	7.98	8.51	8		7.81	7.66	7.65	7.67	7.84	7.32			0.0153	0.108
1437331_a_at	ADP-ribosylation factor 3	Arf3	9.58	10.6	10.03		9.37	9.25	9.62	9.26	9.36	9.51			0.0153	0.108
1451893_s_at	membrane associated guanylate kinase, WW and PDZ domain containing 1	Magi1	6.73	6.96	6.86		6.42	6.33	6.47	6.25	6.69	6.69			0.0153	0.108
1455719_at	tubulin, beta 5	Tubb5	11.23	12.18	11.59		10.74	10.67	10.85	10.44	10.99	11.35			0.0153	0.108
1427874_at	zinc finger protein 313	Zfp313	9.51	9.43	9.44		10.07	10.09	9.67	9.71	10.03	9.65			0.0154	0.108
1417084_at	eukaryotic translation initiation factor 4E binding protein 2	Eif4ebp2	7.04	7.9	7.56		6.34	6.12	7.11	6.57	6.21	6.99			0.0154	0.108
1451504_at	coiled-coil-helix-coiled-coil-helix domain containing 3	Chchd3	10.59	10.01	10.33		10.86	10.75	10.67	10.87	10.53	10.73			0.0154	0.108
1448928_at	histone deacetylase 6	Hdac6	7.98	8.41	8.31		7.76	7.82	7.78	7.9	8.03	8.01			0.0154	0.108
1416811_s_at	cytotoxic T lymphocyte-associated protein 2 alpha /// cytotoxic T lymphocyte-associated protein 2 beta	Ctla2a /// Ctla2b	11.8	11.14	11.55		12.14	12.11	11.9	11.81	12.32	11.93			0.0154	0.108
1450785_at	thyroid hormone receptor interactor 4	Trip4	4.79	5.43	5		4.27	4.46	4.95	4.37	4.3	4.37			0.0154	0.108
1424315_at	RIKEN cDNA 1110004E09 gene	1110004E09Rik	8.75	8.19	8.34		8.93	8.9	8.72	8.97	8.77	8.72			0.0154	0.108
1422906_at	ATP-binding cassette, sub-family G (WHITE), member 2	Abcg2	7.97	7.25	7.23		8.21	8.29	8.33	8.81	8.27	7.79			0.0154	0.108
1418291_at	zinc finger protein 87	Zfp87	8.07	7.3	7.44		8.25	8.3	8.48	8.76	8.31	7.9			0.0154	0.108
1415961_at	integral membrane protein 2C	Itm2c	12.1	11.84	11.81		12.48	12.48	12.25	12.36	12.4	11.98			0.0154	0.108
1437055_x_at	Major facilitator superfamily domain containing 1	Mfsd1	7.88	8.04	7.83		7.61	7.69	7.63	7.21	7.25	7.59			0.0154	0.108
1448977_at	transcription factor AP-2, gamma	Tcfap2c	4.42	4.17	4.15		4.55	4.64	4.7	4.43	4.46	4.42			0.0154	0.108
1433514_at	ethanolamine kinase 1	Etnk1	10.52	11.06	11.02		9.77	9.99	10.45	10.04	10.51	10.39			0.0154	0.108
1415828_a_at	DNA segment, Chr 3, University of California at Los Angeles 1	D3Ucla1	11.32	10.98	11.39		11.76	11.75	11.76	11.76	11.31	11.63			0.0155	0.108
1434850_at	IQ motif containing GTPase activating protein 3	Iqgap3	7.26	7.59	7.54		7.12	6.81	6.99	6.93	7.1	7.35			0.0155	0.108
1439464_s_at	testis expressed gene 10	Tex10	11	10.74	10.79		11.16	11	11.09	11.35	11.2	11.03			0.0155	0.108
1424724_a_at	DNA segment, Chr 16, ERATO Doi 472, expressed	D16Ertd472e	7.4	6.57	6.97		7.86	7.58	7.36	7.96	7.54	7.53			0.0155	0.108
1439453_x_at	ribonuclease H2, subunit C	Rnaseh2c	9.64	8.88	9.23		10.05	9.83	9.78	10	10.06	9.49			0.0155	0.108
1448435_at	mediator complex subunit 15	Med15	8.22	9.11	8.62		7.84	8.01	7.98	8.14	8.18	8.18			0.0155	0.108
1416943_at	ubiquitin-conjugating enzyme E2E 1, UBC4/5 homolog (yeast)	Ube2e1	11.39	10.69	11.28		11.86	11.74	11.48	11.5	11.95	11.66			0.0155	0.108
1417385_at	aminopeptidase puromycin sensitive	Npepps	9.37	9.94	9.74		8.98	9.11	9.24	8.92	9.3	9.45			0.0155	0.108
1420947_at	alpha thalassemia/mental retardation syndrome X-linked homolog (human)	Atrx	8.58	9.11	8.65		7.56	7.89	8.48	8.32	8.04	8.14			0.0155	0.108
1424895_at	G-protein signalling modulator 2 (AGS3-like, C. elegans)	Gpsm2	9.74	9.68	9.58		9.27	9.49	9.57	9.45	9.23	9.39			0.0155	0.108
1426613_a_at	U2 small nuclear ribonucleoprotein B	Snrpb2	11.63	10.78	11.32		11.75	11.78	11.69	11.88	11.81	11.74			0.0155	0.108
1426912_at	ring finger and WD repeat domain 2 /// predicted gene, EG621205	EG621205 /// Rfwd2	10.8	10.56	10.73		11.03	11.01	10.88	10.88	10.96	10.79			0.0155	0.108
1451561_at	proline rich 12	Prr12	4.75	4.81	4.75		4.55	4.61	4.72	4.69	4.63	4.53			0.0155	0.108
AFFX-18SRNAMur/X00686_5_at	18S RNA	Rn18s	14.22	14.68	14.42		14.08	14.08	14.29	14.04	14.08	14.12			0.0155	0.108
1418238_at	isovaleryl coenzyme A dehydrogenase	Ivd	8.5	8.34	8.43		8.57	8.47	8.62	8.62	8.59	8.54			0.0155	0.108
1417087_at	golgi apparatus protein 1	Glg1	9.15	10.94	9.82		8.64	8.48	8.85	8.4	9.08	9.06			0.0155	0.108
1419979_s_at	cAMP responsive element binding protein 3	Creb3	9.46	8.87	9.06		9.76	9.6	9.66	9.89	9.62	9.32			0.0156	0.108
1421163_a_at	nuclear factor I/A	Nfia	6.99	7.83	7.8		6.53	6.83	7.01	6.41	6.49	7.13			0.0156	0.108
1448223_at	fat mass and obesity associated	Fto	7.87	8.91	7.99		7.34	6.96	7.71	7.24	7.62	7.51			0.0156	0.108
1423895_a_at	CUG triplet repeat, RNA binding protein 2	Cugbp2	9.34	10.18	10.13		8.24	8.38	9.17	9.04	8.52	9.45			0.0156	0.108
1419486_at	forkhead box C1	Foxc1	9.52	10.77	10.57		9.46	9.13	9.6	9.31	9.6	9.36			0.0156	0.108
1448267_at	syntaxin 5A	Stx5a	7.59	7.08	7.39		7.83	7.89	7.62	7.82	7.83	7.55			0.0156	0.108
1429212_a_at	leucine rich repeat containing 51	Lrrc51	5.56	5.38	5.66		6.11	5.74	5.9	5.99	5.83	5.69			0.0156	0.108
1425616_a_at	coiled-coil domain containing 23	Ccdc23	10.94	10.42	10.46		11.22	11.17	11.05	11.3	11.24	10.75			0.0156	0.108
1434108_at	F-box protein 11	Fbxo11	9.05	9.47	9.37		8.41	8.83	8.82	8.55	8.97	9.03			0.0156	0.108
1449738_s_at	DNA segment, Chr 3, ERATO Doi 300, expressed	D3Ertd300e	9.07	9.43	9.47		8.64	9.05	8.95	8.62	8.89	9.06			0.0156	0.108
1452669_at	RIKEN cDNA 2810012G03 gene	2810012G03Rik	8.56	8.93	8.68		8.44	8.39	8.38	8.21	8.48	8.55			0.0156	0.108
1422891_at	histocompatibility 2, class II antigen E alpha	H2-Ea	10.98	12.81	11.24		13.27	13.37	13.29	12.88	12.95	12.45			0.0157	0.108
1426234_s_at	cDNA sequence BC002199	BC002199	10.37	10.77	10.46		10.17	10.33	10.13	10.02	10.06	10.34			0.0157	0.108
1430335_a_at	paired box gene 3	Pax3	6.47	7.08	6.87		6.45	6.28	6.34	6.23	6.58	6.26			0.0157	0.108
1426044_a_at	protein kinase C, theta	Prkcq	6.4	6.2	6.07		6.6	6.49	6.56	6.51	6.48	6.32			0.0157	0.108
1417037_at	origin recognition complex, subunit 6-like (S. cerevisiae)	Orc6l	9.73	8.94	9.39		10.04	9.96	9.88	9.86	9.69	9.84			0.0157	0.108
1456576_x_at	CCR4-NOT transcription complex, subunit 2	Cnot2	9.28	9.64	9.47		8.74	8.9	9.27	9.09	8.95	9.21			0.0157	0.108
1454787_at	zinc finger, DHHC domain containing 9	Zdhhc9	7.76	8.89	8.24		7.18	7.11	7.81	7.53	7.39	7.65			0.0157	0.108
1426642_at	fibronectin 1	Fn1	12.43	13.5	13.07		12	12.31	12.33	12.14	12.56	12.23			0.0157	0.108
1423681_at	RIKEN cDNA 1300018I05 gene	1300018I05Rik	8.24	8.4	8.22		8.57	8.68	8.42	8.51	8.76	8.45			0.0157	0.108
1418889_a_at	casein kinase 1, delta	Csnk1d	8.11	8.29	8.13		8.14	7.98	7.96	7.99	7.96	7.96			0.0157	0.108
1451206_s_at	pleckstrin homology, Sec7 and coiled-coil domains, binding protein	Pscdbp	9.77	8.82	8.87		10.37	10.3	10.39	10.05	10.04	9.42			0.0158	0.108
1449188_at	midnolin	Midn	8.19	9	8.63		7.92	8	8.19	7.82	8.18	8.14			0.0158	0.108
1455562_at	SRY-box containing gene 12	Sox12	6.5	6.36	6.61		5.98	6.34	6.29	6.25	6.2	6.2			0.0158	0.108
1417316_at	thioesterase superfamily member 2	Them2	10.6	9.9	10.13		10.86	10.8	10.68	11.08	10.54	10.65			0.0158	0.108
1416340_a_at	mannosidase 2, alpha B1	Man2b1	10.08	11.52	10.84		9.85	9.83	10.1	9.82	10.01	9.94			0.0158	0.108
1452721_a_at	coiled-coil domain containing 53	Ccdc53	10.51	9.52	9.99		10.93	10.82	10.44	10.76	10.79	10.49			0.0158	0.108
1449474_a_at	nasal embryonic LHRH factor	Nelf	7.06	6.73	7.04		7.32	7.49	7.12	7.2	7.48	7.23			0.0158	0.108
1436958_x_at	Tropomyosin 3, gamma	Tpm3	9.59	10.32	9.88		9.19	9.04	9.51	9.4	9.39	9.57			0.0158	0.108
1450685_at	cAMP-regulated phosphoprotein 19	Arpp19	8.69	9.2	9.04		7.85	7.94	8.42	8.51	8.59	8.48			0.0158	0.108
1451286_s_at	fusion, derived from t(12;16) malignant liposarcoma (human)	Fus	9.25	10.31	9.72		8.74	8.78	9.01	9.09	9.19	9.25			0.0158	0.108
1427022_at	DEAD (Asp-Glu-Ala-Asp) box polypeptide 42	Ddx42	8.41	8.61	8.57		8.11	8.26	8.23	8.04	8.38	8.39			0.0159	0.108
1428620_at	endosulfine alpha	Ensa	11.47	10.9	11.22		11.8	11.77	11.59	11.74	11.55	11.41			0.0159	0.108
1438853_x_at	DEAD (Asp-Glu-Ala-Asp) box polypeptide 54	Ddx54	9.64	10.27	9.83		9.24	9.24	9.52	9.09	9.41	9.66			0.0159	0.108
1415881_at	growth hormone inducible transmembrane protein	Ghitm	10.91	10.63	10.68		10.87	10.99	10.92	11.11	10.99	10.97			0.0159	0.108
1424294_at	protein phosphatase 4, regulatory subunit 1	Ppp4r1	9.94	10.52	10.24		9.66	9.52	9.86	9.46	9.86	9.95			0.0159	0.108
1452307_at	Cdk5 and Abl enzyme substrate 2	Cables2	6.55	7.15	6.81		6.21	6.09	6.59	6.26	6.37	6.49			0.0159	0.108
1416110_at	solute carrier family 35, member A4	Slc35a4	8.18	8.44	8.27		8.09	8.04	8.1	7.97	8.1	8.2			0.0159	0.108
1436762_x_at	Elongation protein 3 homolog (S. cerevisiae)	Elp3	9.02	9.03	8.91		8.75	8.76	8.88	8.63	8.9	8.79			0.0159	0.108
1416547_at	NADH dehydrogenase (ubiquinone) 1 beta subcomplex 3	Ndufb3	11.32	10.7	10.85		11.5	11.53	11.28	11.49	11.36	11.26			0.0159	0.108
1451248_at	protein arginine N-methyltransferase 7	Prmt7	8.66	8.21	8.46		9.02	8.78	8.69	8.91	8.65	8.88			0.0159	0.108
1420422_at	protocadherin beta 21	Pcdhb21	6.64	7.26	6.74		5.83	5.74	5.84	6.65	6.3	6.24			0.016	0.108
1448907_at	thimet oligopeptidase 1	Thop1	8.01	7.87	8		8.26	8.25	8.12	8.28	8.01	8.35			0.016	0.108
1426705_s_at	isoleucine-tRNA synthetase	Iars	9.37	10.35	10.03		9	8.91	9.24	8.6	9.18	9.52			0.016	0.108
1428537_at	casein kinase 1, alpha 1	Csnk1a1	10.96	11.22	11.13		10.53	10.57	10.92	10.85	10.71	10.9			0.016	0.108
1449949_a_at	coxsackievirus and adenovirus receptor	Cxadr	6.05	5.98	6.24		6.55	6.53	6.47	6.65	6.14	6.75			0.016	0.108
1426235_a_at	glutamate-ammonia ligase (glutamine synthetase)	Glul	7.65	8.48	7.77		7.07	6.88	7.45	6.79	7.01	7.64			0.016	0.108
1448149_at	catenin (cadherin associated protein), alpha 1	Ctnna1	11.62	12.33	12.03		11.14	11.33	11.56	11.12	11.54	11.65			0.016	0.108
1452285_a_at	eukaryotic translation initiation factor 3, subunit F	Eif3f	12.5	13	12.65		12.27	12.03	12.41	12.19	12.31	12.49			0.0161	0.108
1452940_x_at	phosphatidylinositol transfer protein, cytoplasmic 1	Pitpnc1	6.11	7.21	6.83		5.88	5.81	5.88	5.98	6.2	6.16			0.0161	0.108
1416660_at	eukaryotic translation initiation factor 3, subunit 10 (theta)	Eif3s10	7.56	8.51	7.68		7.11	7.27	7.34	7.19	7.25	7.43			0.0161	0.108
1416074_a_at	ribosomal protein L28 /// similar to ribosomal protein L28	LOC100039731 /// LOC100042670 /// LOC100047349 /// LOC100048222 /// Rpl28	14.16	14.32	14.27		13.98	13.86	13.98	13.99	14.02	14.22			0.0161	0.108
1424142_at	inhibitor of kappa light polypeptide enhancer in B-cells, kinase complex-associated protein	Ikbkap	6.44	6.79	6.32		5.98	6.09	6.23	5.92	6.23	6.26			0.0161	0.108
1419047_at	pecanex homolog (Drosophila)	Pcnx	7.14	7.71	7.42		6.67	6.87	7.07	6.93	7.11	7.09			0.0161	0.108
1450903_at	RAD23b homolog (S. cerevisiae)	Rad23b	9.13	9	9.18		9.33	9.22	9.45	9.37	9.21	9.48			0.0161	0.108
1432488_a_at	splicing factor 3a, subunit 3	Sf3a3	8.72	8.72	8.25		8.32	8.11	7.85	8.21	8.18	7.96			0.0161	0.108
1449945_at	peroxisome proliferative activated receptor, gamma, coactivator 1 beta	Ppargc1b	6.37	8.4	7.39		5.54	5.36	6.38	6.02	5.55	6.47			0.0161	0.108
1422007_at	aquaporin 3	Aqp3	5.21	5.03	5.18		5.46	5.41	5.23	5.44	5.24	5.44			0.0161	0.108
1416438_at	poly-U binding splicing factor 60	Puf60	10.37	10.71	10.6		10.07	9.9	10.22	10.04	10.27	10.42			0.0162	0.108
1452469_a_at	smoothelin	Smtn	6.52	7.3	6.72		6.27	6.16	6.44	6.01	6.47	6.24			0.0162	0.108
1435430_at	transmembrane protein 1	Tmem1	9.17	9.45	9.43		9.09	8.97	9.24	9.04	9.03	9.16			0.0162	0.108
1423346_at	degenerative spermatocyte homolog 1 (Drosophila)	Degs1	10.51	10.71	10.65		10.27	10.1	10.34	10.04	10.4	10.49			0.0162	0.108
1428331_at	RIKEN cDNA 2210016F16 gene	2210016F16Rik	10.28	9.87	9.99		10.68	10.6	10.21	10.57	10.51	10.29			0.0162	0.108
1424300_at	gem (nuclear organelle) associated protein 6	Gemin6	9.88	8.92	9.23		10.01	9.94	9.85	10.31	9.9	10			0.0162	0.108
1416182_at	amyloid beta (A4) precursor protein-binding, family A, member 3	Apba3	8.15	7.97	8.11		8.5	8.26	8.21	8.31	8.31	8.23			0.0162	0.108
1421662_a_at	tumor suppressor candidate 3	Tusc3	10.76	10.14	10.51		11.04	11.05	10.73	11.07	10.84	10.84			0.0162	0.108
1448588_at	CD320 antigen	Cd320	5.1	4.95	4.98		4.77	4.85	4.98	4.76	4.82	4.82			0.0162	0.108
1424593_at	ecdysoneless homolog (Drosophila)	Ecd	7.25	7.24	7.33		6.93	6.95	7.12	6.65	6.79	7.11			0.0162	0.108
1425932_a_at	CUG triplet repeat, RNA binding protein 1	Cugbp1	6.39	6.17	6.23		6.43	6.46	6.64	6.39	6.49	6.65			0.0162	0.108
1452331_s_at	glutamine and serine rich 1	Qser1	6.42	7.08	7.05		5.64	5.99	6.15	6.02	6.39	6.51			0.0163	0.108
1456635_at	similar to SP140 nuclear body protein family member	LOC100039742	9.73	9.52	9.74		10.45	10.29	9.93	10.35	10.27	9.78			0.0163	0.108
1448577_x_at	synaptogyrin 2	Syngr2	9.88	10.51	10.1		9.68	9.5	9.74	9.4	9.88	9.75			0.0163	0.108
1448641_at	mbt domain containing 1	Mbtd1	8.8	9.02	9.13		8.14	8.59	8.37	8.72	8.68	8.62			0.0163	0.108
1453406_a_at	RAB28, member RAS oncogene family	Rab28	8.86	8.3	8.6		9.44	9.19	8.85	8.99	9.29	8.97			0.0163	0.108
1434377_x_at	ribosomal protein S6 /// similar to ribosomal protein S6	LOC667739 /// Rps6	14.73	14.8	14.76		14.71	14.67	14.68	14.66	14.72	14.73			0.0163	0.108
1435733_x_at	ribonuclease H2, subunit C	Rnaseh2c	8.26	7.72	7.95		8.62	8.4	8.26	8.57	8.6	8.21			0.0163	0.108
1425640_at	AF4/FMR2 family, member 1	Aff1	5.13	5.27	5.25		5.17	5.06	5.06	5.05	5.09	5.12			0.0163	0.108
1424687_at	HEAT repeat containing 6	Heatr6	7.1	8.13	7.36		6.53	6.25	7.08	6.54	6.66	6.97			0.0163	0.108
1417471_s_at	DNA segment, Chr 1, ERATO Doi 622, expressed	D1Ertd622e	8.75	8.23	8.64		8.85	8.84	8.99	8.9	8.81	8.98			0.0163	0.108
1424421_at	RFad1, flavin adenine dinucleotide synthetase, homolog (yeast)	Flad1	7.01	7.1	7.04		6.9	7	6.83	6.75	6.87	6.93			0.0163	0.108
1426801_at	septin 8	2016-09-08	8.49	9.36	8.82		7.86	7.46	8.45	8.12	8.05	8.33			0.0164	0.108
1428873_a_at	RIKEN cDNA 4121402D02 gene /// similar to RIKEN cDNA 4121402D02 gene	4121402D02Rik /// LOC100047441	6.22	7.24	6.66		5.68	5.85	6.09	6.13	6.08	6.17			0.0164	0.108
1421904_at	trimethylguanosine synthase homolog (S. cerevisiae)	Tgs1	8.86	9.49	9.29		8.44	8.87	8.82	8.74	8.68	8.83			0.0164	0.108
1448732_at	cathepsin B	Ctsb	11.5	12.04	11.7		11.51	11.37	11.38	11.19	11.17	11.41			0.0164	0.108
1434043_a_at	replication initiator 1	Repin1	6.18	6.38	6.19		5.94	5.94	6.01	5.98	5.97	6.22			0.0164	0.108
1426456_a_at	protein inhibitor of activated STAT 2	Pias2	8.24	8.21	8.21		7.9	7.38	7.79	7.97	7.75	7.99			0.0164	0.108
1456319_at	---	---	9.02	10.05	8.9		8.18	8.56	8.05	7.96	8.91	8.26			0.0164	0.108
1449008_at	tubby-like protein 3	Tulp3	8.77	9.21	8.67		8.37	8.13	8.6	8.19	8.57	8.45			0.0164	0.108
1425142_a_at	heterogeneous nuclear ribonucleoprotein D	Hnrpd	10.97	11.55	11.23		10.6	10.47	10.83	10.74	10.87	11			0.0164	0.108
1438958_x_at	FK506 binding protein 1a	Fkbp1a	11.87	12.11	11.94		11.61	11.51	11.76	11.29	11.53	11.82			0.0164	0.108
1420780_at	achaete-scute complex homolog 3 (Drosophila)	Ascl3	5.44	5.18	5.35		5.49	5.56	5.48	5.53	5.44	5.49			0.0164	0.108
1434309_at	farnesyltransferase, CAAX box, beta	Fntb	7.08	7.48	7.36		6.91	6.86	7.2	6.89	6.8	7.01			0.0164	0.108
1438700_at	formin binding protein 4	Fnbp4	5.31	6.41	6.07		5.09	5.15	4.92	5.43	5.34	5.15			0.0164	0.108
1435884_at	intersectin 1 (SH3 domain protein 1A)	Itsn1	7.99	8.61	8.05		7.37	7.69	7.91	7.29	7.31	7.81			0.0164	0.108
1416044_at	flightless I homolog (Drosophila)	Flii	9.06	10.06	9.53		8.47	8.45	8.91	8.27	8.9	9.12			0.0164	0.108
1450648_s_at	histocompatibility 2, class II antigen A, beta 1	H2-Ab1	11.15	12.92	11.69		13.26	13.12	13.36	13.13	13.02	12.65			0.0165	0.108
1448488_at	mitochondrial ribosomal protein S5	Mrps5	8.64	8.07	8.11		8.96	8.76	8.81	9.12	8.64	8.57			0.0165	0.108
1452369_at	membrane associated guanylate kinase, WW and PDZ domain containing 1	Magi1	5.28	5.73	5.29		4.94	5.16	4.95	4.84	5.21	5.07			0.0165	0.108
1418016_at	pumilio 2 (Drosophila)	Pum2	10.55	10.94	10.8		9.9	10.22	10.43	10.55	10.23	10.36			0.0165	0.108
1419975_at	Sterol carrier protein 2, liver	Scp2	7.01	6.52	6.73		7.29	7.34	7.35	7.53	7.07	6.93			0.0165	0.108
1438458_a_at	splicing factor proline/glutamine rich (polypyrimidine tract binding protein associated) /// similar to PTB-associated splicing factor	LOC100045887 /// Sfpq	8.48	9.54	9.36		7.71	8.08	8.24	7.81	8.32	8.75			0.0165	0.108
1419170_at	transmembrane protein 157	Tmem157	11.19	10.79	11.06		11.77	11.79	11.43	11.5	11.68	11.12			0.0165	0.108
1416355_at	RNA binding motif protein, X chromosome	Rbmx	5.34	5.18	5.54		4.74	5.11	4.87	5.11	4.88	5.14			0.0165	0.108
1435965_at	CCR4-NOT transcription complex, subunit 3	Cnot3	7.17	8.31	7.6		6.95	6.83	7.04	6.84	7.22	6.83			0.0165	0.108
1427259_at	tripartite motif protein 24	Trim24	5.54	5.76	6.04		5.22	5.17	5.53	5.38	5.41	5.52			0.0166	0.108
1429947_a_at	Z-DNA binding protein 1	Zbp1	9.01	7.99	8.3		10.26	10.14	9.16	10.35	9.5	8.94			0.0166	0.108
1419485_at	forkhead box C1	Foxc1	9.38	10.31	10.35		9.1	9.03	9.29	9.34	9.54	9.36			0.0166	0.108
1433588_at	DNA segment, Chr 6, Wayne State University 116, expressed	D6Wsu116e	8.25	8.43	8.4		8.02	8.01	8.23	8.2	8.18	8.21			0.0166	0.108
1422041_at	paired immunoglobin-like type 2 receptor beta 1	Pilrb1	9.14	8.89	9.36		10.2	9.82	9.99	10.36	9.78	9.26			0.0166	0.108
1429800_at	RIKEN cDNA 9130221H12 gene /// zinc finger protein 526	9130221H12Rik /// Zfp526	7.7	8.13	7.79		7.62	7.49	7.62	7.56	7.66	7.5			0.0166	0.108
1416180_a_at	radixin	Rdx	9.71	10.16	10.05		8.86	8.53	9.33	9.13	9.31	9.73			0.0166	0.108
1460286_at	septin 6	2016-09-06	5.84	5.28	5.49		6.48	5.83	6.14	6.26	5.92	5.97			0.0166	0.108
1426611_at	proteasome (prosome, macropain) 26S subunit, ATPase 2	Psmc2	10.84	11.17	10.97		10.44	10.14	10.65	10.45	10.48	10.86			0.0166	0.108
1448345_at	translocase of outer mitochondrial membrane 34	Tomm34	8.55	9.02	8.77		8.24	8.09	8.53	8.26	8.37	8.56			0.0167	0.108
1426195_a_at	cystatin C	Cst3	14.15	14.04	14.06		14.33	14.31	14.25	14.3	14.31	14.09			0.0167	0.108
1453589_a_at	RIKEN cDNA 6820431F20 gene	6820431F20Rik	7.17	7.6	7.45		6.95	7.09	6.99	6.71	7.05	7.21			0.0167	0.108
1449941_at	myosin IE	Myo1e	5.64	5.5	5.43		5.29	5.18	5.42	5.29	5.41	5.22			0.0167	0.108
1421965_s_at	Notch gene homolog 3 (Drosophila)	Notch3	6.22	6.91	6.55		5.93	6.19	6.2	6.19	6.05	6.07			0.0167	0.108
1454778_x_at	similar to ribosomal protein S28	LOC100043527 /// LOC100048156	14.02	14.28	14.23		13.93	13.88	14.01	14.01	14	14.04			0.0167	0.108
1421088_at	glypican 4	Gpc4	7.03	7.7	7.23		6.69	7.02	6.84	6.91	6.81	6.91			0.0167	0.108
1417677_at	opsin (encephalopsin)	Opn3	8.4	8.4	8.32		7.92	7.95	8.31	8.07	8.2	8.1			0.0167	0.108
1417052_at	proteasome (prosome, macropain) subunit, beta type 3	Psmb3	11.7	10.71	11.17		12	11.91	11.68	12.01	11.71	11.74			0.0167	0.108
1451509_at	TAF9 RNA polymerase II, TATA box binding protein (TBP)-associated factor	Taf9	10.4	9.64	9.96		10.57	10.52	10.38	10.43	10.5	10.42			0.0167	0.108
1419054_a_at	protein tyrosine phosphatase, non-receptor type 21	Ptpn21	7.54	8.09	8.31		7.26	7.15	7.41	6.68	7.36	7.57			0.0167	0.108
1451174_at	leucine rich repeat containing 33	Lrrc33	10.03	10.5	10.25		9.9	9.96	10.02	10.03	9.92	9.79			0.0167	0.108
1427929_a_at	pyridoxal (pyridoxine, vitamin B6) kinase	Pdxk	8.51	9.23	8.79		8.38	8.34	8.56	8.33	8.24	8.38			0.0168	0.108
1426835_at	methionyl aminopeptidase 1	Metap1	9.25	8.96	9.04		9.27	9.28	9.24	9.36	9.28	9.24			0.0168	0.108
1435066_at	phosphatidylinositol transfer protein, cytoplasmic 1	Pitpnc1	7.05	8.32	7.76		6.6	6.51	6.79	6.99	7.21	6.82			0.0168	0.108
1435635_at	protein-L-isoaspartate (D-aspartate) O-methyltransferase domain containing 1	Pcmtd1	8.62	8.61	8.41		7.88	8.45	7.92	8.29	7.98	7.84			0.0168	0.108
1450087_a_at	nucleolar and coiled-body phosphoprotein 1	Nolc1	8.08	8.99	8.15		7.34	6.98	7.83	7.02	7.46	7.98			0.0168	0.108
1433723_s_at	small EDRK-rich factor 2	Serf2	9.91	9.56	9.95		10.47	10.24	10.08	10.15	10.41	10.02			0.0168	0.108
1448698_at	cyclin D1	Ccnd1	12.36	12.49	12.55		12.21	12.19	12.35	11.95	11.98	12.24			0.0168	0.108
1432322_at	RIKEN cDNA 2310016E02 gene	2310016E02Rik	4.88	4.85	4.87		4.94	5.08	5.14	5	4.98	4.95			0.0168	0.108
1452746_at	ATPase type 13A2	Atp13a2	10	10.3	10.22		9.88	9.73	10.11	9.61	9.64	9.69			0.0168	0.108
1460199_a_at	platelet-activating factor acetylhydrolase, isoform 1b, beta1 subunit /// similar to platelet-activating factor acetylhydrolase 45K chain	LOC100046589 /// Pafah1b1	11.26	10.76	11.03		11.39	11.42	11.37	11.33	11.24	11.28			0.0168	0.108
1427897_s_at	suppressor of defective silencing 3 homolog (S. cerevisiae)	Suds3	8.65	7.96	8.08		9.16	9.1	8.75	9.05	8.59	8.61			0.0168	0.108
1435323_a_at	membrane bound O-acyltransferase domain containing 1	Mboat1	8.1	8.25	8.01		7.25	7.36	7.82	7.68	7.39	7.95			0.0168	0.108
1426856_at	hydroxysteroid dehydrogenase like 2	Hsdl2	8.19	7.61	7.57		8.21	8.28	8.43	8.52	8.1	8.21			0.0169	0.108
1448155_at	programmed cell death 6 interacting protein	Pdcd6ip	8.01	9.39	8.91		7.12	7.01	7.89	7.68	7.68	8.18			0.0169	0.108
1452066_a_at	Nedd4 family interacting protein 2	Ndfip2	10.92	10.73	10.92		11.04	11.15	11.01	11.02	11.14	10.95			0.0169	0.108
1434212_at	NADH dehydrogenase (ubiquinone) Fe-S protein 8	Ndufs8	8.54	8.23	8.35		8.8	8.62	8.57	8.76	8.53	8.6			0.0169	0.108
1460268_at	---	---	5.1	5.02	5.13		5.35	5.55	5.48	5.58	5.31	5.14			0.0169	0.108
1422581_at	protein inhibitor of activated STAT 1	Pias1	8.26	9.07	8.83		7.71	7.83	8.2	8.12	8.13	8.35			0.0169	0.108
1427894_at	vasorin	Vasn	9.87	10.33	10.24		9.61	9.83	9.89	9.3	9.74	9.52			0.0169	0.108
1416498_at	peptidylprolyl isomerase C	Ppic	12.01	12.33	11.94		11.66	11.5	11.87	11.63	11.93	11.62			0.0169	0.108
1415722_a_at	Vps20-associated 1 homolog (S. cerevisiae)	Vta1	9.89	10.05	9.9		9.48	9.34	9.62	9.79	9.46	9.8			0.0169	0.108
1452464_a_at	methionine aminopeptidase-like 1	Metapl1	8.14	7.83	8.04		8.25	8.36	8.16	8.34	8.59	8.29			0.017	0.108
1456617_a_at	eukaryotic translation initiation factor 2, subunit 2 (beta)	Eif2s2	12.24	11.53	11.85		12.22	12.24	12.27	12.41	12.39	12.44			0.017	0.108
1449192_at	activating transcription factor 7 interacting protein	Atf7ip	5.91	7.84	7.16		5.24	5.71	5.98	5.61	5.47	6.07			0.017	0.108
1448272_at	B-cell translocation gene 2, anti-proliferative	Btg2	7.84	7.87	7.86		8.47	8.38	8.44	8.33	8.32	7.83			0.017	0.108
1428230_at	protein kinase C, nu	Prkcn	9.19	9.88	9.62		8.19	8.27	8.8	8.82	9.09	9.12			0.017	0.108
1448836_s_at	ATP binding domain 1 family, member B /// similar to ATP binding domain 1 family, member B	Atpbd1b /// LOC636885	8.27	7.59	7.84		8.39	8.3	8.3	8.36	8.22	8.35			0.017	0.108
1451412_a_at	intraflagellar transport 20 homolog (Chlamydomonas)	Ift20	9.74	9.42	9.49		9.98	9.88	9.68	9.97	9.88	9.73			0.017	0.108
1418626_a_at	clusterin /// similar to clusterin	Clu /// LOC100046120	9.73	10.73	9.84		8.97	7.77	9.05	7.65	9.39	8.83			0.017	0.108
1433581_at	RIKEN cDNA 1190002N15 gene /// hypothetical protein LOC100044725	1190002N15Rik /// LOC100044725	8.62	8.74	8.79		8.04	8.3	8.6	8.46	8.31	8.4			0.017	0.108
1418002_at	HIG1 domain family, member 2A	Higd2a	11.53	11.76	11.69		11.49	11.33	11.29	11.19	11.54	11.43			0.017	0.108
1430205_a_at	cell division cycle 37 homolog (S. cerevisiae)-like 1	Cdc37l1	6.2	6.06	5.9		6.19	6.51	6.52	6.42	6.26	6.29			0.017	0.108
1416224_at	zinc finger and BTB domain containing 17	Zbtb17	8.08	7.75	8.07		8.32	8.33	8.12	8.21	8.34	8.17			0.0171	0.108
1438076_at	ribosomal protein L30	Rpl30	6.43	6.23	6.88		6.9	6.92	6.88	7.24	7.3	6.97			0.0171	0.108
1438383_x_at	protein phosphatase 2 (formerly 2A), regulatory subunit A (PR 65), alpha isoform	Ppp2r1a	11.56	12.26	11.8		11.22	11.01	11.37	10.91	11.61	11.33			0.0171	0.108
1421402_at	metastasis associated 3	Mta3	6.54	7.49	6.76		6.33	6.21	6.25	5.86	6.53	6.04			0.0171	0.108
1428057_a_at	AHNAK nucleoprotein (desmoyokin)	Ahnak	7.59	6.94	7.25		7.82	8.12	7.55	7.75	7.83	7.65			0.0171	0.108
[truncated: 20,691 more rows]

## Sheet: 67NR-BALBc
Probeset_id	Gene Title	Gene Symbol	Ctrl-sh1 Rep1	Ctrl-sh1 Rep2	Ctrl-sh1 Rep3	Ave Control	BPTF-sh1 Rep1	BPTF-sh1 Rep2	BPTF-sh1 Rep3	BPTF-sh2 Rep1	BPTF-sh2 Rep2	BPTF-sh2 Rep3	Ave KD	Fold Change (Geometric)	p-value (a-level: 0.01)	q-value (FDR: 11%)
1449962_at	preferentially expressed antigen in melanoma-like 3 /// predicted gene, EG331529 /// expressed sequence AV320801 /// predicted gene, EG666040 /// novel protein similar to preferentially expressed antigen in melanoma-like 3 Pramel3	AV320801 /// EG331529 /// EG666040 /// Pramel3 /// RP24-142A19.3	5.85	6.17	6.47	6.16	3.25	3.86	3	3.85	4.36	5.25	3.93	-4.7	0.00281	0.448
1448566_at	solute carrier family 40 (iron-regulated transporter), member 1	Slc40a1	8.23	8.65	8.23	8.37	5.49	6.94	5.4	6.44	6.22	7.02	6.25	-4.3	0.00158	0.448
1417061_at	solute carrier family 40 (iron-regulated transporter), member 1	Slc40a1	10.76	10.81	10.59	10.72	8.03	9.16	7.4	9.05	8.57	9.42	8.61	-4.3	0.00253	0.448
1423594_a_at	endothelin receptor type B	Ednrb	7.38	7.63	7.74	7.58	6.06	7	5.55	5.81	6.29	5.96	6.11	-2.8	0.00199	0.448
1427046_at	grainyhead-like 2 (Drosophila)	Grhl2	7.51	7.94	7.1	7.52	5.9	6.6	5.98	6.19	6.73	6.83	6.37	-2.2	0.00525	0.498
1460304_a_at	upstream binding transcription factor, RNA polymerase I	Ubtf	7.84	8.02	8	7.95	6.46	7.14	6.01	7.1	7.3	7.09	6.85	-2.1	0.00825	0.533
1451867_x_at	Rho GTPase activating protein 6	Arhgap6	7.7	7.81	7.37	7.63	6.88	6.02	7.12	6.42	6.19	6.98	6.6	-2	0.00874	0.533
1417704_a_at	Rho GTPase activating protein 6	Arhgap6	6.29	6.39	5.82	6.17	5.44	4.81	5.29	4.96	4.86	5.57	5.16	-2	0.00273	0.448
1421379_at	zinc finger protein 354B	Zfp354b	5.55	5.63	5.02	5.4	4.21	4.25	4.21	4.11	4.39	5.2	4.4	-2	0.00776	0.533
1420141_at	expressed sequence AA517023	AA517023	5.45	5.52	5.86	5.61	4.25	5.15	4.2	4.5	5.1	4.66	4.64	-2	0.00723	0.527
1417792_at	zinc finger, matrin-like	Zfml	9.04	9.04	8.97	9.02	8.16	8.17	8.18	8.34	7.86	7.84	8.09	-1.9	0.000114	0.347
1420517_at	chromatin modifying protein 4C /// similar to chromatin modifying protein 4C	Chmp4c /// LOC100044854	5.36	5.27	5.36	5.33	3.96	4.6	3.9	4.57	4.73	4.7	4.41	-1.9	0.00476	0.498
1420390_s_at	zinc finger protein 354A	Zfp354a	7.1	7.36	7.27	7.24	6.84	6.4	5.96	6.12	6.28	6.54	6.36	-1.8	0.00252	0.448
1425298_a_at	NLR family, apoptosis inhibitory protein 1	Naip1	5.06	5.03	5.43	5.17	4.34	4.57	4.11	4.15	4.37	4.21	4.29	-1.8	0.000286	0.347
1456333_a_at	Rho GTPase activating protein 6	Arhgap6	5.43	5.95	5.18	5.52	4.64	4.67	4.75	4.26	4.76	4.77	4.64	-1.8	0.00231	0.448
1436000_a_at	S-phase kinase-associated protein 2 (p45)	Skp2	7.94	7.77	8.11	7.94	6.83	7.43	6.62	7.04	7.34	7.22	7.08	-1.8	0.00329	0.459
1422175_at	matrix metallopeptidase 1a (interstitial collagenase) /// similar to putative matrix metalloproteinase	LOC100047202 /// Mmp1a	4.3	4.52	4.3	4.37	3.49	3.4	3.24	3.45	3.3	4.31	3.53	-1.8	0.00979	0.533
1448539_a_at	aspartoacylase (aminoacylase) 3	Acy3	7.12	7.1	7.08	7.1	5.99	6.56	5.93	6.34	6.59	6.22	6.27	-1.8	0.00162	0.448
1422170_at	solute carrier family 5 (inositol transporters), member 3	Slc5a3	5.1	4.69	5.37	5.05	4.01	4.42	3.87	4.37	4.71	3.98	4.23	-1.8	0.0094	0.533
1419063_at	UDP galactosyltransferase 8A	Ugt8a	4.52	4.93	4.35	4.6	3.36	4.06	3.52	3.76	3.92	4.06	3.78	-1.8	0.00542	0.498
1423194_at	Rho GTPase activating protein 5	Arhgap5	10.3	10.26	10.3	10.29	9.7	9.48	9.07	9.66	9.2	9.7	9.47	-1.8	0.00158	0.448
1452764_at	suppressor of cytokine signaling 6	Socs6	6.59	6.56	6.43	6.53	5.33	6.06	5.42	5.68	5.66	6.15	5.72	-1.8	0.00492	0.498
1424486_a_at	thioredoxin reductase 1	Txnrd1	6.65	6.63	6.81	6.7	5.45	6.09	5.52	6	6.07	6.22	5.89	-1.7	0.00465	0.498
1425642_at	centrosomal protein 290	Cep290	8.45	8.02	8.36	8.28	7.93	7.77	6.97	7.52	7.31	7.38	7.48	-1.7	0.00888	0.533
1422680_at	Ctr9, Paf1/RNA polymerase II complex component, homolog (S. cerevisiae)	Ctr9	8.39	8.29	8.12	8.27	7.36	7.72	7.28	7.47	7.58	7.44	7.48	-1.7	0.000151	0.347
1426284_at	keratin 20	Krt20	5.56	5.68	4.84	5.36	4.34	4.63	4.59	4.53	4.7	4.62	4.57	-1.7	0.00389	0.487
1450481_at	myeloblastosis oncogene-like 1	Mybl1	5.86	5.87	5.65	5.79	5.08	5.3	4.42	5.15	4.91	5.21	5.01	-1.7	0.00526	0.498
1427985_at	spindlin family, member 4	Spin4	7.62	7.42	7.77	7.6	6.97	7.07	6.48	6.93	6.7	6.78	6.82	-1.7	0.000979	0.448
1424896_at	G protein-coupled receptor 85	Gpr85	6.87	6.45	6.83	6.72	5.55	6.31	5.91	5.97	5.62	6.27	5.94	-1.7	0.00736	0.527
1418659_at	circadian locomoter output cycles kaput	Clock	10.52	10.48	10.59	10.53	9.86	10.03	9.03	9.79	9.84	9.98	9.76	-1.7	0.00969	0.533
1448635_at	structural maintenance of chromosomes 2	Smc2	11.52	11.37	11.39	11.43	10.84	10.85	10.16	10.71	10.89	10.58	10.67	-1.7	0.00277	0.448
1438040_a_at	heat shock protein 90kDa beta (Grp94), member 1	Hsp90b1	13.26	13.13	13.03	13.14	11.96	12.76	12.08	12.67	12.44	12.43	12.39	-1.7	0.00617	0.503
1428845_at	BCL2-associated transcription factor 1	Bclaf1	10.77	10.87	10.68	10.77	10.31	9.86	9.95	10.19	9.99	9.85	10.03	-1.7	0.000366	0.347
1425831_at	zinc finger protein 101	Zfp101	6.86	6.98	7.15	7	6.38	6.36	5.68	6.22	6.4	6.48	6.25	-1.7	0.0049	0.498
1422628_at	RIKEN cDNA 4632417K18 gene	4632417K18Rik	11.07	10.71	10.44	10.74	9.82	10.06	9.85	9.88	10.25	10.12	10	-1.7	0.0022	0.448
1438045_at	early endosome antigen 1	Eea1	10.69	10.69	10.63	10.67	9.59	10.18	9.93	10.01	9.93	9.95	9.93	-1.7	0.000373	0.347
1422631_at	aryl-hydrocarbon receptor	Ahr	9.59	9.33	9.67	9.53	8.44	9.23	8.64	8.82	9.05	8.58	8.79	-1.7	0.00635	0.504
1437618_x_at	G protein-coupled receptor 85	Gpr85	7.63	7.14	7.52	7.43	6.59	7.07	6.43	6.45	6.57	7.08	6.7	-1.7	0.00872	0.533
1422653_at	centrosomal protein 70	Cep70	8.53	8.54	8.42	8.5	8.02	7.91	7.42	7.58	7.85	7.91	7.78	-1.6	0.00139	0.448
1418843_at	solute carrier family 30 (zinc transporter), member 4	Slc30a4	12.47	12.4	12.38	12.42	11.86	12.04	11.08	11.71	11.74	11.79	11.7	-1.6	0.00837	0.533
1424325_at	establishment of cohesion 1 homolog 1 (S. cerevisiae)	Esco1	8.74	8.79	8.6	8.71	7.64	7.74	8.22	8.37	7.78	8.28	8.01	-1.6	0.00842	0.533
1418937_at	deiodinase, iodothyronine, type II	Dio2	6.17	6.54	6.33	6.35	5.66	5.67	5.43	5.45	5.65	6.06	5.65	-1.6	0.00265	0.448
1418997_at	LYR motif containing 5	Lyrm5	5.49	4.99	4.95	5.14	4.35	4.39	4.09	4.6	4.56	4.71	4.45	-1.6	0.00538	0.498
1424380_at	vacuolar protein sorting 37B (yeast)	Vps37b	8.95	9.32	9.22	9.16	8.18	8.49	8.18	8.33	8.86	8.81	8.48	-1.6	0.00946	0.533
1418911_s_at	acyl-CoA synthetase long-chain family member 4	Acsl4	9.94	9.76	9.65	9.78	9.03	9.08	9.05	9.23	9.33	8.88	9.1	-1.6	0.000436	0.381
1425012_at	guanine nucleotide binding protein (G protein), gamma 5 subunit /// similar to G protein gamma-5 subunit	Gng5 /// LOC100041120 /// LOC100041703 /// LOC100042311 /// LOC100043507 /// LOC100044719 /// LOC100044840 /// LOC100045733 /// LOC100045948 /// LOC100047170 /// LOC100048366 /// LOC100048410	6.01	6.13	6.1	6.08	5.07	5.33	5.56	5.54	5.82	5.07	5.4	-1.6	0.00677	0.521
1422681_at	Ctr9, Paf1/RNA polymerase II complex component, homolog (S. cerevisiae)	Ctr9	6.93	6.87	6.73	6.84	6	6.37	5.8	5.96	6.51	6.35	6.17	-1.6	0.00574	0.498
1448829_at	structural maintenance of chromosomes 6	Smc6	9.6	9.52	9.32	9.48	8.64	8.82	8.68	8.89	9.08	8.76	8.81	-1.6	0.000502	0.381
1453815_at	SPC25, NDC80 kinetochore complex component, homolog (S. cerevisiae)	Spc25	6.41	6.25	6.22	6.29	5.48	5.85	5.19	5.71	5.76	5.77	5.63	-1.6	0.00334	0.46
1428172_at	PRP39 pre-mRNA processing factor 39 homolog (yeast)	Prpf39	8.71	8.58	8.81	8.7	8.26	7.99	7.83	8.18	8.18	7.78	8.04	-1.6	0.00126	0.448
1432130_a_at	tetratricopeptide repeat domain 14	Ttc14	6.09	6.21	6.11	6.14	5.12	5.92	5.43	5.32	5.36	5.69	5.47	-1.6	0.00638	0.505
1430231_a_at	centrosomal protein 70	Cep70	6.49	6.29	6.19	6.32	5.72	6.04	5.73	5.5	5.68	5.31	5.66	-1.6	0.00411	0.498
1423592_at	Rho-associated coiled-coil containing protein kinase 2	Rock2	9.96	9.84	9.67	9.82	8.99	9.29	9.09	9.18	9.48	8.95	9.16	-1.6	0.0015	0.448
1434190_at	spermine synthase	Sms	10	10.02	10.18	10.07	9.38	9.36	8.96	9.43	9.64	9.69	9.41	-1.6	0.00451	0.498
1437791_s_at	echinoderm microtubule associated protein like 5	Eml5	6.69	6.44	6.57	6.57	6.15	5.82	5.78	5.98	5.95	5.79	5.91	-1.6	0.000284	0.347
1451526_at	Rho GTPase activating protein 12	Arhgap12	8.26	8.45	8.58	8.43	7.95	7.93	7.42	7.76	8.07	7.52	7.78	-1.6	0.00552	0.498
1426721_s_at	TCDD-inducible poly(ADP-ribose) polymerase	Tiparp	11.21	11.16	11.17	11.18	10.46	10.65	10.19	10.56	10.71	10.59	10.53	-1.6	0.000615	0.412
1460686_at	cyclin N-terminal domain containing 1 /// similar to cyclin N-terminal domain containing 1	Cntd1 /// LOC100044557	7.15	7.19	7.53	7.29	6.39	6.6	6.48	6.79	6.71	6.93	6.65	-1.6	0.00292	0.449
1424207_at	SWI/SNF related, matrix associated, actin dependent regulator of chromatin, subfamily a, member 5	Smarca5	10.83	10.84	10.66	10.78	9.92	10.5	9.99	10.25	9.98	10.18	10.14	-1.6	0.00222	0.448
1452197_at	structural maintenance of chromosomes 4	Smc4	12.12	12.03	12.25	12.13	11.32	11.86	11.21	11.48	11.75	11.35	11.5	-1.6	0.00516	0.498
1451847_s_at	AT rich interactive domain 4B (Rbp1 like)	Arid4b	7.78	7.78	7.69	7.75	6.89	7.22	7.29	7.14	7.1	7.04	7.11	-1.6	0.000152	0.347
1422772_at	core 1 synthase, glycoprotein-N-acetylgalactosamine 3-beta-galactosyltransferase, 1	C1galt1	7.29	7.5	7.3	7.36	7.09	6.73	7.02	6.49	6.4	6.64	6.73	-1.6	0.00784	0.533
1452364_at	suppressor of zeste 12 homolog (Drosophila)	Suz12	9.83	9.89	9.89	9.87	9.23	9.43	8.88	9.45	9.32	9.12	9.24	-1.5	0.00176	0.448
1422665_a_at	protein-L-isoaspartate (D-aspartate) O-methyltransferase 1	Pcmt1	9.34	9.41	9.09	9.28	8.4	8.39	8.8	8.65	8.76	8.9	8.65	-1.5	0.00306	0.454
1417158_at	ZXD family zinc finger C	Zxdc	7.42	7.15	7.19	7.25	6.71	6.84	6.63	6.4	6.56	6.62	6.63	-1.5	0.000522	0.381
1433570_s_at	MAK10 homolog, amino-acid N-acetyltransferase subunit, (S. cerevisiae)	Mak10	9.45	9.43	9.21	9.36	9.16	8.83	8.35	8.79	8.49	8.8	8.74	-1.5	0.00957	0.533
1449661_at	Suppressor of zeste 12 homolog (Drosophila)	Suz12	6.91	6.71	6.99	6.87	6.27	6.2	5.86	6.59	6.2	6.36	6.25	-1.5	0.00469	0.498
1427253_s_at	suppressor of zeste 12 homolog (Drosophila)	Suz12	10.79	10.8	10.79	10.79	9.98	10.41	9.9	10.33	10.26	10.14	10.17	-1.5	0.00125	0.448
1451026_at	FtsJ homolog 3 (E. coli)	Ftsj3	8.75	8.74	8.73	8.74	7.73	8.27	7.82	8.22	8.46	8.26	8.13	-1.5	0.00891	0.533
1434954_at	membrane protein, palmitoylated 5 (MAGUK p55 subfamily member 5)	Mpp5	9.05	9.02	8.66	8.91	8.4	8.3	8.05	8.51	8.2	8.35	8.3	-1.5	0.00193	0.448
1436228_at	zinc finger, RAN-binding domain containing 1	Zranb1	8.43	8.41	8.35	8.4	7.99	7.83	7.56	7.79	7.61	8	7.8	-1.5	0.00103	0.448
1428849_at	ribosomal protein S6 kinase, polypeptide 1	Rps6kb1	7.67	7.47	7.67	7.6	6.93	7.19	7.03	7.03	7.18	6.67	7.01	-1.5	0.0018	0.448
1451805_at	pleckstrin homology domain interacting protein	Phip	6.03	6	6.2	6.08	5.56	5.51	5.36	5.72	5.3	5.44	5.48	-1.5	0.000529	0.381
1436908_at	similar to pericentriolar material gene 1 protein	LOC100044052	8.57	8.53	8.53	8.54	8.38	8.03	7.64	7.79	7.96	7.9	7.95	-1.5	0.00557	0.498
1449502_at	deleted in azoospermia-like	Dazl	4.52	4.78	4.75	4.68	4.13	4.06	4.04	4.03	3.83	4.45	4.09	-1.5	0.00289	0.449
1440959_s_at	myoneurin	Mynn	5.86	5.92	5.98	5.92	5.39	5.21	5.04	5.49	5.25	5.59	5.33	-1.5	0.00187	0.448
1427144_at	heterogeneous nuclear ribonucleoprotein L-like	Hnrpll	10.74	10.68	10.95	10.79	10.4	10.47	9.76	10.23	10.26	10.08	10.2	-1.5	0.00817	0.533
1450690_at	RAN binding protein 2	Ranbp2	11.58	11.39	11.48	11.48	11.17	10.79	10.94	11.02	10.91	10.55	10.9	-1.5	0.00292	0.449
1424074_at	basic transcription factor 3-like 4	Btf3l4	7.14	7.28	7.25	7.22	6.8	6.35	6.46	6.67	6.67	6.89	6.64	-1.5	0.00225	0.448
1460176_at	v-crk sarcoma virus CT10 oncogene homolog (avian)	Crk	7.38	7.54	7.26	7.39	6.41	6.88	6.8	6.75	6.92	7.12	6.81	-1.5	0.00622	0.503
1425533_a_at	staufen (RNA binding protein) homolog 2 (Drosophila)	Stau2	7.73	7.87	7.76	7.79	7.16	7.23	7.01	7.18	7.15	7.55	7.21	-1.5	0.00133	0.448
1419204_at	delta-like 1 (Drosophila)	Dll1	6.93	7.3	7.14	7.12	6.14	6.61	6.41	6.57	6.82	6.75	6.55	-1.5	0.00986	0.533
1425564_at	RE1-silencing transcription factor	Rest	4.84	5.14	4.83	4.94	4.34	4.46	4.32	4.32	4.51	4.25	4.37	-1.5	0.000357	0.347
1451529_at	small glutamine-rich tetratricopeptide repeat (TPR)-containing, beta	Sgtb	7.37	7.36	7.33	7.35	6.71	6.82	6.37	6.84	6.82	7.16	6.79	-1.5	0.00745	0.527
1448526_at	karyopherin (importin) beta 1	Kpnb1	10.99	10.93	10.72	10.88	10.04	10.42	10.13	10.46	10.67	10.17	10.32	-1.5	0.00781	0.533
1426477_at	RAS p21 protein activator 1	Rasa1	11.19	11.31	11.34	11.28	10.61	11.15	10.56	10.81	10.68	10.5	10.72	-1.5	0.00605	0.503
1436872_at	transforming, acidic coiled-coil containing protein 3	Tacc3	6.6	6.86	6.84	6.77	6.08	6.17	5.92	6.25	6.58	6.24	6.21	-1.5	0.00565	0.498
1460384_a_at	AT rich interactive domain 4B (Rbp1 like)	Arid4b	7.87	7.9	7.65	7.81	6.88	7.3	7.52	7.28	7.15	7.36	7.25	-1.5	0.00518	0.498
1415784_at	vacuolar protein sorting 35	Vps35	7.29	7.21	7.2	7.23	6.72	6.37	6.64	6.89	6.44	7	6.68	-1.5	0.00715	0.527
1451828_a_at	acyl-CoA synthetase long-chain family member 4	Acsl4	8.2	8.18	7.94	8.11	7.74	7.55	7.39	7.55	7.54	7.56	7.56	-1.5	0.000363	0.347
1449120_a_at	pericentriolar material 1 /// similar to pericentriolar material gene 1 protein	LOC100044052 /// Pcm1	7.03	6.71	6.48	6.74	6.51	6.32	6.08	6.02	6.1	6.17	6.2	-1.5	0.00913	0.533
1434569_at	---	---	9.61	9.48	9.57	9.55	8.91	9.24	8.63	8.89	9.1	9.31	9.01	-1.5	0.00967	0.533
1428563_at	DEAD (Asp-Glu-Ala-Asp) box polypeptide 10	Ddx10	8.42	8.38	8.44	8.41	7.85	7.89	7.83	8.13	7.82	7.73	7.88	-1.5	0.000311	0.347
1428047_s_at	zinc finger protein, autosomal /// zinc finger protein X-linked /// similar to zinc finger protein	LOC100044547 /// Zfa /// Zfx	6.56	6.69	6.75	6.67	6.38	6.05	5.9	6.13	6.11	6.21	6.13	-1.5	0.00121	0.448
1448684_at	protein phosphatase 1, regulatory (inhibitor) subunit 2	Ppp1r2	10.68	10.83	10.82	10.78	10.28	10.36	10.04	10.23	10.25	10.31	10.25	-1.4	0.000168	0.347
1431166_at	chromodomain helicase DNA binding protein 1	Chd1	7.95	8.05	7.98	7.99	7.31	7.36	7.41	7.69	7.68	7.36	7.47	-1.4	0.00148	0.448
1454305_at	chromobox homolog 3 (Drosophila HP1 gamma)	Cbx3	5.68	5.71	5.67	5.69	4.83	5.35	5.1	5.22	5.31	5.19	5.17	-1.4	0.00238	0.448
1452247_at	fragile X mental retardation gene 1, autosomal homolog	Fxr1h	10.12	10.03	9.85	10	9.57	9.74	9.29	9.23	9.34	9.74	9.49	-1.4	0.00969	0.533
1452638_s_at	dynamin 1-like	Dnm1l	4.29	4.4	4.48	4.39	3.51	3.91	3.85	3.9	4.15	3.97	3.88	-1.4	0.00593	0.502
1450113_at	membrane protein, palmitoylated 5 (MAGUK p55 subfamily member 5)	Mpp5	7.56	7.33	7.28	7.39	6.73	7.01	6.96	7.06	6.66	6.88	6.88	-1.4	0.00254	0.448
1420110_s_at	zinc finger protein 334	Zfp334	6.94	6.98	7.06	6.99	6.31	6.59	6.2	6.4	6.76	6.69	6.49	-1.4	0.00748	0.527
1416751_a_at	DEAD (Asp-Glu-Ala-Asp) box polypeptide 20	Ddx20	9	9.12	9.11	9.08	8.52	8.72	8.24	8.59	8.71	8.67	8.58	-1.4	0.00274	0.448
1425481_at	CCR4-NOT transcription complex, subunit 6-like	Cnot6l	8.63	8.85	9	8.83	8.28	8.48	8.26	8.47	8.34	8.13	8.33	-1.4	0.00222	0.448
1422538_at	exotoses (multiple)-like 2	Extl2	9.44	9.43	9.2	9.36	9.14	8.92	8.8	8.58	8.9	8.8	8.86	-1.4	0.00445	0.498
1448671_at	similar to ubiquitin-conjugating enzyme UbcM2	LOC100047012	5.92	5.82	5.57	5.77	5.48	5.11	5.16	5.2	5.13	5.58	5.28	-1.4	0.00908	0.533
1425559_a_at	acyl-CoA synthetase medium-chain family member 3	Acsm3	4.6	4.76	4.37	4.58	4.31	4.02	4.03	3.87	4.23	4.09	4.09	-1.4	0.00493	0.498
1418650_at	spermatogenesis associated 6	Spata6	7.89	8	7.97	7.95	7.22	7.79	7.54	7.45	7.57	7.27	7.47	-1.4	0.00696	0.526
1452607_at	RIKEN cDNA 2610030H06 gene	2610030H06Rik	10.16	10.06	10.18	10.13	9.47	9.93	9.64	9.75	9.61	9.53	9.66	-1.4	0.00221	0.448
1427973_s_at	Vcell division cycle 73, Paf1/RNA polymerase II complex component, homolog (S. cerevisiae)	Cdc73	6.33	6.39	6.18	6.3	5.91	5.75	5.87	5.7	5.9	5.82	5.83	-1.4	0.000165	0.347
1421849_at	stromal antigen 2	Stag2	11.55	11.6	11.56	11.57	11.41	11.09	11.16	11.1	10.79	11.03	11.1	-1.4	0.00561	0.498
1455868_a_at	tubulin, gamma complex associated protein 2	Tubgcp2	8.92	8.86	8.86	8.88	8.16	8.64	8.13	8.53	8.61	8.38	8.41	-1.4	0.00974	0.533
1427496_at	centrosomal protein 152	Cep152	7.05	7.36	7.44	7.28	6.78	6.96	6.52	6.78	7.03	6.81	6.81	-1.4	0.009	0.533
1437920_at	Eph receptor A5	Epha5	4.26	4.48	4.43	4.39	3.78	4.26	3.7	3.91	3.85	4.04	3.92	-1.4	0.00824	0.533
1428699_at	spermine synthase	Sms	6.6	6.39	6.29	6.43	6.29	5.95	5.81	5.91	5.89	5.93	5.96	-1.4	0.00533	0.498
1456177_x_at	zinc finger protein 706	Zfp706	11.49	11.56	11.63	11.56	11.26	11.08	10.9	11.14	11.32	10.89	11.1	-1.4	0.00408	0.498
1417846_at	Unc-51 like kinase 2 (C. elegans)	Ulk2	8.4	8.51	8.41	8.44	7.9	8.02	8.25	7.97	7.85	7.92	7.99	-1.4	0.00131	0.448
1424397_at	DEAH (Asp-Glu-Ala-His) box polypeptide 36	Dhx36	9.53	9.36	9.4	9.43	9.26	9.09	8.73	8.98	8.85	8.95	8.98	-1.4	0.00569	0.498
1426086_a_at	fragile X mental retardation syndrome 1 homolog	Fmr1	5.74	5.87	5.54	5.72	5.43	5.35	5.14	5.21	5.19	5.36	5.28	-1.4	0.00225	0.448
1417163_at	dual specificity phosphatase 10	Dusp10	5.41	5.7	5.73	5.61	5.11	5.29	4.98	5.37	5.06	5.26	5.18	-1.4	0.00609	0.503
1425372_at	DnaJ (Hsp40) homolog, subfamily C, member 19	Dnajc19	6.02	6.4	5.98	6.13	5.74	5.56	5.68	5.85	5.71	5.66	5.7	-1.4	0.00434	0.498
1422880_at	synaptophysin-like protein	Sypl	11.88	11.9	11.96	11.91	11.33	11.75	11.5	11.53	11.51	11.27	11.48	-1.3	0.00396	0.487
1426085_a_at	paxillin	Pxn	5.78	5.71	5.87	5.79	5.44	5.62	5.35	5.11	5.27	5.35	5.36	-1.3	0.00485	0.498
1426759_at	mitogen-activated protein kinase kinase kinase kinase 3 /// similar to mitogen-activated protein kinase kinase kinase kinase 3	LOC675560 /// Map4k3	9.94	10.17	9.93	10.01	9.51	9.81	9.43	9.7	9.59	9.47	9.59	-1.3	0.00389	0.487
1417549_at	zinc finger protein 68	Zfp68	7.89	7.83	7.71	7.81	7.52	7.47	7.55	7.15	7.41	7.2	7.38	-1.3	0.00521	0.498
1451019_at	cathepsin F	Ctsf	7.81	7.96	7.73	7.83	7.27	7.33	7.35	7.65	7.21	7.63	7.41	-1.3	0.00941	0.533
1422739_at	Heparan sulfate 2-O-sulfotransferase 1	Hs2st1	7.19	7.42	7.15	7.25	6.74	6.65	6.96	6.79	6.93	6.91	6.83	-1.3	0.00244	0.448
1424569_at	DEAD (Asp-Glu-Ala-Asp) box polypeptide 46 /// similar to Probable ATP-dependent RNA helicase DDX46 (DEAD box protein 46)	Ddx46 /// LOC100046698	8.16	8.26	8.21	8.21	7.74	7.92	7.5	7.68	7.98	7.92	7.79	-1.3	0.00697	0.526
1453864_at	retinol dehydrogenase 14 (all-trans and 9-cis)	Rdh14	8.53	8.45	8.58	8.52	8.04	8.04	8.13	8.05	8.07	8.28	8.1	-1.3	0.000246	0.347
1460665_a_at	CCR4-NOT transcription complex, subunit 7	Cnot7	7.71	7.67	7.68	7.69	7.42	7.51	7.29	7.16	6.96	7.3	7.27	-1.3	0.00942	0.533
1425977_a_at	STE20-like kinase (yeast)	Slk	8.76	8.69	8.67	8.71	8.62	8.14	8.29	8.38	8.23	8.12	8.3	-1.3	0.00813	0.533
1417847_at	Unc-51 like kinase 2 (C. elegans)	Ulk2	9.43	9.72	9.49	9.55	9.22	9.32	9.03	9.01	9.02	9.23	9.14	-1.3	0.00443	0.498
1426904_s_at	DnaJ (Hsp40) homolog, subfamily C, member 10 /// similar to DnaJ (Hsp40) homolog, subfamily C, member 10	Dnajc10 /// LOC100047007	11.01	11	10.84	10.95	10.33	10.66	10.6	10.48	10.67	10.51	10.54	-1.3	0.00199	0.448
1416146_at	heat shock protein 4	Hspa4	11.75	11.78	11.76	11.76	11.37	11.46	11.18	11.33	11.52	11.28	11.36	-1.3	0.000881	0.448
1424200_s_at	SEH1-like (S. cerevisiae	Seh1l	9.94	9.79	9.96	9.9	9.42	9.58	9.55	9.59	9.51	9.29	9.49	-1.3	0.0012	0.448
1422810_at	zinc finger protein 191	Zfp191	6.85	6.93	6.73	6.84	6.55	6.35	6.18	6.51	6.6	6.39	6.43	-1.3	0.00481	0.498
1451545_at	tudor domain containing 3 /// similar to Tudor domain containing 3	LOC100047849 /// Tdrd3	8.67	8.87	8.73	8.76	8.14	8.54	8.41	8.46	8.4	8.15	8.35	-1.3	0.00662	0.516
1425413_at	regulatory factor X, 3 (influences HLA class II expression) /// similar to Regulatory factor X, 3 (influences HLA class II expression)	LOC100048049 /// Rfx3	5.05	5.28	5.51	5.28	4.82	4.92	4.89	4.94	4.91	4.78	4.88	-1.3	0.00375	0.484
1448838_at	topoisomerase I binding, arginine/serine-rich	Topors	10.43	10.17	10.28	10.29	9.96	9.92	9.71	9.93	9.78	10.05	9.89	-1.3	0.0028	0.448
1431921_a_at	stromal antigen 1 /// similar to Stromal antigen 1	LOC100045442 /// Stag1	9.6	9.7	9.81	9.7	9.46	9.54	9.22	9.35	9.11	9.13	9.3	-1.3	0.00933	0.533
1437402_x_at	transmembrane protein 41B	Tmem41b	10.44	10.4	10.25	10.36	9.84	10.06	9.8	9.9	9.95	10.23	9.96	-1.3	0.00583	0.5
1452230_at	DnaJ (Hsp40) homolog, subfamily C, member 10 /// similar to DnaJ (Hsp40) homolog, subfamily C, member 10	Dnajc10 /// LOC100047007	10.33	10.3	10.17	10.27	9.8	10.04	9.93	9.77	9.82	9.88	9.87	-1.3	0.000664	0.412
1424022_at	oxidative stress induced growth inhibitor 1	Osgin1	7.27	7.15	7.16	7.19	6.61	6.71	6.84	6.96	6.85	6.84	6.8	-1.3	0.00149	0.448
1429356_s_at	geranylgeranyl diphosphate synthase 1 /// similar to Ggps1 protein	Ggps1 /// LOC100045315	6.87	7.16	6.99	7.01	6.65	6.77	6.68	6.46	6.64	6.51	6.62	-1.3	0.00304	0.454
1419618_at	butyrobetaine (gamma), 2-oxoglutarate dioxygenase 1 (gamma-butyrobetaine hydroxylase)	Bbox1	6.28	5.96	6.05	6.1	5.49	5.82	5.84	5.56	5.8	5.75	5.71	-1.3	0.00907	0.533
1427753_at	Immunoglobulin kappa chain variable 1 (V1)	Igk-V1	4.26	4.45	4.32	4.34	3.76	4.06	3.87	4.11	4.1	3.85	3.96	-1.3	0.00534	0.498
1426678_at	zinc finger protein 706	Zfp706	10.98	10.93	11.05	10.99	10.65	10.71	10.4	10.52	10.76	10.58	10.6	-1.3	0.00228	0.448
1452549_at	gene model 1549, (NCBI)	Gm1549	4.66	4.45	4.73	4.61	4.35	4.1	4.17	4.33	4.15	4.28	4.23	-1.3	0.00242	0.448
1438140_a_at	zinc finger protein 64	Zfp64	6.09	6.23	5.97	6.1	5.54	5.95	5.61	5.62	5.77	5.82	5.72	-1.3	0.00862	0.533
1422879_at	synaptophysin-like protein	Sypl	9.83	9.92	9.76	9.84	9.36	9.65	9.44	9.34	9.48	9.48	9.46	-1.3	0.00127	0.448
1423997_at	cold shock domain containing E1, RNA binding	Csde1	11.86	11.81	11.57	11.75	11.58	11.27	11.17	11.36	11.36	11.48	11.37	-1.3	0.00891	0.533
1423394_at	prenylcysteine oxidase 1	Pcyox1	9.84	9.84	9.7	9.79	9.68	9.43	9.27	9.25	9.36	9.51	9.42	-1.3	0.00749	0.527
1460669_at	interleukin enhancer binding factor 3	Ilf3	10.19	10.35	10.36	10.3	9.98	9.96	9.76	9.9	10.16	9.78	9.92	-1.3	0.00545	0.498
1421389_a_at	eukaryotic translation initiation factor 2 alpha kinase 4	Eif2ak4	7.16	7.14	7.06	7.12	6.95	6.72	6.6	6.79	6.7	6.72	6.75	-1.3	0.00134	0.448
1423930_at	anaphase promoting complex subunit 4	Anapc4	9.21	9.04	8.95	9.07	8.59	8.85	8.65	8.55	8.68	8.85	8.7	-1.3	0.0048	0.498
1460224_at	sorting nexin 2	Snx2	12.19	12.05	12.19	12.14	11.65	11.99	11.73	11.65	11.68	11.93	11.77	-1.3	0.00571	0.498
1427090_at	zinc finger, BED domain containing 4	Zbed4	8.19	8.14	8.23	8.19	7.99	7.76	7.65	7.83	7.69	8	7.82	-1.3	0.00488	0.498
1448654_at	mitochondrial carrier homolog 2 (C. elegans)	Mtch2	9.05	9.29	9.25	9.2	8.81	8.7	8.68	8.91	8.89	9.02	8.84	-1.3	0.00571	0.498
1435324_x_at	high mobility group box 1 /// predicted gene, EG433305 /// high-mobility group (nonhistone chromosomal) protein 1-like 1 /// similar to High mobility group protein 1 (HMG-1) (High mobility group protein B1) (Amphoterin) (Heparin-binding protein p30) /// similar to high-mobility group box 1 /// similar to 2810416G20Rik protein	EG433305 /// Hmg1l1 /// Hmgb1 /// LOC100039558 /// LOC100040413 /// LOC100041307 /// LOC100042447 /// LOC100043312 /// LOC100045384 /// LOC100045611 /// LOC100046019 /// LOC100046260 /// LOC100047080 /// LOC637733	13.77	13.75	13.53	13.68	13.41	13.28	13.13	13.27	13.32	13.53	13.32	-1.3	0.007	0.526
1456747_x_at	Cd99 antigen-like 2	Cd99l2	5.69	5.78	5.67	5.71	5.48	5.4	5.37	5.3	5.33	5.25	5.36	-1.3	0.000264	0.347
1423641_s_at	CCR4-NOT transcription complex, subunit 7	Cnot7	10.84	10.82	10.88	10.85	10.65	10.6	10.56	10.47	10.22	10.43	10.49	-1.3	0.0063	0.503
1416308_at	UDP-glucose dehydrogenase	Ugdh	12.07	11.96	11.98	12	11.56	11.73	11.42	11.55	11.87	11.75	11.65	-1.3	0.00955	0.533
1448174_at	cullin 1	Cul1	10.12	10.25	10.14	10.17	9.79	9.72	10.03	9.72	9.74	9.88	9.81	-1.3	0.00251	0.448
1417086_at	platelet-activating factor acetylhydrolase, isoform 1b, beta1 subunit /// similar to platelet-activating factor acetylhydrolase 45K chain	LOC100046589 /// Pafah1b1	9.23	9.27	9.17	9.22	9.09	8.7	8.75	9.01	8.89	8.78	8.87	-1.3	0.00725	0.527
1423148_at	S-phase kinase-associated protein 1A	Skp1a	12.85	12.82	12.74	12.8	12.33	12.59	12.23	12.41	12.53	12.63	12.45	-1.3	0.00825	0.533
1454798_at	---	---	7.91	8.03	7.92	7.95	7.65	7.77	7.36	7.66	7.5	7.69	7.61	-1.3	0.00697	0.526
1423931_s_at	anaphase promoting complex subunit 4	Anapc4	10.86	10.91	10.79	10.85	10.31	10.72	10.43	10.47	10.63	10.48	10.51	-1.3	0.00644	0.505
1428084_at	KRR1, small subunit (SSU) processome component, homolog (yeast)	Krr1	10.28	10.37	10.1	10.25	10	10.04	9.81	9.79	9.89	9.92	9.91	-1.3	0.00349	0.461
1428390_at	WD repeat domain 43	Wdr43	9.51	9.61	9.61	9.58	9.22	9.37	9.12	9.28	9.42	9.02	9.24	-1.3	0.00825	0.533
1434386_at	ATPase, Ca++-sequestering	Atp2c1	9.21	9.04	9.21	9.15	8.67	8.89	8.9	8.81	8.86	8.77	8.82	-1.3	0.00116	0.448
1427396_a_at	cold shock domain containing E1, RNA binding	Csde1	13.3	13.35	13.22	13.29	12.86	13.1	12.85	12.95	13.03	12.97	12.96	-1.3	0.00119	0.448
1425199_a_at	erythrocyte protein band 4.1-like 5	Epb4.1l5	5.88	5.78	5.72	5.79	5.67	5.52	5.41	5.31	5.36	5.52	5.47	-1.3	0.0059	0.502
1428645_at	guanine nucleotide binding protein (G protein), alpha inhibiting 3	Gnai3	11.66	11.69	11.66	11.67	11.22	11.49	11.48	11.35	11.42	11.1	11.34	-1.3	0.00983	0.533
1427730_a_at	zinc finger protein 148	Zfp148	9.07	9.1	9.02	9.06	8.72	8.76	8.57	8.85	8.61	8.92	8.74	-1.3	0.00547	0.498
1419375_at	WW domain binding protein 4	Wbp4	9.02	9.08	9.06	9.05	8.49	8.71	8.67	8.8	8.83	8.9	8.73	-1.2	0.0081	0.533
1454044_a_at	peroxisomal biogenesis factor 3	Pex3	9.34	9.28	9.42	9.35	9.3	9.01	8.98	9	8.87	9	9.03	-1.2	0.0092	0.533
1460711_at	DnaJ (Hsp40) homolog, subfamily C, member 21	Dnajc21	9.17	9.25	9.24	9.22	8.77	9.02	8.94	8.71	8.97	9	8.9	-1.2	0.00504	0.498
1420519_a_at	Era (G-protein)-like 1 (E. coli)	Eral1	7.33	7.3	7.39	7.34	7.01	7.02	6.81	7.1	7.05	7.15	7.02	-1.2	0.00316	0.454
1415867_at	chaperonin subunit 4 (delta)	Cct4	12.98	12.98	12.97	12.98	12.72	12.79	12.53	12.67	12.74	12.51	12.66	-1.2	0.0025	0.448
1426468_at	RIKEN cDNA 0610037L13 gene	0610037L13Rik	8.73	8.85	8.65	8.74	8.35	8.34	8.39	8.38	8.42	8.7	8.43	-1.2	0.00992	0.534
1433656_a_at	guanine nucleotide binding protein-like 3 (nucleolar)	Gnl3	10.76	10.72	10.81	10.76	10.71	10.41	10.41	10.31	10.46	10.41	10.45	-1.2	0.00707	0.526
1419184_a_at	four and a half LIM domains 2	Fhl2	9.5	9.56	9.67	9.58	9.34	9.36	9.01	9.27	9.3	9.33	9.27	-1.2	0.00819	0.533
1421024_at	1-acylglycerol-3-phosphate O-acyltransferase 1 (lysophosphatidic acid acyltransferase, alpha)	Agpat1	7.29	7.4	7.19	7.29	6.99	7.01	6.94	6.81	7.02	7.16	6.99	-1.2	0.00617	0.503
1415829_at	lamin B receptor	Lbr	11.58	11.44	11.54	11.52	11.07	11.33	11.15	11.21	11.27	11.27	11.22	-1.2	0.00187	0.448
1426449_a_at	praja1, RING-H2 motif containing	Pja1	7.96	8.17	7.96	8.03	7.55	7.74	7.72	7.74	7.74	7.88	7.73	-1.2	0.00606	0.503
1450700_at	CDC42 effector protein (Rho GTPase binding) 3	Cdc42ep3	10.05	9.96	10	10	9.55	9.8	9.84	9.68	9.6	9.76	9.71	-1.2	0.00394	0.487
1423243_at	membrane protein, palmitoylated	Mpp1	5.71	5.42	5.52	5.55	5.19	5.37	5.15	5.24	5.32	5.25	5.25	-1.2	0.00507	0.498
1421502_at	ubiquitin specific peptidase 26	Usp26	4.32	4.14	4.44	4.3	3.98	3.92	4.07	4.11	4.01	3.98	4.01	-1.2	0.00455	0.498
1437803_at	stem-loop binding protein /// predicted gene, EG666976	EG666976 /// Slbp	3.95	4.21	4.04	4.07	3.76	3.75	3.69	3.71	3.84	3.92	3.78	-1.2	0.00512	0.498
1433476_at	expressed sequence C78339	C78339	10.47	10.54	10.42	10.48	10.13	10.36	10.27	10.06	10.27	10.04	10.19	-1.2	0.00925	0.533
1418037_at	complement component 4 binding protein	C4bp	4.04	4.12	3.97	4.04	3.62	3.71	3.77	3.92	3.76	3.76	3.76	-1.2	0.0031	0.454
1427834_at	serine protease inhibitor 16	Spi16	4.34	4.18	4.33	4.28	4.12	4	3.99	4.14	3.88	3.86	4	-1.2	0.0079	0.533
1438223_at	---	---	4.89	4.97	5.09	4.98	4.73	4.75	4.68	4.7	4.79	4.56	4.7	-1.2	0.00239	0.448
1426625_at	zinc finger protein 623	Zfp623	8.05	8.08	7.99	8.04	7.77	7.83	7.75	7.57	7.78	7.85	7.76	-1.2	0.00267	0.448
1450722_at	nucleoporin 50	Nup50	8.5	8.63	8.73	8.62	8.34	8.43	8.2	8.29	8.39	8.4	8.34	-1.2	0.00428	0.498
1433660_at	tubulin, gamma complex associated protein 4	Tubgcp4	8.13	8.2	8.21	8.18	7.86	7.97	7.96	7.82	7.74	8.06	7.9	-1.2	0.00594	0.502
1438551_at	neurogenin 1	Neurog1	3.28	3.39	3.48	3.38	2.99	3.18	3.11	3.08	3.09	3.26	3.12	-1.2	0.00547	0.498
1448111_at	cytidine 5'-triphosphate synthase 2	Ctps2	9.73	9.82	9.72	9.76	9.48	9.61	9.58	9.43	9.38	9.55	9.51	-1.2	0.00331	0.459
1425402_at	thimet oligopeptidase 1	Thop1	6.88	6.71	6.6	6.73	6.44	6.42	6.5	6.58	6.4	6.53	6.48	-1.2	0.00752	0.527
1454616_at	RIKEN cDNA 5730410I19 gene	5730410I19Rik	9.29	9.44	9.43	9.39	9.1	9.07	8.99	9.26	9.16	9.25	9.14	-1.2	0.00982	0.533
1427684_at	zinc finger protein 264	Zfp264	3.93	3.94	3.94	3.94	3.79	3.66	3.66	3.71	3.79	3.54	3.69	-1.2	0.00342	0.461
1418275_a_at	E74-like factor 2	Elf2	8.9	9.08	9.06	9.01	8.67	8.83	8.76	8.69	8.85	8.82	8.77	-1.2	0.00437	0.498
1423863_at	ATP-binding cassette, sub-family F (GCN20), member 2	Abcf2	9.07	9.08	9.05	9.07	8.92	8.79	8.71	8.79	9	8.79	8.83	-1.2	0.00797	0.533
1451202_at	RIKEN cDNA C330007P06 gene	C330007P06Rik	10.17	10.08	10.12	10.12	9.83	9.92	9.95	9.92	9.85	9.92	9.9	-1.2	0.000244	0.347
1433631_at	eukaryotic translation initiation factor 5 /// similar to Eukaryotic translation initiation factor 5	Eif5 /// LOC100047658	10.81	10.75	10.86	10.81	10.52	10.72	10.65	10.61	10.6	10.53	10.61	-1.2	0.00469	0.498
1449300_at	CTTNBP2 N-terminal like	Cttnbp2nl	8.31	8.47	8.36	8.38	8.1	8.25	8.25	8.19	8.21	8.1	8.18	-1.1	0.00647	0.505
1435341_at	peptidyl-prolyl isomerase G (cyclophilin G)	Ppig	10.15	10.04	10.03	10.07	9.87	9.86	9.87	9.86	9.81	9.99	9.88	-1.1	0.00282	0.448
1437802_x_at	mortality factor 4 like 1 /// similar to HSPC008 /// similar to mortality factor 4 like 1 /// predicted gene, EG627352	EG627352 /// LOC433598 /// LOC433955 /// LOC626309 /// Morf4l1	12.13	12.17	12.17	12.16	11.89	11.99	11.96	12.01	12.02	11.91	11.96	-1.1	0.000644	0.412
1422032_a_at	zinc finger, AN1-type domain 6	Zfand6	12.42	12.46	12.52	12.47	12.33	12.27	12.2	12.28	12.27	12.34	12.28	-1.1	0.00126	0.448
1455077_a_at	mortality factor 4 like 1 /// similar to HSPC008 /// RIKEN cDNA A730098P11 gene /// similar to mortality factor 4 like 1 /// predicted gene, EG627352	A730098P11Rik /// EG627352 /// LOC433598 /// LOC433955 /// LOC626309 /// Morf4l1	13.76	13.75	13.71	13.74	13.51	13.64	13.49	13.59	13.61	13.49	13.56	-1.1	0.0027	0.448
1450809_at	seminal vesicle antigen-like 2	Sval2	3.21	3.3	3.29	3.27	3.11	3.06	3.16	3.04	3.13	3	3.08	-1.1	0.00272	0.448
1456142_x_at	mortality factor 4 like 1 /// similar to HSPC008 /// RIKEN cDNA A730098P11 gene /// similar to mortality factor 4 like 1 /// predicted gene, EG627352	A730098P11Rik /// EG627352 /// LOC433598 /// LOC433955 /// LOC626309 /// Morf4l1	13.72	13.68	13.68	13.69	13.44	13.61	13.5	13.51	13.55	13.47	13.51	-1.1	0.00183	0.448
1424279_at	fibrinogen, alpha polypeptide	Fga	3.62	3.61	3.5	3.58	3.44	3.45	3.45	3.43	3.36	3.27	3.4	-1.1	0.00947	0.533
1453175_at	zinc finger and BTB domain containing 25	Zbtb25	7.27	7.44	7.32	7.34	7.15	7.16	7.19	7.2	7.18	7.14	7.17	-1.1	0.00191	0.448
1438597_x_at	mortality factor 4 like 1 /// similar to HSPC008 /// similar to mortality factor 4 like 1 /// predicted gene, EG627352	EG627352 /// LOC433598 /// LOC433955 /// LOC626309 /// Morf4l1	12.39	12.45	12.42	12.42	12.24	12.27	12.21	12.25	12.27	12.25	12.25	-1.1	2.42e-05	0.347
1455423_at	Nur77 downstream gene 1	Ndg1	3.37	3.26	3.35	3.33	3.15	3.15	3.15	3.27	3.1	3.12	3.16	-1.1	0.00474	0.498
1430320_at	dystrophin, muscular dystrophy	Dmd	3.4	3.49	3.37	3.42	3.22	3.23	3.28	3.31	3.32	3.28	3.27	-1.1	0.00348	0.461
1426500_at	isoprenylcysteine carboxyl methyltransferase	Icmt	8.75	8.89	8.84	8.83	8.67	8.75	8.72	8.67	8.72	8.69	8.7	-1.1	0.00723	0.527
1452263_at	solute carrier family 35, member F4	Slc35f4	3.39	3.34	3.4	3.38	3.47	3.51	3.51	3.49	3.52	3.4	3.48	1.1	0.00825	0.533
1454369_a_at	nuclear factor of activated T-cells, cytoplasmic, calcineurin-dependent 4	Nfatc4	6.57	6.62	6.54	6.58	6.64	6.74	6.67	6.7	6.68	6.69	6.69	1.1	0.00321	0.454
1448215_a_at	dipeptidylpeptidase 3	Dpp3	8.8	8.78	8.9	8.83	8.98	8.98	8.94	8.97	8.9	8.98	8.96	1.1	0.00388	0.487
1420602_a_at	extraembryonic, spermatogenesis, homeobox 1	Esx1	4.51	4.49	4.4	4.47	4.64	4.55	4.57	4.62	4.6	4.72	4.62	1.1	0.00935	0.533
1439809_at	preferentially expressed antigen in melanoma like 7	Pramel7	3.42	3.55	3.42	3.46	3.59	3.59	3.64	3.58	3.59	3.71	3.62	1.1	0.00762	0.529
1416936_at	apoptosis-associated tyrosine kinase	Aatk	5.28	5.21	5.25	5.25	5.33	5.47	5.41	5.34	5.4	5.45	5.4	1.1	0.00393	0.487
1451256_at	G protein-coupled receptor 172B	Gpr172b	7.52	7.6	7.51	7.54	7.76	7.71	7.71	7.71	7.6	7.73	7.7	1.1	0.00367	0.478
1415896_x_at	small nuclear ribonucleoprotein N /// SNRPN upstream reading frame	Snrpn /// Snurf	10.08	10.04	9.89	10	10.18	10.18	10.24	10.16	10.14	10.13	10.17	1.1	0.00688	0.526
1441146_at	expressed sequence C76132	C76132	3.93	3.99	3.99	3.97	4.03	4.11	4.14	4.16	4.19	4.26	4.15	1.1	0.00752	0.527
1421510_at	protease, serine, 7 (enterokinase)	Prss7	4.22	4.11	4.03	4.12	4.29	4.22	4.34	4.35	4.28	4.32	4.3	1.1	0.00579	0.498
1460183_at	ADP-ribosylarginine hydrolase	Adprh	4.69	4.64	4.64	4.66	4.92	4.83	4.86	4.91	4.76	4.75	4.84	1.1	0.00477	0.498
1422780_at	peroxisomal membrane protein 4	Pxmp4	6.56	6.51	6.53	6.53	6.73	6.68	6.82	6.68	6.67	6.78	6.73	1.1	0.00146	0.448
1437005_a_at	ribosomal protein L18	Rpl18	14.07	14.07	13.96	14.03	14.34	14.22	14.3	14.17	14.12	14.23	14.23	1.1	0.00829	0.533
1418044_at	RIKEN cDNA A630042L21 gene	A630042L21Rik	7.85	7.99	7.99	7.94	8.13	8.21	8.17	8.15	8.22	8.03	8.15	1.2	0.00477	0.498
1427999_at	small nuclear RNA activating complex, polypeptide 5	Snapc5	3.22	3.39	3.32	3.31	3.52	3.52	3.5	3.4	3.57	3.62	3.52	1.2	0.00613	0.503
1436945_x_at	stromal interaction molecule 1 /// similar to Stromal interaction molecule 1	LOC100045432 /// Stim1	7.5	7.39	7.42	7.44	7.71	7.67	7.73	7.65	7.56	7.59	7.65	1.2	0.00206	0.448
1426130_at	nucleoredoxin-like 1	Nxnl1	5.03	4.96	4.93	4.97	5.16	5.32	5.14	5.1	5.17	5.26	5.19	1.2	0.00435	0.498
1450573_at	anti-Mullerian hormone	Amh	6.65	6.6	6.6	6.62	6.92	6.86	6.77	6.87	6.73	6.96	6.85	1.2	0.00316	0.454
1450466_at	cyclin-dependent kinase 5, regulatory subunit 2 (p39)	Cdk5r2	5.26	5.37	5.21	5.28	5.54	5.38	5.57	5.45	5.62	5.54	5.52	1.2	0.00578	0.498
1422373_at	olfactory receptor 71	Olfr71	4.8	4.81	4.76	4.79	4.91	4.98	5.06	5.08	5.09	5.1	5.04	1.2	0.00108	0.448
1452572_at	calcium/calmodulin-dependent protein kinase IV	Camk4	6.09	6.25	6.19	6.18	6.57	6.46	6.42	6.34	6.3	6.45	6.42	1.2	0.00666	0.516
1423151_at	DnaJ (Hsp40) homolog, subfamily B, member 11	Dnajb11	10.25	10.31	10.21	10.26	10.44	10.41	10.61	10.57	10.42	10.58	10.51	1.2	0.00351	0.461
1420966_at	solute carrier family 25 (mitochondrial carrier ornithine transporter), member 15	Slc25a15	4.95	5.13	5.07	5.05	5.45	5.24	5.26	5.36	5.16	5.32	5.3	1.2	0.00921	0.533
1449243_a_at	ribosomal protein S19	Rps19	13.69	13.73	13.64	13.69	13.85	13.96	13.93	13.83	13.98	14.08	13.94	1.2	0.00318	0.454
1425752_at	cDNA sequence BC014805	BC014805	3.83	3.78	3.59	3.73	4.06	3.91	3.96	4.13	3.93	3.92	3.99	1.2	0.00994	0.534
1418871_a_at	RIKEN cDNA 1810007E14 gene	1810007E14Rik	4.81	4.84	4.83	4.83	5.08	5.14	5.16	4.92	5.14	5.05	5.08	1.2	0.00211	0.448
1456618_at	MAP/microtubule affinity-regulating kinase 4	Mark4	5.11	5.06	5.13	5.1	5.29	5.25	5.33	5.44	5.36	5.47	5.36	1.2	0.00182	0.448
1452481_at	phospholipase C, beta 2	Plcb2	6.13	6.23	6.21	6.19	6.38	6.5	6.55	6.42	6.52	6.33	6.45	1.2	0.00226	0.448
1426070_a_at	potassium voltage-gated channel, Shal-related family, member 3	Kcnd3	4.6	4.65	4.6	4.62	4.91	4.81	4.99	4.85	4.83	4.87	4.88	1.2	0.000362	0.347
1420189_at	---	---	3.67	3.62	3.53	3.61	4	3.73	3.94	3.93	3.86	3.76	3.87	1.2	0.00672	0.519
1460211_a_at	KDEL (Lys-Asp-Glu-Leu) endoplasmic reticulum protein retention receptor 1	Kdelr1	10.79	10.89	10.95	10.88	10.93	11.26	11.2	11.19	11.2	11.12	11.15	1.2	0.00883	0.533
1451460_a_at	solute carrier family 22 (organic anion transporter), member 7	Slc22a7	4.21	4.07	3.93	4.07	4.3	4.38	4.3	4.3	4.41	4.38	4.35	1.2	0.00275	0.448
1432845_at	---	---	5.53	5.19	5.28	5.33	5.63	5.57	5.61	5.65	5.5	5.7	5.61	1.2	0.00956	0.533
1449272_at	cell adhesion molecule 3	Cadm3	5.88	5.71	5.75	5.78	6.08	6.08	5.92	5.95	6.17	6.15	6.06	1.2	0.00533	0.498
1419491_at	defensin beta 1	Defb1	3.93	3.99	3.91	3.94	4.38	4.22	4.09	4.1	4.33	4.24	4.23	1.2	0.00564	0.498
1430483_a_at	transmembrane protein 79	Tmem79	5.85	5.76	5.66	5.76	5.91	5.99	6.13	6.11	6.17	5.94	6.04	1.2	0.00642	0.505
1444292_at	---	---	4.72	4.43	4.62	4.59	4.96	4.95	4.98	4.84	4.84	4.78	4.89	1.2	0.00478	0.498
1435789_x_at	Transcribed locus	---	7.17	7.15	7.07	7.13	7.48	7.27	7.58	7.4	7.6	7.29	7.44	1.2	0.00953	0.533
1416627_at	serine protease inhibitor, Kunitz type 1	Spint1	5.42	5.34	5.23	5.33	5.73	5.74	5.76	5.72	5.56	5.58	5.68	1.3	0.000881	0.448
1422745_at	bicaudal D homolog 2 (Drosophila)	Bicd2	5.58	5.5	5.46	5.51	5.8	5.84	5.83	5.76	5.85	6.11	5.87	1.3	0.00274	0.448
1450906_at	plexin C1 /// similar to plexin C1	LOC100044106 /// Plxnc1	3.84	3.96	3.68	3.83	4.39	4.07	4.24	4.26	4.01	4.12	4.18	1.3	0.00905	0.533
1422201_at	histocompatibility 2, O region beta locus	H2-Ob	5.83	5.42	5.63	5.63	5.95	6	5.95	5.97	5.86	6.17	5.98	1.3	0.00865	0.533
1423788_at	nucleoporin 133	Nup133	3.96	3.9	3.95	3.94	4.24	4.38	4.14	4.25	4.35	4.41	4.3	1.3	0.000708	0.413
1426489_s_at	bifunctional apoptosis regulator	Bfar	9.16	9.2	9.18	9.18	9.34	9.51	9.75	9.67	9.4	9.61	9.55	1.3	0.00629	0.503
1449896_at	melanophilin	Mlph	4.14	4.1	4.13	4.12	4.69	4.51	4.41	4.42	4.57	4.37	4.5	1.3	0.00134	0.448
1451708_at	G protein-coupled receptor 33	Gpr33	4.59	4.47	4.27	4.44	4.72	4.81	5.01	4.81	4.91	4.7	4.83	1.3	0.00442	0.498
1424030_at	grainyhead-like 1 (Drosophila) /// similar to Grhl1 protein	Grhl1 /// LOC100043996	4.6	4.66	4.62	4.63	5.13	4.88	5.1	5.13	5.09	4.9	5.04	1.3	0.000631	0.412
1450303_at	ventral anterior homeobox containing gene 2	Vax2	4.65	4.65	4.65	4.65	5.05	5.09	4.91	5.04	5.11	5.21	5.07	1.3	0.000192	0.347
1415959_at	solute carrier family 2 (facilitated glucose transporter), member 4	Slc2a4	5.68	5.6	5.47	5.58	6.15	5.92	5.98	5.91	5.91	6.14	6	1.3	0.00114	0.448
1438446_x_at	putative phosphatase	RP23-136K12.4	6.96	7.14	7.15	7.08	7.21	7.68	7.62	7.55	7.43	7.56	7.51	1.3	0.00573	0.498
1449381_a_at	protein kinase C and casein kinase substrate in neurons 1	Pacsin1	5.57	5.67	5.42	5.55	6.28	5.91	5.97	6.08	6.06	5.7	6	1.4	0.00909	0.533
1417470_at	apolipoprotein B editing complex 3	Apobec3	7.93	8	7.81	7.91	8.67	8.37	8.37	8.18	8.39	8.19	8.36	1.4	0.00527	0.498
1448704_s_at	histocompatibility 47	H47	10.86	10.92	10.87	10.88	11.28	11.11	11.66	11.4	11.16	11.49	11.35	1.4	0.00734	0.527
1418744_s_at	tescalcin /// similar to Tescalcin	LOC100047138 /// Tesc	5.46	5.42	5.53	5.47	5.91	5.82	5.81	6.15	5.87	6.25	5.97	1.4	0.00311	0.454
1419163_s_at	DnaJ (Hsp40) homolog, subfamily C, member 3A	Dnajc3a	7.68	7.85	7.88	7.8	8.13	8.05	8.44	8.43	8.55	8.23	8.31	1.4	0.00508	0.498
1423356_at	synaptosomal-associated protein	Snap29	6.4	6.52	6.25	6.39	6.86	6.7	6.75	6.91	7.06	7.12	6.9	1.4	0.00259	0.448
1419803_s_at	coiled-coil domain containing 12	Ccdc12	10.15	10.36	10.5	10.34	10.95	10.46	10.95	11.06	10.74	10.96	10.85	1.4	0.00979	0.533
1419406_a_at	B-cell CLL/lymphoma 11A (zinc finger protein)	Bcl11a	4.04	3.94	4.32	4.1	4.42	4.94	4.72	4.4	4.61	4.65	4.62	1.4	0.00761	0.529
1426004_a_at	transglutaminase 2, C polypeptide	Tgm2	6.89	6.97	7.05	6.97	7.56	7.15	7.52	7.62	7.65	7.57	7.51	1.5	0.00203	0.448
1425223_at	baculoviral IAP repeat-containing 3	Birc3	5.98	5.96	5.86	5.93	6.53	6.32	6.57	6.49	6.68	6.38	6.5	1.5	0.000235	0.347
1416322_at	proline arginine-rich end leucine-rich repeat	Prelp	5.24	5.48	5.09	5.27	5.95	5.46	6.23	5.93	5.73	6.03	5.89	1.5	0.00953	0.533
1422959_s_at	zinc finger protein 313	Zfp313	6.95	6.82	7.13	6.97	7.39	7.34	7.83	7.99	7.4	7.65	7.6	1.6	0.00754	0.527
1419401_at	ankyrin repeat and SOCS box-containing protein 13	Asb13	5.27	5.07	5.49	5.28	5.9	5.85	6.45	5.89	5.62	5.91	5.94	1.6	0.00844	0.533
1428577_at	protein tyrosine phosphatase, receptor type, f polypeptide (PTPRF), interacting protein (liprin), alpha 4	Ppfia4	6.49	6.51	6.6	6.53	7.09	7.04	7.66	7	7.03	7.38	7.2	1.6	0.00418	0.498
1434273_at	cDNA sequence BC034069	BC034069	4.79	4.75	4.43	4.66	5.4	4.98	5.79	5.15	5.18	5.47	5.33	1.6	0.00891	0.533
1422859_a_at	ribosomal protein L23	Rpl23	6.92	7.12	7.42	7.15	7.49	8.13	7.73	7.76	8.01	7.86	7.83	1.6	0.00455	0.498
1435458_at	proviral integration site 1	Pim1	7.85	8.13	7.84	7.94	8.49	8.14	8.93	8.97	8.58	8.6	8.62	1.6	0.00982	0.533
1425293_a_at	zinc finger, CCHC domain containing 18	Zcchc18	5.33	5.44	5.49	5.42	6.01	5.84	6.29	5.91	6.28	6.28	6.1	1.6	0.00105	0.448
1418321_at	dodecenoyl-Coenzyme A delta isomerase (3,2 trans-enoyl-Coenyme A isomerase)	Dci	8.7	8.86	8.8	8.79	9.65	9.3	9.29	9.4	9.32	9.93	9.48	1.6	0.00305	0.454
1424832_at	RIKEN cDNA 4732429D16 gene	4732429D16Rik	5.92	5.99	5.88	5.93	6.65	6.64	6.96	6.65	6.36	6.85	6.69	1.7	0.000524	0.381
1422397_a_at	interleukin 15 receptor, alpha chain	Il15ra	5.92	6	5.92	5.95	6.57	6.41	7.08	7.05	6.67	6.46	6.71	1.7	0.00342	0.461
1419206_at	CD37 antigen	Cd37	5.67	5.47	5.72	5.62	6.04	6.17	6.68	6.72	6.54	6.22	6.4	1.7	0.00347	0.461
1425736_at	CD37 antigen	Cd37	5.57	5.72	5.83	5.71	6.2	6.1	7.09	6.59	6.67	6.41	6.51	1.7	0.00813	0.533
1452067_at	N-acylsphingosine amidohydrolase (acid ceramidase)-like	Asahl	9.52	9.42	9.2	9.38	10.03	9.87	10.62	10.4	10.14	10.11	10.2	1.8	0.00219	0.448
1449459_s_at	ankyrin repeat and SOCS box-containing protein 13	Asb13	6.8	6.57	6.86	6.74	7.82	7.42	8.06	7.53	7.18	7.36	7.56	1.8	0.00482	0.498
1451321_a_at	RNA binding motif protein 43	Rbm43	8.1	8.06	8.38	8.18	9.36	8.74	9.54	8.96	8.98	8.51	9.02	1.8	0.0098	0.533
1419711_at	CD7 antigen	Cd7	6.37	6.48	6.24	6.36	6.97	7.05	7.36	7.14	7.29	7.38	7.2	1.8	0.000138	0.347
1420544_at	germinal center expressed transcript 2	Gcet2	4.53	4.42	4.45	4.47	4.82	5.25	5.88	5.49	5.39	5	5.31	1.8	0.00743	0.527
1417289_at	pleckstrin homology domain-containing, family A (phosphoinositide binding specific) member 2	Plekha2	5.6	5.97	5.99	5.85	6.57	6.46	7.29	7.05	6.66	6.35	6.73	1.8	0.00706	0.526
1455285_at	solute carrier family 31, member 1	Slc31a1	7.06	7.31	7.51	7.29	7.53	8	8.49	8.68	8.21	8.24	8.19	1.9	0.00959	0.533
1454713_s_at	histidine decarboxylase	Hdc	5.62	6.16	5.93	5.9	6.66	6.67	7.23	7.01	6.58	6.71	6.81	1.9	0.00164	0.448
1416617_at	acyl-CoA synthetase short-chain family member 1	Acss1	5.11	5.18	5.62	5.3	5.5	6.02	6.54	6.48	6.44	6.3	6.21	1.9	0.00973	0.533
1424617_at	interferon-induced protein 35	Ifi35	8.84	9.02	9.02	8.96	9.92	9.38	9.81	10.38	9.71	10.03	9.87	1.9	0.00286	0.449
1423590_at	napsin A aspartic peptidase	Napsa	6.8	7.07	7.04	6.97	7.46	7.56	8.37	8.07	7.9	7.97	7.89	1.9	0.00312	0.454
1418206_at	stromal cell-derived factor 2-like 1	Sdf2l1	8.82	8.62	8.59	8.68	9.7	8.97	9.54	9.78	9.5	10.09	9.6	1.9	0.0049	0.498
1452425_at	tumor necrosis factor receptor superfamily, member 14 (herpesvirus entry mediator)	Tnfrsf14	6.66	6.67	6.62	6.65	7.34	7.38	7.94	8.15	7.67	7.2	7.61	1.9	0.00352	0.461
1419744_at	histocompatibility 2, class II, locus Mb2	H2-DMb2	5.16	5.65	5.43	5.41	6.16	5.96	6.57	6.53	6.3	6.76	6.38	2	0.00184	0.448
1421011_at	hydroxysteroid (17-beta) dehydrogenase 11	Hsd17b11	5.75	5.68	5.52	5.65	6.11	6.41	6.77	6.98	7.08	6.72	6.68	2	0.00235	0.448
1451683_x_at	histocompatibility 2, D region locus 1	H2-D1	10.3	10.18	9.92	10.13	10.6	11.32	11.79	11.32	11.1	11.23	11.23	2.1	0.00273	0.448
1455106_a_at	creatine kinase, brain	Ckb	7.47	7.14	7.55	7.39	8.38	7.99	9.32	8.92	8.63	8.28	8.59	2.3	0.00496	0.498
1449156_at	lymphocyte antigen 9	Ly9	4.52	4.54	4.35	4.47	5.2	5.18	6.15	6.61	5.51	5.5	5.69	2.3	0.00922	0.533
1418842_at	hematopoietic cell specific Lyn substrate 1	Hcls1	7.07	7.16	6.99	7.07	8.07	7.49	8.9	8.95	8.28	8.36	8.34	2.4	0.00609	0.503
1430447_a_at	leukocyte-associated Ig-like receptor 1	Lair1	7.9	8.15	7.67	7.91	9.13	8.43	10.13	9.3	8.8	9.32	9.19	2.4	0.00869	0.533
1460407_at	Spi-B transcription factor (Spi-1/PU.1 related)	Spib	5.3	5.42	5.42	5.38	6.96	6.11	7.72	6.48	6.14	6.76	6.7	2.5	0.00833	0.533
1451644_a_at	RIKEN cDNA 0610037M15 gene /// histocompatibility 2, Q region locus 6 /// similar to MHC class I histocompatibility antigen H-2 Q4 alpha chain	0610037M15Rik /// H2-Q6 /// LOC436493	7.05	6.98	6.4	6.81	8	7.54	9.08	8.26	8.19	8.01	8.18	2.6	0.00441	0.498
1427666_a_at	T-cell receptor beta, joining region	Tcrb-J	4.51	4.43	4.48	4.47	6.38	4.79	5.97	6.29	5.49	6.45	5.9	2.7	0.00789	0.533
1424518_at	RIKEN cDNA 2310016F22 gene /// cDNA sequence BC020489	2310016F22Rik /// BC020489	7.45	7.58	7.42	7.48	9.74	8.17	9.31	9.35	8.73	8.14	8.91	2.7	0.00914	0.533
1423100_at	FBJ osteosarcoma oncogene	Fos	7.59	8.04	7.89	7.84	9.14	8.91	9.89	9.89	9.37	8.44	9.27	2.7	0.00463	0.498
1417009_at	complement component 1, r subcomponent	C1r	7.6	7.82	7.61	7.68	9.48	8.5	9.76	9.86	8.84	8.51	9.16	2.8	0.00535	0.498
1418536_at	histocompatibility 2, Q region locus 5 /// histocompatibility 2, Q region locus 7 /// histocompatibility 2, Q region locus 8 /// histocompatibility 2, Q region locus 6 /// similar to H-2 class I histocompatibility antigen, Q7 alpha chain precursor (QA-2 antigen) /// similar to MHC class Ib antigen	H2-Q5 /// H2-Q6 /// H2-Q7 /// H2-Q8 /// LOC100044019 /// LOC100044020 /// LOC100044021	9.28	9.65	8.98	9.3	10.44	10.11	11.78	11.19	10.81	10.42	10.79	2.8	0.00626	0.503
1451544_at	TAP binding protein-like	Tapbpl	7.36	7.91	7.5	7.59	9.39	8.46	9.42	9.66	8.85	8.72	9.08	2.8	0.00167	0.448
1421317_x_at	myeloblastosis oncogene	Myb	4.65	4.9	5.19	4.91	6.12	5.91	7.53	6.56	6.45	5.9	6.41	2.8	0.00556	0.498
1449130_at	CD1d1 antigen	Cd1d1	6.13	6.11	6.35	6.2	7.43	6.57	8.44	8.3	8.01	7.55	7.72	2.9	0.00803	0.533
1427038_at	preproenkephalin 1	Penk1	5.63	6.85	5.77	6.08	7.83	6.61	8.31	8.17	7.64	7.52	7.68	3	0.00851	0.533
1422962_a_at	proteasome (prosome, macropain) subunit, beta type 8 (large multifunctional peptidase 7)	Psmb8	10.45	10.8	10.16	10.47	12.43	11.05	12.75	12.8	11.75	11.88	12.11	3.1	0.00604	0.503
1422892_s_at	histocompatibility 2, class II antigen E alpha	H2-Ea	12.47	12.99	12.18	12.55	14.33	13.55	14.73	14.53	14.09	14.08	14.22	3.2	0.000711	0.413
1435290_x_at	histocompatibility 2, class II antigen A, alpha	H2-Aa	12.54	12.99	11.84	12.46	14.27	13.29	14.96	14.4	13.97	13.96	14.14	3.2	0.00385	0.487
1460651_at	linker for activation of T cells	Lat	6.51	6.95	6.34	6.6	8.02	7.27	9.43	8.8	8.15	8.07	8.29	3.2	0.00777	0.533
1450696_at	proteasome (prosome, macropain) subunit, beta type 9 (large multifunctional peptidase 2)	Psmb9	9.97	10.2	9.6	9.92	11.88	10.53	12.68	12.54	11.56	11.33	11.75	3.6	0.00747	0.527
1419135_at	lymphotoxin B	Ltb	8.38	9.33	8.89	8.87	11.35	9.48	11.08	11.6	10.38	10.47	10.73	3.6	0.00729	0.527
1452431_s_at	histocompatibility 2, class II antigen A, alpha	H2-Aa	12.09	12.81	11.52	12.14	14.09	13.2	14.84	14.29	13.84	13.85	14.02	3.7	0.00244	0.448
1448759_at	interleukin 2 receptor, beta chain	Il2rb	5.79	6.21	6.24	6.08	7.21	7.37	8.56	9.28	8.65	7.11	8.03	3.9	0.00979	0.533
1449556_at	histocompatibility 2, T region locus 23 /// RIKEN cDNA C920025E04 gene /// similar to MHC class Ib antigen Qa-1c	C920025E04Rik /// H2-T23 /// LOC100046736	10.3	10.65	9.97	10.31	11.98	11.37	13.06	13.17	12.15	11.82	12.26	3.9	0.00322	0.454
1450648_s_at	histocompatibility 2, class II antigen A, beta 1	H2-Ab1	11.16	11.88	11.14	11.39	13.22	12.68	14.38	13.88	13.25	12.91	13.39	4	0.00184	0.448
1449580_s_at	histocompatibility 2, class II, locus Mb1 /// histocompatibility 2, class II, locus Mb2	H2-DMb1 /// H2-DMb2	8.8	9.46	9.02	9.09	10.84	10.18	12.17	11.72	11.07	10.85	11.14	4.1	0.00238	0.448
1425294_at	SLAM family member 8	Slamf8	7.14	7.4	6.92	7.15	8.77	8.22	10.63	10.05	8.88	8.78	9.22	4.2	0.00736	0.527
1418392_a_at	guanylate nucleotide binding protein 3	Gbp3	9.62	9.52	8.86	9.33	11.75	10.44	12.66	12.11	11.1	10.4	11.41	4.2	0.00833	0.533
1427667_s_at	T-cell receptor beta, joining region	Tcrb-J	3.97	4.39	4.24	4.2	6.71	4.37	6.84	6.74	6.16	6.95	6.3	4.3	0.0095	0.533
1418638_at	histocompatibility 2, class II, locus Mb1	H2-DMb1	7.56	8.05	7.39	7.67	9.84	8.85	10.76	10.33	9.5	9.45	9.79	4.4	0.00162	0.448
1451721_a_at	histocompatibility 2, class II antigen A, beta 1	H2-Ab1	10.54	11.03	10.09	10.55	12.81	11.78	13.63	13.19	12.5	12.19	12.68	4.4	0.00186	0.448
1425477_x_at	histocompatibility 2, class II antigen A, beta 1	H2-Ab1	10.81	11.41	10.51	10.91	13.16	12.18	14.18	13.52	12.9	12.56	13.08	4.5	0.00211	0.448
1455869_at	Transcribed locus, weakly similar to XP_001175112.1 similar to pol protein, partial [Pan troglodytes]	---	7.63	8.07	9.19	8.3	10.98	11.54	10.18	9.63	11.57	9.68	10.6	4.9	0.00703	0.526
1417025_at	histocompatibility 2, class II antigen E beta	H2-Eb1	10.78	11.56	10.64	10.99	12.57	12.68	14.22	13.8	13.51	13.04	13.3	5	0.00107	0.448
1431213_a_at	hypothetical protein LOC100041156 /// hypothetical protein LOC100041932	LOC100041156 /// LOC100041932	6.81	7.34	8.51	7.55	10.14	11.14	9.82	8.84	10.9	8.84	9.95	5.3	0.00929	0.533
1418652_at	chemokine (C-X-C motif) ligand 9	Cxcl9	11.23	11.89	10.67	11.26	14.23	12.52	14.46	14.46	13.32	13.18	13.7	5.4	0.00262	0.448
1422891_at	histocompatibility 2, class II antigen E alpha	H2-Ea	10.69	11.17	10.23	10.7	13.19	12.33	14.14	13.76	13.02	12.95	13.23	5.8	0.000533	0.381
1424923_at	serine (or cysteine) peptidase inhibitor, clade A, member 3G	Serpina3g	10.21	10.47	9.17	9.95	12.97	11.13	13.73	13.54	12.18	11.71	12.54	6	0.0063	0.503
1423954_at	complement component 3	C3	7.83	9.32	8.19	8.45	11.23	10.15	13.36	11.85	11.17	10.04	11.3	7.2	0.00848	0.533
1419762_at	ubiquitin D	Ubd	7.93	8.78	7.47	8.06	12.28	8.88	12.75	12.43	10.7	10.87	11.32	9.6	0.00902	0.533
1427329_a_at	immunoglobulin heavy chain 6 (heavy chain of IgM)	Igh-6	8.09	8.05	7.43		8.85	8.65	9.87	9.65	9.18	10.65			0.01	0.535
1452792_at	DAZ interacting protein 1 /// similar to DAZ interacting protein 1	Dzip1 /// LOC100045776	5.73	6.23	6		4.42	5.52	4.94	4.9	5.44	5.22			0.01	0.535
1423905_at	poliovirus receptor	Pvr	7.7	7.82	7.9		6.56	7.47	6.58	7.13	7.28	7.09			0.0101	0.535
1460242_at	CD55 antigen	Cd55	3.76	3.62	4.29		5.22	4.41	5.68	4.66	4.69	5.16			0.0101	0.535
1427118_at	RIKEN cDNA 5430421N21 gene	5430421N21Rik	6.93	6.93	6.88		7.22	7.17	7.14	7.05	6.96	7.19			0.0102	0.535
1448974_at	doublecortin	Dcx	3.63	3.76	3.55		4.02	3.87	3.98	3.83	3.75	3.95			0.0102	0.535
1420021_s_at	suppressor of zeste 12 homolog (Drosophila)	Suz12	10.91	10.82	11.04		10.31	10.66	10.28	10.72	10.62	10.47			0.0103	0.535
1424561_at	endothelin converting enzyme 2	Ece2	4.95	4.8	4.86		5.14	4.98	5.1	5.37	5.33	5.3			0.0104	0.535
1422211_a_at	UDP-GlcNAc:betaGal beta-1,3-N-acetylglucosaminyltransferase 3	B3gnt3	5.08	4.98	5.1		5.6	5.24	5.26	5.42	5.36	5.25			0.0104	0.535
1433609_s_at	surfeit gene 2	Surf2	6.98	7.11	7.04		6.94	6.91	6.82	6.89	6.83	6.97			0.0104	0.535
1422303_a_at	tumor necrosis factor receptor superfamily, member 18	Tnfrsf18	6.34	7.19	6.77		8.55	7.52	9.74	9.03	7.93	8.26			0.0105	0.535
1427688_a_at	protein tyrosine phosphatase, receptor type, S	Ptprs	6.45	6.36	6.1		5.14	6.08	5.48	5.51	5.83	5.51			0.0105	0.535
1421210_at	class II transactivator	Ciita	5.52	5.84	5.47		6.81	6.84	8.56	7.43	7.38	6.33			0.0105	0.535
1425513_at	---	---	6.54	6.86	6.7		6.28	6.49	6.16	6.27	6.31	6.53			0.0106	0.535
1449009_at	T-cell specific GTPase /// hypothetical protein LOC100039796	LOC100039796 /// Tgtp	10.92	10.84	9.42		13.06	11.37	13.84	13.55	12.65	11.75			0.0106	0.535
1425166_at	retinoblastoma-like 1 (p107)	Rbl1	7.76	7.67	7.8		6.96	7.16	6.95	7.37	7.4	7.54			0.0107	0.535
1448662_at	frizzled homolog 6 (Drosophila)	Fzd6	4.94	4.8	4.81		4.71	4.61	4.69	4.44	4.59	4.68			0.0107	0.535
1423722_at	transmembrane protein 49	Tmem49	12.62	12.64	12.66		12.44	12.17	12.04	12.38	12.26	12.47			0.0107	0.535
1417189_at	proteasome (prosome, macropain) 28 subunit, beta	Psme2	11.54	11.61	11.36		13.25	11.91	12.92	12.99	12.21	12.32			0.0107	0.535
1415977_at	myo-inositol 1-phosphate synthase A1	Isyna1	6.48	6.11	6.23		6.48	6.78	7.03	7.09	7.04	6.64			0.0107	0.535
1448569_at	RIKEN cDNA 2410014A08 gene	2410014A08Rik	8.29	8.25	8.51		8.77	8.54	8.51	8.69	8.64	8.58			0.0108	0.535
1449306_at	heat shock factor 2	Hsf2	7.04	7.19	7.01		6.73	6.16	5.17	6.07	6.07	6.06			0.0108	0.535
1416923_a_at	BCL2/adenovirus E1B interacting protein 3-like	Bnip3l	11.05	11.1	10.95		10.42	10.65	10.93	10.77	10.56	10.53			0.0108	0.535
1437932_a_at	claudin 1	Cldn1	3.68	3.79	4		4.64	4.21	4.47	4.04	4.21	4.29			0.0109	0.535
1437540_at	mucolipin 3	Mcoln3	7.8	8.2	7.24		5.03	5.78	5.63	6.06	6.31	7.35			0.0109	0.535
1415899_at	Jun-B oncogene	Junb	7.71	8	7.95		8.17	8.06	8.51	8.47	8.27	8.28			0.011	0.535
1436399_s_at	Nik related kinase	Nrk	3.86	4.19	3.87		3.76	3.64	3.67	3.72	3.69	3.77			0.011	0.535
1422115_a_at	FMS-like tyrosine kinase 3 ligand	Flt3l	5.9	5.58	5.48		6.4	5.98	6.72	6.56	5.97	6.55			0.011	0.535
1434842_s_at	UPF3 regulator of nonsense transcripts homolog B (yeast)	Upf3b	9.57	9.43	9.5		8.87	9.14	8.85	8.86	9.43	9			0.0111	0.535
1451041_at	Rho-associated coiled-coil containing protein kinase 2	Rock2	9.57	9.62	9.45		9.07	9.47	8.81	9.11	9.07	8.92			0.0112	0.535
1452976_a_at	solute carrier family 9 (sodium/hydrogen exchanger), isoform 3 regulator 2	Slc9a3r2	6.29	6.5	6.24		6.68	6.56	6.5	6.62	6.5	6.57			0.0112	0.535
1455551_at	UEV and lactate/malate dehyrogenase domains	Uevld	7.9	7.88	8.21		6.98	7.67	6.67	7.16	7.57	7.16			0.0112	0.535
1438610_a_at	crystallin, zeta	Cryz	10.16	10.08	10.1		9.63	9.76	9.56	9.94	9.76	9.98			0.0113	0.535
1420917_at	PRP40 pre-mRNA processing factor 40 homolog A (yeast)	Prpf40a	9.95	10.03	9.58		8.62	9.32	9.38	9.01	8.86	9.46			0.0113	0.535
1448746_at	nibrin	Nbn	9	8.9	8.74		8.45	8.36	8.79	8.22	8.26	8.49			0.0113	0.535
1420202_at	---	---	3.74	3.85	3.72		3.61	3.48	3.32	3.53	3.65	3.52			0.0114	0.535
1426174_s_at	Immunoglobulin heavy chain (gamma polypeptide)	Ighg	4.11	4.19	4.44		4.6	4.48	4.55	4.67	4.47	4.83			0.0114	0.535
1415676_a_at	proteasome (prosome, macropain) subunit, beta type 5	Psmb5	10.61	10.74	10.84		11.17	11.17	10.84	11.31	11.25	11.53			0.0114	0.535
1419849_at	Transcribed locus	---	5.95	6.05	5.75		6.11	6.16	6.23	6.21	6.06	6.29			0.0114	0.535
1459914_at	mitochondrial carrier triple repeat 6	Mcart6	6.34	6.18	6.39		6.74	6.76	7.33	7.11	6.87	6.55			0.0114	0.535
1426126_a_at	transmembrane protein 149	Tmem149	6.12	6.02	6.12		6.24	6.46	6.76	6.86	6.58	6.43			0.0115	0.535
1448117_at	kit ligand	Kitl	10.63	10.6	10.67		9.51	10.48	9.14	9.74	9.82	9.75			0.0115	0.535
1421586_a_at	CD46 antigen, complement regulatory protein	Cd46	6.23	6.16	6.16		5.75	6.11	5.79	5.82	6	5.92			0.0115	0.535
1451931_x_at	histocompatibility 2, D region	H2-L	12.56	12.74	12.55		12.72	13.52	13.9	13.6	13.64	13.31			0.0116	0.535
1449988_at	GTPase, IMAP family member 1	Gimap1	6.36	7.05	6.56		8	7.1	8.92	8.73	7.79	7.92			0.0116	0.535
1449293_a_at	S-phase kinase-associated protein 2 (p45)	Skp2	6.33	6.34	6.78		4.93	5.89	4.98	5.55	5.96	5.75			0.0116	0.535
1427835_at	POU domain, class 2, transcription factor 1	Pou2f1	5.67	5.57	5.58		5.82	5.84	5.81	5.84	5.69	5.67			0.0116	0.535
1417198_at	WW, C2 and coiled-coil domain containing 2	Wwc2	5.79	6.16	5.99		5.01	5.51	5.04	5.6	5.68	5.18			0.0116	0.535
1429172_a_at	on-SMC condensin I complex, subunit G	Ncapg	9.42	9.29	9.32		6.76	8.1	6.56	8.34	8.49	7.81			0.0117	0.535
1456746_a_at	Cd99 antigen-like 2	Cd99l2	6.9	7	6.8		6.36	6.56	6.28	6.61	6.75	6.23			0.0117	0.535
1450208_a_at	engulfment and cell motility 1, ced-12 homolog (C. elegans)	Elmo1	4.51	4.72	4.62		4.37	4.41	4.34	4.47	4.44	4.18			0.0118	0.535
1426000_at	oxytocin receptor	Oxtr	5.42	5.46	5.55		5.22	5.26	5.17	5.29	5.36	5.4			0.0118	0.535
1423524_at	microtubule associated serine/threonine kinase-like	Mastl	7.67	7.5	7.39		6.82	6.75	5.36	6.21	6.57	6.66			0.0118	0.535
1424962_at	transmembrane 4 superfamily member 4	Tm4sf4	7.22	7.59	7.15		6.69	6.63	6.35	6.49	6.67	7.19			0.0118	0.535
1455012_s_at	tripartite motif protein 37	Trim37	9.53	9.49	9.49		9.01	9.05	8.53	8.92	9.19	9.24			0.0119	0.535
1449131_s_at	CD1d1 antigen	Cd1d1	6.71	6.58	6.75		7.78	6.94	8.84	8.76	8.41	7.99			0.0119	0.535
1451754_a_at	WD repeat domain 45	Wdr45	8.45	8.41	8.41		8.72	8.61	8.7	8.54	8.49	8.58			0.0119	0.535
1421648_at	neuroligin 1	Nlgn1	3.86	3.76	3.98		3.59	3.5	3.74	3.6	3.67	3.72			0.0119	0.535
1421688_a_at	chemokine (C-C motif) ligand 1	Ccl1	5.6	6.07	5.28		7.45	6.28	8.22	7.87	6.59	7.02			0.0119	0.535
1422689_at	RIKEN cDNA 4930547C10 gene	4930547C10Rik	3.84	3.81	3.7		3.56	3.59	3.34	3.56	3.66	3.57			0.012	0.535
1454891_at	CDP-diacylglycerol synthase (phosphatidate cytidylyltransferase) 2	Cds2	7.23	7.42	7.03		6.63	6.7	6.1	6.68	6.7	6.92			0.012	0.535
1452920_a_at	peptidylprolyl isomerase (cyclophilin)-like 2	Ppil2	8.77	8.93	8.79		9.17	9	8.9	9.04	9.07	9.06			0.012	0.535
1424206_at	SWI/SNF related, matrix associated, actin dependent regulator of chromatin, subfamily a, member 5	Smarca5	11.73	11.82	11.65		11.66	11.31	11.34	11.38	11.08	11.26			0.0121	0.535
1448400_a_at	SWI/SNF related, matrix associated, actin dependent regulator of chromatin, subfamily d, member 2	Smarcd2	8.6	8.59	9		8.97	9.54	9.5	9.78	9.72	9.14			0.0121	0.535
1436512_at	ADP-ribosylation factor-like 4C /// similar to ADP-ribosylation factor-like protein 7	Arl4c /// LOC632433	8.88	9.11	9.17		9.32	9.18	9.52	9.35	9.53	9.54			0.0121	0.535
1449471_at	potassium large conductance calcium-activated channel, subfamily M, beta member 4 /// similar to calcium activated potassium channel beta 4 subunit	Kcnmb4 /// LOC100047870	5.58	5.56	5.3		5.78	5.84	5.85	5.69	5.77	6.13			0.0121	0.535
1420176_x_at	immunoglobulin lambda-like polypeptide 1	Igll1	5.63	5.61	5.35		5.8	5.86	5.67	5.73	5.78	5.9			0.0121	0.535
1448712_at	choroidermia /// similar to choroidermia	Chm /// LOC100046205	9.02	9.01	8.76		8.86	8.29	8.36	8.04	8.15	8.29			0.0121	0.535
1425115_at	retinoblastoma binding protein 6	Rbbp6	8	8.15	8.31		7.34	7.17	6.91	7.5	7.36	8.02			0.0122	0.535
1417270_at	WD repeat domain 12	Wdr12	5.95	6.42	6.44		5.31	5.88	5.25	5.74	5.91	5.45			0.0122	0.535
1449570_at	killer cell lectin-like receptor subfamily B member 1C	Klrb1c	5.47	5.22	5.33		5.8	5.75	6.21	5.81	5.5	5.9			0.0122	0.535
1426905_a_at	DnaJ (Hsp40) homolog, subfamily C, member 10 /// similar to DnaJ (Hsp40) homolog, subfamily C, member 10	Dnajc10 /// LOC100047007	11.31	11.29	11.11		10.36	10.72	11	10.81	10.95	10.72			0.0123	0.535
1427676_a_at	glutamate receptor, ionotropic, kainate 1	Grik1	4.2	4.44	4.43		4.05	4.08	4.08	4.25	4.18	4.13			0.0123	0.535
1419641_at	purine rich element binding protein B	Purb	9.49	9.71	9.58		9.32	9.16	9.39	9.46	9.37	9.17			0.0123	0.535
1416334_at	WW domain-containing oxidoreductase	Wwox	5.68	5.56	5.32		5.97	5.89	5.92	5.73	5.74	5.75			0.0124	0.535
1448801_a_at	translocase of inner mitochondrial membrane 44	Timm44	9.47	9.42	9.48		9.59	9.5	9.74	9.66	9.62	9.61			0.0124	0.535
1451784_x_at	histocompatibility 2, D region locus 1 /// histocompatibility 2, D region /// similar to H-2 class I histocompatibility antigen, D-B alpha chain precursor (H-2D(B))	H2-D1 /// H2-L /// LOC636948	12.55	12.79	12.67		12.78	13.53	13.93	13.67	13.7	13.31			0.0124	0.535
1436838_x_at	coactosin-like 1 (Dictyostelium)	Cotl1	11.92	11.86	11.93		12.17	12.12	12.67	12.58	12.3	12.27			0.0124	0.535
1441344_at	ER lipid raft associated 1	Erlin1	6.46	6.31	6.26		5.96	5.51	5.86	5.82	6.21	5.88			0.0125	0.535
1423518_at	c-src tyrosine kinase	Csk	8.45	8.53	8.47		9.02	8.81	9.62	9.11	9.07	8.82			0.0125	0.535
1427845_at	fibroblast growth factor receptor 4	Fgfr4	4.72	4.73	4.55		5.09	4.77	4.84	4.91	4.95	4.97			0.0125	0.535
1431405_a_at	centrosome and spindle pole associated protein 1	Cspp1	7.65	7.54	7.52		7.3	6.92	7.39	7.18	7.35	7.12			0.0125	0.535
1448088_at	expressed sequence C78228	C78228	5.14	4.97	4.76		5.35	5.32	5.24	5.24	5.12	5.21			0.0125	0.535
1418505_at	nudix (nucleoside diphosphate linked moiety X)-type motif 4 /// similar to Nudt4 protein	LOC100048122 /// Nudt4	12.17	12.01	11.96		11.09	11.9	10.99	11.22	11.61	11.29			0.0125	0.535
1421937_at	dual adaptor for phosphotyrosine and 3-phosphoinositides 1	Dapp1	6.03	6.14	6.2		6.76	6.76	7.26	6.87	6.59	6.31			0.0125	0.535
1423525_at	microtubule associated serine/threonine kinase-like	Mastl	9.42	9.26	9.12		8.59	8.42	7.37	8.27	8.48	8.67			0.0126	0.535
1453574_at	hemoglobin alpha, adult chain 1	Hba-a1	4.47	4.5	4.49		4.65	4.54	4.63	4.58	4.69	4.55			0.0126	0.535
1422478_a_at	acyl-CoA synthetase short-chain family member 2	Acss2	7.25	6.89	7.17		6.33	6.86	6.72	6.52	6.81	6.63			0.0126	0.535
1415954_at	trypsin 4 /// protease, serine, 1 (trypsin 1) /// RIKEN cDNA 1810049H19 gene /// trypsin 10 /// predicted gene, EG436523	1810049H19Rik /// EG436523 /// Prss1 /// Try10 /// Try4	3.43	3.46	3.32		3.65	3.54	3.74	3.71	3.55	3.51			0.0127	0.535
1426925_at	ring finger and CCCH-type zinc finger domains 2	Rc3h2	5.2	5.15	5.28		4.66	4.69	4.59	5	5.09	4.6			0.0127	0.535
1427604_a_at	ATPase, class II, type 9A	Atp9a	5.9	6.2	6.15		6.59	6.28	6.54	6.3	6.43	6.33			0.0127	0.535
1421976_at	matrix metallopeptidase 19	Mmp19	5.1	4.91	4.99		5.58	5.39	5.69	5.44	5.71	5.08			0.0128	0.535
1422760_at	peptidyl arginine deiminase, type IV	Padi4	3.94	4.12	3.76		4.8	4.29	4.49	4.65	4.19	4.94			0.0128	0.535
1449698_at	RIKEN cDNA C330027C09 gene	C330027C09Rik	4.07	4.57	4.31		4.06	4.01	3.85	3.85	3.99	3.99			0.0128	0.535
1432392_at	kinesin family member 2C	Kif2c	4.67	5.05	4.83		4.44	4.47	4.12	4.31	4.59	4.59			0.0129	0.535
1426609_at	DIS3 mitotic control homolog (S. cerevisiae)	Dis3	9.67	9.87	9.83		8.89	9.39	8.48	9.08	9.43	9.19			0.0129	0.535
1437847_x_at	RNA binding motif protein, X chromosome	Rbmx	4.34	4.15	4.14		3.86	4.1	3.95	3.9	4.03	4.04			0.0129	0.535
1426788_a_at	structure specific recognition protein 1	Ssrp1	11.95	12.05	11.89		11.86	11.39	11.26	11.39	11.59	11.64			0.013	0.535
1418825_at	immunity-related GTPase family, M	Irgm	8.72	8.46	8.12		10.08	9.38	11.52	11.08	10.13	9.29			0.013	0.535
1419412_at	chemokine (C motif) ligand 1	Xcl1	6.01	6.21	5.73		9.36	7.13	9.37	7.39	7.15	8.12			0.013	0.535
1450035_a_at	PRP40 pre-mRNA processing factor 40 homolog A (yeast)	Prpf40a	10.86	10.94	10.5		9.47	10.22	10.21	10.07	9.87	10.42			0.013	0.535
1449623_at	thioredoxin reductase 3	Txnrd3	7.54	7.56	7.59		6.58	7.1	6.6	7.01	7.4	6.98			0.013	0.535
1423903_at	poliovirus receptor	Pvr	8.57	8.55	8.59		8.26	8.32	7.83	8.03	8.33	8.27			0.0131	0.535
1418241_at	upstream transcription factor 2 /// similar to USF2	LOC100047980 /// Usf2	8.85	8.84	8.91		8.97	9.04	9.29	9.14	9.04	9.07			0.0132	0.535
1448016_at	spindle assembly 6 homolog (C. elegans)	Sass6	8.66	8.7	8.79		7.92	8.4	7.91	8.22	8.51	7.77			0.0132	0.535
1416875_at	parvin, gamma	Parvg	6.32	6.42	6.24		6.9	6.77	8	7.36	7.1	7.07			0.0132	0.535
1424918_at	TBC1 domain family, member 19	Tbc1d19	9.6	9.55	9.24		8.92	9.09	8.47	8.67	9.01	9.16			0.0132	0.535
1435390_at	exonuclease domain containing 1	Exod1	8.61	8.73	8.69		8.42	7.64	6.97	7.7	7.73	7.98			0.0132	0.535
1460683_at	TEA domain family member 4	Tead4	5.92	5.82	6.08		5.57	5.79	5.54	5.52	5.68	5.79			0.0133	0.535
1446914_at	expressed sequence C80425	C80425	4.47	4.86	4.96		4.44	4.17	4.02	4.39	4.48	4.2			0.0133	0.535
1449220_at	GTPase, IMAP family member 3 /// similar to immunity-associated nucleotide 4	Gimap3 /// LOC100044538	6.9	7.33	6.77		7.74	7.51	8.89	8.17	8.06	7.77			0.0133	0.535
1427343_at	RASD family, member 2	Rasd2	5.81	5.76	5.55		5.28	5.61	5.16	5.07	5.28	5.39			0.0133	0.535
1417546_at	interleukin 2 receptor, beta chain	Il2rb	5.99	5.87	5.86		6.25	6.55	7.1	7.39	7.27	6.48			0.0133	0.535
1450033_a_at	signal transducer and activator of transcription 1	Stat1	8.85	9.12	8.22		11.47	10.07	12.82	11.91	11.16	9.54			0.0133	0.535
1448452_at	interferon regulatory factor 8	Irf8	8.83	9.09	9		9.95	9.55	10.82	10.64	9.69	9.67			0.0133	0.535
1432275_at	inhibitor of kappaB kinase beta	Ikbkb	6.9	6.84	6.63		7.06	7.03	7.1	6.91	6.95	7.04			0.0133	0.535
1453827_at	RIKEN cDNA 1110035H17 gene	1110035H17Rik	4.3	4.26	4.15		4.51	4.43	4.67	4.44	4.37	4.7			0.0134	0.535
1450034_at	signal transducer and activator of transcription 1	Stat1	9.26	9.35	9.03		11.46	10.43	12.56	12.06	11.21	9.76			0.0134	0.535
1423317_at	RIKEN cDNA 3110001D03 gene	3110001D03Rik	10.61	10.54	10.61		10.76	10.77	11.16	11.09	10.82	10.95			0.0134	0.535
1418353_at	CD5 antigen	Cd5	4.75	5.7	5.15		6.62	5.89	7.92	7.7	6.96	6.22			0.0135	0.535
1436078_at	FCH domain only 1	Fcho1	6.91	6.78	6.63		7.38	6.99	7.27	7.19	7	7.01			0.0135	0.535
1417482_at	testis expressed gene 19	Tex19	4.02	4.06	4.2		4.26	4.47	4.25	4.46	4.31	4.6			0.0136	0.535
1423010_at	sacsin	Sacs	7.05	7.11	7.48		6.31	6.75	6.02	6.58	6.66	5.64			0.0137	0.535
1450983_at	A kinase (PRKA) anchor protein 8	Akap8	9.24	9.44	9.33		9.19	8.9	8.78	8.76	9.16	8.95			0.0137	0.535
1453633_a_at	ring finger protein 41	Rnf41	5.53	5.26	5.3		5.72	5.73	5.49	5.65	5.57	5.57			0.0137	0.535
1426154_s_at	major urinary protein 1 /// major urinary protein 2 /// major urinary protein 3 /// RIKEN cDNA 2610016E04 gene /// similar to Major urinary protein 1	2610016E04Rik /// LOC100048884 /// Mup1 /// Mup2 /// Mup3	3.23	3.28	3.24		3.75	3.38	3.77	3.4	3.55	3.62			0.0137	0.535
1425225_at	Fc receptor, IgG, low affinity IV	Fcgr4	10.34	10.42	9.57		11.5	10.71	13.09	12.26	11.66	11.51			0.0138	0.535
1429238_a_at	2-oxoglutarate and iron-dependent oxygenase domain containing 2	Ogfod2	7.07	6.98	6.98		7.12	7.13	7.2	7.25	7.36	7.39			0.0138	0.535
1420072_s_at	---	---	3.72	3.45	3.83		3.19	3.28	3.23	3.28	3.58	3.18			0.0138	0.535
1421939_a_at	stromal antigen 1 /// similar to Stromal antigen 1	LOC100045442 /// Stag1	7.12	7.19	7.34		7.05	7.01	6.58	6.76	6.78	6.56			0.0138	0.535
1415678_at	protein phosphatase 1A, magnesium dependent, alpha isoform	Ppm1a	10.83	11	10.86		10.32	10.4	10.16	10.47	10.46	10.84			0.0138	0.535
1417851_at	chemokine (C-X-C motif) ligand 13	Cxcl13	5.85	7.24	6.25		10.79	7.51	12.94	9.29	10.04	9.72			0.0138	0.535
1420883_at	sarcolipin	Sln	4.44	4.48	4.3		4.26	4.25	4.26	4.32	4.24	4.31			0.0138	0.535
1450047_at	heparan sulfate 6-O-sulfotransferase 2	Hs6st2	4.21	4.32	4.58		6.34	5.1	7.62	6.12	5.29	6.57			0.0139	0.535
1448735_at	ceruloplasmin	Cp	8.77	8.57	8.73		6.46	8.39	7.42	7.31	7.7	7.52			0.0139	0.535
1416642_a_at	tumor protein, translationally-controlled 1 /// predicted gene, EG627798 /// similar to tumor protein, translationally-controlled 1	EG627798 /// LOC100043703 /// LOC100048430 /// LOC632454 /// Tpt1	14.97	14.97	14.97		14.9	14.93	14.9	14.95	14.9	14.95			0.0139	0.535
1434237_at	uroplakin 3B	Upk3b	4.52	4.43	4.18		4.86	4.83	4.86	5	4.44	4.83			0.014	0.535
1438748_at	RIKEN cDNA 9830127L17 gene	9830127L17Rik	4.44	4.48	4.34		4.08	4.25	4.04	4.1	4.06	4.37			0.014	0.535
1431539_at	SAM domain, SH3 domain and nuclear localization signals, 1 /// calcyphosphine 2	Caps2 /// Samsn1	4.94	4.64	5.04		3.8	4.26	3.31	4.19	3.77	4.55			0.0141	0.535
1449456_a_at	chymase 1, mast cell	Cma1	6.45	6.85	7.58		7.78	9.17	11.31	9.07	9.53	11.15			0.0141	0.535
1415708_at	taurine upregulated gene 1	Tug1	11.09	11.12	11.16		10.82	10.83	10.59	10.67	10.64	10.11			0.0141	0.535
1422711_a_at	pregnancy upregulated non-ubiquitously expressed CaM kinase	Pnck	5.04	4.92	4.87		5.36	5.15	5.36	5.1	5.07	5.33			0.0141	0.535
1416002_x_at	coactosin-like 1 (Dictyostelium)	Cotl1	9.95	10	9.83		10.61	10.05	10.96	10.67	10.35	10.56			0.0142	0.535
1452021_a_at	hairy and enhancer of split 6 (Drosophila)	Hes6	6.17	6.12	6.08		6.68	6.2	6.83	6.47	6.53	6.8			0.0142	0.535
1454018_at	tousled-like kinase 2 (Arabidopsis)	Tlk2	7.3	7.71	7.39		7.08	6.51	7.06	6.81	6.72	7.2			0.0143	0.535
1438494_at	histamine receptor H 1 /// similar to histamine receptor H1	Hrh1 /// LOC100041871	6.23	6.13	6.17		5.46	6.04	5.36	5.67	5.8	5.81			0.0143	0.535
1425227_a_at	ATPase, H+ transporting, lysosomal V0 subunit A1	Atp6v0a1	6.2	6.22	6.16		5.78	5.67	5.13	5.99	5.59	5.68			0.0143	0.535
1416061_at	TBC1 domain family, member 15	Tbc1d15	10.39	10.39	10.31		10.26	10.15	9.71	9.8	9.85	9.91			0.0143	0.535
1426380_at	eukaryotic translation initiation factor 4B	Eif4b	12.05	12.22	12.04		11.96	11.84	11.75	11.92	12	11.87			0.0143	0.535
1419604_at	Z-DNA binding protein 1	Zbp1	5.71	6.26	6.65		7.79	7.46	6.8	8.92	8.22	7.33			0.0144	0.535
1451469_at	RIKEN cDNA D530005L17 gene	D530005L17Rik	8.38	8.57	8.68		8.05	8.05	7.6	8.05	8.03	7.2			0.0144	0.535
1419721_at	G protein-coupled receptor 109A	Gpr109a	5.36	5.21	5.06		6.2	6	8.29	8.07	7.47	6.6			0.0144	0.535
1437033_a_at	S-phase kinase-associated protein 2 (p45)	Skp2	8.85	8.66	9.06		7.96	8.32	7.39	8.18	8.45	8.22			0.0144	0.535
1451723_at	CCR4-NOT transcription complex, subunit 6-like	Cnot6l	7.32	7.38	7.4		7.31	6.75	7.06	6.92	6.96	6.76			0.0144	0.535
1449558_at	coagulation factor VIII	F8	6.52	7.12	6.49		5.44	5.84	5.16	5.55	5.84	6.5			0.0144	0.535
1426817_at	antigen identified by monoclonal antibody Ki 67	Mki67	12.31	12.2	12.19		11.43	11.72	11	11.51	12.05	11.06			0.0145	0.535
1428609_at	myosin light chain, regulatory B /// similar to myosin:SUBUNIT=regulatory light chain /// similar to myosin regulatory light chain-like	LOC100040496 /// LOC100048581 /// LOC621579 /// Mylc2b	4.94	4.6	4.96		5.4	5.15	5.48	5.37	5.08	5.07			0.0145	0.535
1426786_s_at	DEAH (Asp-Glu-Ala-His) box polypeptide 38	Dhx38	7.64	7.65	7.54		7.85	7.81	7.96	7.84	7.92	7.64			0.0145	0.537
1434256_s_at	CDP-diacylglycerol synthase (phosphatidate cytidylyltransferase) 2	Cds2	8.89	9.09	8.85		8.23	8.56	7.74	8.34	8.6	8.44			0.0147	0.537
1416720_at	splicing factor, arginine/serine-rich 6	Sfrs6	9.91	9.88	9.87		9.25	9.65	8.85	9.46	9.52	9.02			0.0148	0.537
1452554_at	predicted gene, EG667141	EG667141	4.59	4.38	4.22		4.72	4.74	4.54	4.61	4.67	4.73			0.0149	0.537
1457676_at	toll-interleukin 1 receptor (TIR) domain-containing adaptor protein	Tirap	9.16	9.06	9.23		8.87	9.04	8.89	8.85	9.01	9.04			0.0149	0.537
1422910_s_at	structural maintenance of chromosomes 6	Smc6	11.46	11.42	11.24		10.27	10.95	10.7	10.88	10.9	11.1			0.0149	0.537
1418770_at	CD2 antigen	Cd2	6.13	7.4	6.58		8.9	7.45	10.34	9.52	8.12	8.56			0.0149	0.537
1452334_at	centromere protein F	Cenpf	6.16	5.95	6.15		5.37	5.98	5.26	5.61	5.72	5.45			0.0149	0.537
1427097_at	WW domain containing E3 ubiquitin protein ligase 1	Wwp1	9.61	9.69	9.71		9.15	9.55	9.29	9.55	9.25	9.26			0.015	0.537
1423587_a_at	exosome component 10	Exosc10	8.77	8.9	8.85		8.01	8.72	8.21	8.38	8.51	8.37			0.015	0.537
1419276_at	ectonucleotide pyrophosphatase/phosphodiesterase 1	Enpp1	6.34	6.44	6.21		7.52	6.57	7.87	7.51	6.83	7.28			0.015	0.537
1451876_a_at	transformation related protein 63	Trp63	4.07	4.06	3.86		4.29	4.11	4.22	4.16	4.18	4.35			0.0151	0.537
1420610_at	protein kinase, cAMP dependent, catalytic, beta	Prkacb	7.01	7.23	7.3		6.14	7.02	6.14	6.75	6.51	6.38			0.0151	0.537
1431008_at	RIKEN cDNA 0610037M15 gene /// histocompatibility 2, Q region locus 6	0610037M15Rik /// H2-Q6	10.07	10.37	9.79		10.7	10.65	12.06	11.59	11.46	10.86			0.0152	0.537
1418776_at	RIKEN cDNA 5830443L24 gene	5830443L24Rik	8.71	8.65	8.33		10.54	9.34	11.79	10.59	10.17	9.41			0.0152	0.537
1419458_at	Rho-guanine nucleotide exchange factor	Rgnef	6.2	6.37	5.99		4.9	5.73	5.74	5.53	5.75	5.18			0.0153	0.537
1429491_s_at	Rap1 interacting factor 1 homolog (yeast)	Rif1	10.22	10.15	10.25		10.22	9.46	9.39	9.48	9.33	9.18			0.0153	0.537
1416862_at	signal transducing adaptor molecule (SH3 domain and ITAM motif) 1	Stam	7	7.11	7.09		6.62	6.94	6.43	6.74	6.87	6.58			0.0153	0.537
1449322_at	protein tyrosine phosphatase 4a1 /// protein tyrosine phosphatase 4a1-like /// similar to protein tyrosine phosphatase 4a1 /// protein tyrosine phosphatase 4a1 pseudogene /// predicted gene, EG667723 /// similar to tyrosine phosphatase /// similar to killer cell lectin-like receptor subfamily A member 2	EG667723 /// LOC100043135 /// LOC100044642 /// LOC100044742 /// LOC433406 /// LOC546482 /// LOC627166 /// LOC627200 /// Ptp4a1	10.67	10.42	10.49		10.35	10.43	10.25	10.13	10.14	10.22			0.0153	0.537
1439240_x_at	lin-7 homolog B (C. elegans)	Lin7b	5.11	5.08	5.31		5.48	5.32	5.39	5.36	5.41	5.27			0.0154	0.537
1423706_a_at	phosphogluconate dehydrogenase	Pgd	9.47	9.31	9.42		9.83	9.67	9.86	9.76	9.89	9.43			0.0154	0.537
1425510_at	MAP/microtubule affinity-regulating kinase 1	Mark1	4.47	4.25	4.47		4.03	4.18	4.13	4.17	4.28	3.94			0.0154	0.537
1448591_at	cathepsin S	Ctss	13.56	13.53	13.27		13.94	13.72	14.53	14.14	13.88	13.93			0.0155	0.537
1450170_x_at	histocompatibility 2, D region locus 1	H2-D1	5.2	5.44	5.21		5.39	5.74	6.1	6.02	6.12	5.72			0.0155	0.537
1419327_at	pyridoxal-dependent decarboxylase domain containing 1	Pdxdc1	10.16	10.14	10.15		9.75	9.76	9.95	9.98	9.96	10.06			0.0155	0.537
1451792_a_at	praja1, RING-H2 motif containing	Pja1	5.28	5.84	5.7		4.7	5.11	4.91	4.93	5.33	5.25			0.0155	0.537
1422967_a_at	transferrin receptor	Tfrc	4.91	4.67	4.89		4.7	4.61	4.64	4.64	4.66	4.53			0.0156	0.537
1453750_x_at	phosphatidylinositol transfer protein, cytoplasmic 1	Pitpnc1	5.52	5.74	5.55		5.82	6	6.58	6.22	6.21	5.96			0.0156	0.537
1450389_s_at	phosphatidylinositol-4-phosphate 5-kinase, type 1 beta	Pip5k1b	5.13	4.79	4.99		4.54	4.75	4.12	4.04	4.53	4.49			0.0156	0.537
1422096_at	RIKEN cDNA 4933434I20 gene /// hypothetical protein LOC100045417	4933434I20Rik /// LOC100045417	5.68	5.76	5.38		4.99	5.41	5.14	5.17	4.99	5.39			0.0156	0.537
1428008_at	dynamin 1-like	Dnm1l	3.37	3.39	3.76		2.99	3.21	2.89	3.18	3.32	3.06			0.0157	0.537
1450899_at	neural precursor cell expressed, developmentally down-regulated gene 1	Nedd1	10.55	10.59	10.35		9.59	10.08	8.88	9.63	9.67	10.07			0.0157	0.537
1453621_at	similar to cysteine-rich PAK1inhibitor	LOC100044696	3.36	3.46	3.49		3.36	3.21	3.18	3.26	3.36	3.27			0.0157	0.537
1448632_at	proteasome (prosome, macropain) subunit, beta type 10	Psmb10	9.99	10.05	9.84		11.25	10.67	12.69	11.96	11.35	10.7			0.0157	0.537
1435405_at	SET domain containing 4	Setd4	3.53	3.75	3.81		3.96	3.97	3.83	3.98	4.15	3.9			0.0157	0.537
1435651_a_at	SWI/SNF-related, matrix-associated actin-dependent regulator of chromatin, subfamily a, containing DEAD/H box 1`	Smarcad1	6.62	6.5	6.81		6.82	7.07	6.89	7.11	7.33	7.34			0.0158	0.537
1453674_at	glucosaminyl (N-acetyl) transferase 2, I-branching enzyme	Gcnt2	4.44	4.33	4.24		4.48	4.58	4.47	4.75	4.72	4.55			0.0158	0.537
1417909_at	serine (or cysteine) peptidase inhibitor, clade C (antithrombin), member 1	Serpinc1	5	5.06	4.96		5.41	5.44	5.21	5.11	5.17	5.44			0.0158	0.537
1426716_at	tudor domain containing 7	Tdrd7	10.07	10.07	9.89		9.36	9.87	9.46	9.65	9.79	9.62			0.0158	0.537
1417428_at	guanine nucleotide binding protein (G protein), gamma 3 subunit	Gng3	4.82	4.62	4.7		4.87	4.92	5.13	4.87	4.92	5.12			0.0158	0.537
1422784_at	keratin 6A	Krt6a	5.16	5.03	5.23		5.04	5.01	4.93	4.95	4.88	5.02			0.0159	0.537
1418651_at	spermatogenesis associated 6	Spata6	8.16	8.04	8.22		7.75	7.93	7.78	7.87	7.32	7.62			0.016	0.537
1420066_s_at	CD160 antigen	Cd160	6.09	6.43	6.04		8	6.4	8.11	8.04	7.1	7.32			0.016	0.537
1427937_at	RIKEN cDNA 2610030H06 gene	2610030H06Rik	9.37	9.21	9.28		7.93	9.1	8.59	8.65	8.67	8.43			0.016	0.537
1452036_a_at	thymopoietin	Tmpo	12.29	12.4	12.37		11.76	12.17	11.06	11.61	11.75	11.7			0.0161	0.537
1425396_a_at	lymphocyte protein tyrosine kinase	Lck	7.56	8.31	7.69		9.53	8.58	11.54	10.7	9.82	9.27			0.0161	0.537
1451573_a_at	syntaxin 4A (placental)	Stx4a	9.73	9.85	9.8		9.88	9.91	10.06	10.07	10.06	10.21			0.0161	0.537
1423143_at	GTP binding protein 4	Gtpbp4	9.48	9.38	9.16		7.93	8.89	8.63	8.83	8.76	8.79			0.0161	0.537
1416719_a_at	ribosomal protein S10 /// predicted gene, EG666274 /// predicted gene, EG668457	EG666274 /// EG668457 /// Rps10	14.21	14.2	14.23		14.4	14.44	14.37	14.3	14.3	14.26			0.0161	0.537
1427243_at	RELT-like 1	Rell1	10.31	10.5	10.32		10.01	9.75	9.39	9.69	9.77	10.25			0.0161	0.537
1449500_at	serine (or cysteine) peptidase inhibitor, clade B, member 7	Serpinb7	4.18	4.49	4.52		3.57	3.78	3.62	3.71	3.88	4.35			0.0161	0.537
1418240_at	guanylate nucleotide binding protein 2	Gbp2	9.51	9.57	8.95		12.52	10.79	13.03	12.55	11.44	9.83			0.0161	0.537
1438957_x_at	CDP-diacylglycerol synthase (phosphatidate cytidylyltransferase) 2	Cds2	10.45	10.47	10.33		9.59	10.18	9.35	9.84	10.09	9.9			0.0162	0.537
1420816_at	3-monooxygenase/tryptophan 5-monooxygenase activation protein, gamma polypeptide	Ywhag	5.63	5.58	5.93		5.11	5.6	5.06	4.95	5.32	5.29			0.0162	0.537
1419509_a_at	N-acetylglucosamine kinase	Nagk	8.83	9.08	9.12		9.31	9.24	9.82	9.97	9.49	9.66			0.0162	0.537
1417292_at	interferon gamma inducible protein 47	Ifi47	10.04	9.95	9.34		11.97	10.7	13.41	12.42	11.7	10.65			0.0162	0.537
1418694_at	potassium channel modulatory factor 1 /// similar to Kcmf1 protein	Kcmf1 /// LOC100047784	8.7	8.85	8.67		7.68	7.96	8.33	8.2	8.41	8.44			0.0163	0.537
1424237_at	zinc finger protein 639	Zfp639	9.81	9.93	10.01		9.39	9.66	9.37	9.5	9.75	9.75			0.0163	0.537
1419334_at	cytotoxic T-lymphocyte-associated protein 4 /// similar to cytotoxic T-lymphocyte associated molecule 4	Ctla4 /// LOC100048844	5.98	6.68	6.22		8.32	6.74	8.47	8.49	7.07	7.6			0.0164	0.537
1419252_at	epidermal growth factor receptor pathway substrate 15	Eps15	11.49	11.41	11.49		11.29	11.29	11.33	11.28	11.09	11.02			0.0165	0.537
1420887_a_at	Bcl2-like 1	Bcl2l1	5.99	5.98	6.1		5.87	5.92	5.71	5.82	5.84	5.94			0.0166	0.537
1459918_at	budding uninhibited by benzimidazoles 3 homolog (S. cerevisiae)	Bub3	4.87	4.6	5.38		4.41	4.28	4.05	4.31	4.67	4.37			0.0166	0.537
1424487_x_at	thioredoxin reductase 1	Txnrd1	4.34	4.34	4.67		4.04	4.14	4.1	4.06	4.34	4.19			0.0166	0.537
1425349_a_at	myelin basic protein expression factor 2, repressor	Myef2	7.11	7.22	7.16		6.79	6.36	6.04	6.35	6.75	6.91			0.0166	0.537
1424398_at	DEAH (Asp-Glu-Ala-His) box polypeptide 36	Dhx36	9.98	9.9	9.87		8.86	9.8	9.05	9.32	9.51	9.13			0.0167	0.537
1448529_at	thrombomodulin	Thbd	8.24	8.3	8.55		8.04	8.19	8.1	7.87	7.98	7.69			0.0167	0.537
1427618_at	cadherin 9	Cdh9	4.02	3.99	4.05		4.29	4.04	4.15	4.2	4.28	4.22			0.0167	0.537
1427142_s_at	jumonji, AT rich interactive domain 1B (Rbp2 like)	Jarid1b	5.06	5.3	5.41		6.25	5.65	6.41	5.87	5.68	5.64			0.0167	0.537
1425698_a_at	CREB/ATF bZIP transcription factor	Crebzf	7.34	7.54	7.66		7.31	7.16	6.56	6.9	6.96	7.08			0.0168	0.537
1424712_at	AT hook containing transcription factor 1	Ahctf1	9.98	9.99	10.06		9.43	9.73	8.74	9.46	9.57	9.1			0.0168	0.537
1427549_s_at	keratin associated protein 16-10 /// keratin associated protein 16-3 /// keratin associated protein 16-6	Krtap16-10 /// Krtap16-3 /// Krtap16-6	3.17	3.15	3.14		3.06	3.06	2.96	3.11	3.09	3			0.0169	0.537
1451459_at	AT hook containing transcription factor 1	Ahctf1	8.92	8.8	9.1		8.42	8.53	8.36	8.67	8.71	8.05			0.0169	0.537
1427172_at	oral-facial-digital syndrome 1 gene homolog (human)	Ofd1	8.31	8.4	8.11		7.78	7.55	6.87	7.37	7.42	8.05			0.0169	0.537
1417141_at	interferon gamma induced GTPase	Igtp	9.81	9.83	8.9		12.4	10.3	13.35	12.66	11.66	10.61			0.017	0.537
1421832_at	twisted gastrulation homolog 1 (Drosophila)	Twsg1	7.19	7.34	7.22		6.9	6.65	6.75	7.01	6.79	7.18			0.017	0.537
1416016_at	transporter 1, ATP-binding cassette, sub-family B (MDR/TAP)	Tap1	8.73	8.9	8.44		10.37	9.47	11.76	11.17	10.58	9.37			0.017	0.537
1449890_at	UDP glucuronosyltransferase 2 family, polypeptide B37	Ugt2b37	3.34	3.52	3.32		3.18	3.24	3.29	3.06	3.07	3.22			0.0171	0.537
1417015_at	Ras association (RalGDS/AF-6) domain family 3	Rassf3	5.91	6.03	6.16		5.78	5.7	5.57	5.49	5.71	5.95			0.0172	0.537
1419085_at	Purkinje cell protein 2 (L7)	Pcp2	4.98	4.92	4.78		5.13	5.36	5.04	5.03	5.16	5.15			0.0172	0.537
1454632_at	RIKEN cDNA 6330442E10 gene	6330442E10Rik	7.1	7.29	6.99		8.32	7.67	9.59	8.86	8.15	7.97			0.0172	0.537
1427963_s_at	retinol dehydrogenase 9	Rdh9	3.34	3.36	3.45		3.55	3.51	3.56	3.4	3.56	3.6			0.0172	0.537
1431024_a_at	AT rich interactive domain 4B (Rbp1 like)	Arid4b	7.5	7.34	7.01		5.67	6.98	6.59	6.64	6.32	6.21			0.0173	0.537
1417185_at	lymphocyte antigen 6 complex, locus A	Ly6a	11.48	11.49	10.47		13.74	11.7	14.35	13.61	12.7	12.43			0.0173	0.537
1439964_at	Transmembrane protein 170	Tmem170	5.95	6.06	6.44		5.91	5.81	5.57	5.84	5.78	5.56			0.0173	0.537
1435101_at	Der1-like domain family, member 2	Derl2	8.54	8.54	8.38		8.32	7.72	7.89	7.92	7.87	8.32			0.0173	0.537
1421192_a_at	intersectin 1 (SH3 domain protein 1A)	Itsn1	6.45	6.31	6.36		6.53	6.39	6.57	6.57	6.54	6.54			0.0173	0.537
1423659_a_at	TBC1 domain family, member 17	Tbc1d17	7.45	7.65	7.68		7.85	8.02	7.89	7.73	8.09	7.77			0.0173	0.537
1452005_at	dihydrolipoamide S-acetyltransferase (E2 component of pyruvate dehydrogenase complex)	Dlat	7.65	7.75	7.82		7.64	7.31	7.6	7.35	7.47	7.29			0.0174	0.537
1416395_at	guanylate kinase 1	Guk1	8.5	8.72	8.68		9.46	8.74	9.5	9.28	8.95	9.43			0.0174	0.537
1417754_at	topoisomerase I binding, arginine/serine-rich	Topors	9.46	9.54	9.39		8.37	9.11	8.59	8.87	8.93	9.25			0.0174	0.537
1435756_at	sterile alpha motif domain containing 10	Samd10	5.63	5.62	5.5		5.95	5.67	6.06	5.77	6.04	5.82			0.0174	0.537
1429103_at	translocase of outer mitochondrial membrane 22 homolog (yeast)	Tomm22	10.78	10.83	10.89		10.96	11.21	11.29	11.12	11.19	11.59			0.0175	0.537
1432414_at	predicted gene, OTTMUSG00000015282	OTTMUSG00000015282	4.48	4.8	4.58		4.33	4.37	4.21	4.35	4.35	4.52			0.0175	0.537
1425522_at	RNA binding motif protein 25	Rbm25	5.03	5.36	5.73		4.48	5.04	4.59	4.92	4.93	4.39			0.0175	0.537
1420549_at	guanylate nucleotide binding protein 1	Gbp1	10.51	10.56	9.55		12.33	11.26	13.65	13.37	12.18	11			0.0175	0.537
1452024_a_at	LIM domain binding 1	Ldb1	7.93	7.98	7.93		7.8	7.63	7.33	7.67	7.77	7.48			0.0175	0.537
1422045_a_at	protein tyrosine phosphatase, non-receptor type 12	Ptpn12	11.7	11.76	11.73		11.42	11.57	11.04	11.43	11.39	11.49			0.0175	0.537
1437289_at	inositol monophosphatase domain containing 1	Impad1	10.5	10.38	10.41		9.56	10.01	8.65	9.79	9.76	9.54			0.0176	0.537
1429560_at	zinc finger protein 422, related sequence 1 /// similar to Zinc finger protein 422, related sequence 1	LOC100043468 /// Zfp422-rs1	9.09	9.1	8.87		8.7	8.71	7.98	8.25	8.3	8.68			0.0176	0.537
1431868_at	Mus musculus, clone IMAGE:6772812, mRNA /// A kinase (PRKA) anchor protein 4	Akap4	4.73	4.74	4.74		4.68	4.69	4.62	4.58	4.51	4.56			0.0176	0.537
1448436_a_at	interferon regulatory factor 1	Irf1	10.72	10.8	10.39		12.02	11.18	12.82	12.6	11.9	11.15			0.0176	0.537
1425371_at	polymerase (DNA directed), beta	Polb	5.98	5.95	5.93		6.21	6.08	6.38	6.22	6.21	6.02			0.0176	0.537
1425783_at	tandem C2 domains, nuclear	Tc2n	3.35	3.46	3.53		3.71	3.51	3.68	3.77	3.58	3.64			0.0178	0.537
1417736_at	structural maintenance of chromosomes 6	Smc6	10.02	10	9.96		8.16	9.53	8.83	9.27	9.3	9.33			0.0179	0.537
1448835_at	E2F transcription factor 6	E2f6	8.67	8.69	8.49		8.14	8.09	8	8.24	8.31	8.57			0.0179	0.537
1452641_at	cDNA sequence BC028663	BC028663	6.86	6.85	6.97		6.72	6.59	6.58	6.84	6.66	6.76			0.0179	0.537
1437458_x_at	clusterin /// similar to clusterin	Clu /// LOC100046120	7.62	7.44	7.59		8.49	8.04	8.25	7.64	8.02	8.04			0.018	0.537
1426167_a_at	calcium/calmodulin-dependent protein kinase IV	Camk4	5.1	4.97	4.77		5.88	5.31	6.63	5.85	5.55	5.61			0.018	0.537
1454174_a_at	RIKEN cDNA C330007P06 gene	C330007P06Rik	7.2	7.44	7.62		6.8	7.15	6.98	7.05	7.23	7.1			0.018	0.537
1435191_at	corneodesmosin /// hypothetical protein LOC100043961 /// hypothetical protein LOC100044189	Cdsn /// LOC100043961 /// LOC100044189	5.81	6.25	5.79		5.4	5.65	5.59	5.63	5.64	5.67			0.018	0.537
1423509_a_at	islet amyloid polypeptide	Iapp	3.61	3.72	3.5		3.86	3.9	3.83	3.69	3.79	3.74			0.018	0.537
1452603_at	RIKEN cDNA 5330431N19 gene	5330431N19Rik	8.36	8.47	8.44		8.86	8.46	8.83	8.98	8.9	9.2			0.018	0.537
1425157_x_at	tetraspanin 33	Tspan33	5.69	5.41	5.15		5.68	5.66	5.85	5.79	5.82	5.76			0.018	0.537
1453915_a_at	solute carrier family 37 (glycerol-3-phosphate transporter), member 3	Slc37a3	8.64	8.74	8.7		8.51	8.43	8	8.44	8.21	8.42			0.0181	0.537
1450320_at	RIKEN cDNA 4931432E15 gene	4931432E15Rik	3.68	3.73	3.41		3.39	3.26	3.35	3.36	3.49	3.33			0.0181	0.537
1452558_at	T-cell receptor gamma-chain mRNA V4-J1 region, 3' end	---	3.26	3.2	3.15		2.99	2.86	3.03	2.81	3.05	3.12			0.0181	0.537
1426841_at	YTH domain family 3	Ythdf3	9.79	9.79	9.93		9.5	9.64	9.39	9.47	9.45	8.96			0.0182	0.537
1425659_at	target of myb1-like 2 (chicken)	Tom1l2	4.63	4.41	4.73		4.39	4.49	4.19	4.29	4.25	4.18			0.0182	0.537
1452735_at	PEST proteolytic signal containing nuclear protein	Pcnp	10.79	10.91	10.76		10.11	10.39	9.83	10.51	10.44	10.54			0.0183	0.537
1417500_a_at	transglutaminase 2, C polypeptide	Tgm2	9.34	9.6	9.36		10.24	9.85	11.04	10.58	10.6	9.76			0.0183	0.537
1425608_at	dual specificity phosphatase 3 (vaccinia virus phosphatase VH1-related)	Dusp3	7.1	7.16	7.34		6.56	7.09	6.58	6.83	6.86	6.9			0.0184	0.537
1426112_a_at	CD72 antigen	Cd72	8.02	7.75	8		8.35	8.57	10.05	9.39	9.28	8.81			0.0184	0.537
1448058_s_at	budding uninhibited by benzimidazoles 3 homolog (S. cerevisiae)	Bub3	5.59	5.3	5.67		5.25	5.1	4.96	5.06	5.42	5.09			0.0184	0.537
1428669_at	brain expressed myelocytomatosis oncogene	Bmyc	6.86	6.61	6.7		6.96	6.92	7.21	7.08	6.87	7.26			0.0185	0.537
1455834_x_at	transforming, acidic coiled-coil containing protein 3	Tacc3	7.26	7.34	7.83		6.4	6.65	5.78	6.66	7.25	6.49			0.0185	0.537
1459952_at	Ankyrin repeat domain 17	Ankrd17	5.65	5.9	6.01		5.18	5.5	5.07	5.68	5.54	5.27			0.0185	0.537
1451854_a_at	shroom family member 3	Shroom3	6.15	5.92	5.83		6.27	6.19	6.24	6.13	6.17	6.43			0.0185	0.537
1451999_at	LIM domain binding 3	Ldb3	4.66	4.78	4.64		5.13	4.92	5.34	4.84	5.03	4.94			0.0185	0.537
1456188_at	seminal vesicle secretory protein 2	Svs2	3.59	3.48	3.58		3.61	3.64	3.81	3.7	3.8	3.8			0.0186	0.537
1418126_at	chemokine (C-C motif) ligand 5	Ccl5	9.72	10.46	9.86		11.69	11.49	13.93	13.52	12.05	10.87			0.0186	0.537
1431861_a_at	outer dense fiber of sperm tails 2-like	Odf2l	8.22	8.39	8.53		7.13	7.89	6.36	7.33	7.71	7.67			0.0186	0.537
1422755_at	Bruton agammaglobulinemia tyrosine kinase	Btk	5.86	6	6.1		6.15	6.19	6.68	6.7	6.51	6.4			0.0186	0.537
1427062_at	retinoblastoma binding protein 8	Rbbp8	9.59	9.65	9.37		9.35	8.55	9.18	8.97	8.66	9.03			0.0186	0.537
1448731_at	interleukin 10 receptor, alpha	Il10ra	7.12	7.24	7.15		8.56	7.75	10.02	8.97	8.38	8.08			0.0187	0.537
1460274_at	RIKEN cDNA 4921530G04 gene	4921530G04Rik	5.77	5.64	5.78		5.69	5.42	5.51	5.55	5.39	5.35			0.0187	0.537
1452286_at	SLAIN motif family, member 2	Slain2	11.38	11.26	11.31		10.61	11.03	10.49	10.75	10.96	11.17			0.0187	0.537
1424879_at	mSin3A-binding protein	Sap25	6.16	5.78	6.04		6.31	6.22	6.27	6.14	6.43	6.3			0.0187	0.537
1451485_at	RIKEN cDNA 3300001P08 gene	3300001P08Rik	11.08	10.85	10.84		10.65	10.2	10.58	10.62	10.13	10.62			0.0187	0.537
1426050_at	Bcl2-like 1	Bcl2l1	4.2	4.19	3.97		3.99	3.87	3.78	3.92	3.98	3.94			0.0187	0.537
1453265_at	RIKEN cDNA 4930579C15 gene	4930579C15Rik	3.5	3.49	3.33		3.05	3.35	3.26	3.27	3.24	3.17			0.0187	0.537
1452577_at	Immunoglobulin heavy chain complex	Igh	3.28	3.29	3.61		3.04	3.16	2.94	3.11	3.27	3.05			0.0188	0.537
1433467_at	solute carrier family 7 (cationic amino acid transporter, y+ system), member 6	Slc7a6	8.42	8.37	8.47		8.03	8.23	7.8	8.05	8.33	7.91			0.0188	0.537
1425697_at	serologically defined colon cancer antigen 1	Sdccag1	4.06	4.21	4.16		3.83	3.8	3.68	3.7	4.15	3.72			0.0188	0.537
1455458_x_at	GDP-mannose pyrophosphorylase A	Gmppa	7.57	7.47	7.67		7.68	7.73	8.03	7.8	7.81	7.88			0.0188	0.537
1423629_at	dynamin 2	Dnm2	8.35	8.43	8.33		8.42	8.53	8.56	8.45	8.53	8.45			0.0188	0.537
1423731_at	aldehyde dehydrogenase 16 family, member A1	Aldh16a1	8.05	8.16	8.13		8.57	8.16	8.37	8.54	8.31	8.44			0.0189	0.537
1451461_a_at	aldolase 3, C isoform	Aldoc	6.82	7.15	6.81		7.43	6.97	7.8	7.52	7.54	7.61			0.0189	0.537
1415815_at	tripartite motif protein 27	Trim27	4.56	4.49	4.45		4.28	4.45	4.36	4.33	4.16	4.31			0.0189	0.537
1450937_at	lin-7 homolog C (C. elegans)	Lin7c	9.64	9.54	9.43		8.58	9.36	9.24	8.83	9.08	8.97			0.0189	0.537
1437452_x_at	voltage-dependent anion channel 1	Vdac1	4.96	4.78	4.98		4.82	4.62	4.3	4.47	4.56	4.63			0.019	0.537
1450207_at	leukemia inhibitory factor receptor	Lifr	5.03	5.05	5.02		5.13	5.2	5.3	5.18	5.31	5.08			0.019	0.537
1418908_at	peptidylglycine alpha-amidating monooxygenase	Pam	8.73	8.64	8.7		8.14	8.28	7.09	7.93	8.18	7.74			0.0191	0.537
1424976_at	ras homolog gene family, member V	Rhov	3.7	3.99	4.14		4.27	4.18	4.55	4.22	4.22	4.43			0.0191	0.537
1425801_x_at	coactosin-like 1 (Dictyostelium)	Cotl1	10.13	10.28	10.07		10.77	10.28	11.11	10.9	10.48	10.72			0.0191	0.537
1426001_at	eomesodermin homolog (Xenopus laevis)	Eomes	6.77	6.76	6.78		7.49	7.59	8.6	8.16	7.88	6.99			0.0191	0.537
1418453_a_at	ATPase, Na+/K+ transporting, beta 1 polypeptide	Atp1b1	5.73	5.81	5.84		6.38	6.2	7.04	6.29	6.09	6.41			0.0191	0.537
1424012_at	tetratricopeptide repeat domain 30A1	Ttc30a1	7.99	8.22	8.15		7.19	7.38	6.77	7.44	7.36	8.04			0.0192	0.537
1448583_at	expressed sequence AA960436	AA960436	7.93	7.84	8.09		8.33	8.05	8.48	8.4	8.15	8.25			0.0192	0.537
1450277_at	arginine vasopressin receptor 2	Avpr2	5.44	5.45	5.6		5.35	5.14	5.35	5.2	5.41	5.2			0.0192	0.537
1448795_a_at	transforming growth factor beta regulated gene 4 /// similar to Transforming growth factor beta regulated gene 4	LOC100046166 /// Tbrg4	8.38	8.2	8.27		8.02	8.17	8.12	8.14	8.18	8.17			0.0192	0.537
1424166_at	mutS homolog 3 (E. coli) /// similar to mutS homolog 3	LOC100046843 /// Msh3	7.83	7.88	7.69		7.31	7.64	7.39	7.25	7.56	6.97			0.0192	0.537
1423008_at	ADP-ribosyltransferase 2a	Art2a	5.53	5.35	5.12		6.1	5.48	6.56	6.96	6.47	7.16			0.0192	0.537
1432295_a_at	RIKEN cDNA 2310035K24 gene	2310035K24Rik	6.27	6.45	6.02		6.48	6.7	6.44	6.49	6.58	6.65			0.0192	0.537
1428639_at	lin-9 homolog (C. elegans)	Lin9	9.03	8.86	8.76		8.79	8.09	7.74	7.64	7.92	8.37			0.0193	0.537
1450907_at	signal peptidase complex subunit 2 homolog (S. cerevisiae)	Spcs2	10.77	10.72	10.7		10.95	10.88	11.36	11.07	10.93	11.18			0.0193	0.537
1449931_at	cytoplasmic polyadenylation element binding protein 4	Cpeb4	3.57	3.81	3.93		3.44	3.63	3.43	3.52	3.59	3.47			0.0193	0.537
1455860_at	phosphatidylinositol glycan anchor biosynthesis, class H	Pigh	5.01	5.17	5.35		6.11	5.69	6.86	6.4	5.63	5.75			0.0193	0.537
1419043_a_at	interferon inducible GTPase 1	Iigp1	11.7	11.59	10.36		13.16	11.92	13.81	13.67	12.89	11.99			0.0194	0.537
1434615_x_at	8 cells embryo 8 cells cDNA, RIKEN full-length enriched library, clone:E860004M15 product:hypothetical protein, full insert sequence	---	3.87	3.85	3.94		4.22	3.99	4.22	4.07	4.1	3.96			0.0194	0.537
1424921_at	bromodomain containing 4 /// bone marrow stromal cell antigen 2	Brd4 /// Bst2	7.29	7.56	7.61		8.57	8.25	7.66	9.33	9.02	8.53			0.0194	0.537
1455900_x_at	transglutaminase 2, C polypeptide	Tgm2	10.18	10.42	10.33		11.12	10.82	11.7	11.53	11.34	10.45			0.0195	0.538
1426341_at	solute carrier family 1 (glial high affinity glutamate transporter), member 3	Slc1a3	3.96	4.06	4.06		4.56	4.25	5.01	4.6	4.29	4.45			0.0195	0.538
1422042_at	gap junction membrane channel protein epsilon 1	Gje1	3.98	3.93	4.19		4.5	4.4	4.19	4.48	4.17	4.28			0.0196	0.538
1426784_at	tripartite motif protein 47	Trim47	9.14	9.15	9.28		8.55	9.1	8.54	8.72	8.95	8.82			0.0196	0.538
1425545_x_at	histocompatibility 2, D region locus 1	H2-D1	12.58	12.82	12.73		12.72	13.56	13.93	13.68	13.76	13.33			0.0196	0.538
1449336_a_at	STE20-like kinase (yeast)	Slk	9.08	9.2	8.99		8.88	8.86	8.69	8.8	8.76	8.36			0.0196	0.538
1435906_x_at	guanylate nucleotide binding protein 2	Gbp2	10.29	10.24	9.51		12.94	11.32	13.36	13.03	12.09	10.33			0.0197	0.538
1437709_x_at	tetratricopeptide repeat domain 13	Ttc13	10.04	10.04	10.15		9.68	9.95	9.6	9.81	9.97	9.82			0.0197	0.538
1426645_at	heat shock protein 90kDa alpha (cytosolic), class A member 1	Hsp90aa1	13.67	13.6	13.35		12.93	12.97	12.28	12.86	12.98	13.34			0.0198	0.538
1427015_at	Riken cDNA C230021P08 gene	C230021P08Rik	5.9	5.97	6.05		6.41	6.06	6.46	6.42	6.1	6.46			0.0198	0.538
1434372_at	expressed sequence AW112010	AW112010	11.86	12.14	11.62		14.17	12.29	14.61	14.21	12.91	13.06			0.0198	0.538
1455829_at	ubiquitin specific peptidase 14	Usp14	11.9	11.73	11.48		10.38	11.15	9.46	10.38	11.23	10.55			0.0198	0.538
1460260_s_at	karyopherin (importin) alpha 1	Kpna1	8.93	8.87	9		8.67	8.61	8.88	8.65	8.56	8.36			0.0198	0.538
1418166_at	interleukin 12 receptor, beta 1	Il12rb1	5.67	5.84	5.2		7.52	6.28	7.42	7.08	6.29	6.07			0.0199	0.538
1428090_at	pentatricopeptide repeat domain 3	Ptcd3	9.63	9.61	9.45		9.5	9.05	9.07	9.07	9.2	9.37			0.0199	0.538
1437683_x_at	small EDRK-rich factor 2	Serf2	12.25	12.28	12.22		12.38	12.45	12.6	12.6	12.35	12.73			0.02	0.539
1420716_at	CD247 antigen	Cd247	4.63	4.78	4.54		5.26	4.78	5.48	5.69	5	5.29			0.02	0.539
1420441_at	centromere protein C1	Cenpc1	10.45	10.3	10.35		9.49	10.09	8.67	9.52	9.65	9.71			0.02	0.539
1430999_a_at	short coiled-coil protein	Scoc	10.11	10.12	9.98		9.55	9.28	8.34	8.65	9.17	9.72			0.0201	0.539
1451755_a_at	apolipoprotein B editing complex 1	Apobec1	9.2	9.46	9.38		10.85	9.73	11.82	11.08	10.34	10.22			0.0202	0.539
1427271_at	zinc finger and BTB domain containing 44	Zbtb44	8.97	9.05	9.04		8.3	8.86	7.97	8.5	8.7	8.13			0.0202	0.539
1418934_at	mab-21-like 2 (C. elegans)	Mab21l2	4.99	4.97	4.6		5.27	5.04	5.19	5.26	5.03	5.2			0.0203	0.539
1448730_at	carboxypeptidase A3, mast cell	Cpa3	7.98	8.67	9.41		10.44	10.14	12.12	10.04	10.32	12.91			0.0203	0.539
1423674_at	ubiquitin specific peptdiase 1	Usp1	10.52	10.58	10.57		9.57	10.07	8.93	9.7	9.92	10.22			0.0203	0.539
1439450_x_at	RIKEN cDNA A230046K03 gene	A230046K03Rik	9.28	9.29	9.42		8.12	9.11	8.75	8.91	8.74	8.76			0.0204	0.539
1438006_at	RIKEN cDNA 4933439F18 gene	4933439F18Rik	8.47	8.62	8.63		7.99	8.37	7.86	8.13	8.3	8.39			0.0204	0.539
1427198_at	cDNA sequence BC022960	BC022960	6.58	6.65	7.12		4.72	5.97	4.07	5.53	5.96	5.84			0.0204	0.539
1428578_s_at	protein tyrosine phosphatase, receptor type, f polypeptide (PTPRF), interacting protein (liprin), alpha 4	Ppfia4	6.35	6.3	6.43		6.88	6.62	7.64	7.24	6.71	7.18			0.0205	0.539
1451445_at	uridine monophosphate synthetase	Umps	4.78	5.03	5.16		4.5	4.86	4.61	4.46	4.79	4.5			0.0205	0.539
1418524_at	similar to pericentriolar material gene 1 protein	LOC100044052	7.57	7.68	7.47		7.54	7.31	6.99	7.17	7.11	7.17			0.0205	0.539
1418027_at	exonuclease 1	Exo1	6.34	6.07	6.36		5.58	5.87	5.36	5.71	5.94	6.08			0.0205	0.539
1451024_at	endothelial differentiation, G-protein-coupled receptor 6	Edg6	6.55	6.93	6.44		7.34	6.81	7.52	7.3	6.99	7.13			0.0206	0.539
1450482_a_at	paired-like homeodomain transcription factor 2	Pitx2	4.25	4.25	4		4.49	4.23	4.64	4.46	4.51	4.41			0.0206	0.539
1418989_at	cathepsin E	Ctse	6.76	6.82	6.81		7.81	7.68	9.39	8.27	7.69	7.48			0.0206	0.539
1427637_a_at	desmocollin 3	Dsc3	4.74	4.71	4.59		4.99	4.75	4.98	4.86	4.84	4.81			0.0206	0.539
1450534_x_at	histocompatibility 2, K1, K region	H2-K1	8.57	8.33	7.95		9.03	8.77	9.49	8.96	8.49	9.16			0.0207	0.539
1460265_at	Proliferation-associated 2G4	Pa2g4	6.81	6.88	6.57		6.33	6.38	5.95	6.44	6.48	6.5			0.0207	0.539
1416714_at	interferon regulatory factor 8	Irf8	9.18	9.33	9.15		10.75	9.58	11.63	11.16	10.15	10.13			0.0207	0.539
1418342_at	replication factor C (activator 1) 1	Rfc1	9.98	10.05	10.01		9.91	9.32	9.19	9.69	9.52	9.65			0.0207	0.539
1439079_a_at	Erbb2 interacting protein	Erbb2ip	7.92	7.97	8.17		7.24	7.59	6.76	7.29	7.7	7.65			0.0207	0.539
1416154_at	signal recognition particle 54a /// signal recognition particle 54b	Srp54a /// Srp54b	6.84	6.98	6.5		5.96	6.14	6.59	6.44	6.35	6.26			0.0207	0.539
1420900_a_at	RAB18, member RAS oncogene family	Rab18	11.19	11.24	11.21		10.93	11.19	10.9	10.98	11.09	11.03			0.0208	0.539
1426933_at	oxidative-stress responsive 1	Oxsr1	9.26	9.36	9.28		8.94	8.9	9.3	9.09	8.95	8.88			0.0208	0.539
1454629_at	RIKEN cDNA A930037G23 gene	A930037G23Rik	5.17	5.04	4.87		5.23	5.23	5.55	5.25	5.66	5.51			0.0209	0.539
1433724_at	DNA segment, Chr 15, ERATO Doi 621, expressed	D15Ertd621e	9.57	9.6	9.77		9.16	9.54	9.02	9.41	9.32	9			0.0209	0.539
1416716_at	embryonal Fyn-associated substrate	Efs	6.38	6.46	6.31		6.88	6.45	6.84	6.74	6.55	6.68			0.0209	0.539
1423177_a_at	abl-interactor 1	Abi1	10.24	10.21	10.28		10.69	10.46	10.68	10.55	10.25	10.61			0.0209	0.539
1450479_x_at	protein tyrosine phosphatase, non-receptor type 12	Ptpn12	9.77	9.88	9.76		9.6	9.76	9.38	9.51	9.52	9.62			0.0209	0.539
1421647_at	CD1d2 antigen	Cd1d2	5.12	5.21	5.14		5.48	5.31	5.8	5.56	5.62	5.28			0.021	0.539
1449881_a_at	calcium-sensing receptor	Casr	5.23	5.55	5.14		5.73	5.46	5.64	5.6	5.73	5.53			0.021	0.539
1421852_at	potassium channel, subfamily K, member 5	Kcnk5	4.54	5	4.88		5.9	4.98	6.2	5.79	5.46	5.38			0.021	0.539
1452454_at	SDA1 domain containing 1	Sdad1	8.44	8.53	8.58		8.24	8.12	7.99	8.4	8.3	8.35			0.021	0.539
1437216_at	coiled coil domain containing 88A	Ccdc88a	9.87	9.81	9.9		9.51	9.49	9.15	9.21	9.37	8.52			0.0211	0.54
1448786_at	RIKEN cDNA 1100001H23 gene /// similar to RIKEN cDNA 1100001H23 gene	1100001H23Rik /// LOC100045163	9.98	10.26	9.69		10.99	10.54	12.63	12.04	11.2	10.97			0.0211	0.54
1448787_at	modulator of apoptosis 1	Moap1	9.34	9.42	9.5		9.08	9.05	8.57	9.06	9	9.26			0.0212	0.54
1456572_x_at	chaperonin subunit 4 (delta)	Cct4	5.06	5.1	4.87		4.93	4.79	4.68	4.82	4.58	4.74			0.0212	0.54
1418017_at	pumilio 2 (Drosophila)	Pum2	9.95	9.84	9.81		9.8	9.71	9.62	9.46	9.41	9.47			0.0212	0.54
1417793_at	interferon inducible GTPase 2	Iigp2	8.45	8.37	7.78		10.13	9.41	11.8	11.21	10.52	8.64			0.0213	0.541
1415936_at	breast cancer anti-estrogen resistance 3	Bcar3	8.6	8.52	8.58		8.24	8.5	8.24	8.22	8.49	8.32			0.0213	0.542
1438172_x_at	exonuclease domain containing 1	Exod1	9.05	9.06	8.86		8.75	8.07	7.24	8.21	8.15	8.27			0.0214	0.542
1416832_at	solute carrier family 39 (metal ion transporter), member 8	Slc39a8	8.14	8.09	7.92		7.78	7.23	6.86	6.92	7.16	7.84			0.0215	0.542
1424199_at	SEH1-like (S. cerevisiae	Seh1l	8.85	8.98	8.95		8.47	8.66	8.73	8.71	8.8	8.37			0.0215	0.542
1421235_s_at	RecQ protein-like 5	Recql5	6.32	6.18	6.45		6.56	6.73	6.68	6.55	6.72	6.37			0.0216	0.542
1460654_at	solute carrier family 30 (zinc transporter), member 3	Slc30a3	7.62	7.62	7.59		7.62	7.79	7.85	7.74	7.82	7.72			0.0216	0.542
1426459_s_at	expressed sequence AW549877	AW549877	9.76	9.59	9.73		8.92	9.42	9.44	9.25	9.38	8.81			0.0216	0.542
1426369_at	male sterility domain containing 2	Mlstd2	11.54	11.39	11.32		11.09	11.1	10.19	10.71	10.75	10.97			0.0216	0.542
1420704_at	colony stimulating factor 2 receptor, alpha, low-affinity (granulocyte-macrophage) /// similar to granulocyte-macrophage colony stimulating factor receptor low-affinity subunit	Csf2ra /// LOC100045292	5.65	5.4	5.3		5.68	5.55	5.81	5.68	5.79	5.79			0.0216	0.542
1427782_a_at	corticotropin releasing hormone receptor 1	Crhr1	5.7	5.69	5.46		5.92	5.77	6.08	5.86	5.77	6.11			0.0216	0.542
1437290_at	inositol monophosphatase domain containing 1	Impad1	9.47	9.43	9.33		8.86	8.95	7.73	8.64	8.57	8.89			0.0216	0.542
1415838_at	serine incorporator 1	Serinc1	12.26	12.2	11.87		11.95	11.73	11.7	11.54	11.49	11.88			0.0216	0.542
1418401_a_at	dual specificity phosphatase 16	Dusp16	9.09	9.16	9.14		9.11	8.97	9.03	8.87	8.91	8.95			0.0217	0.542
1418076_at	suppression of tumorigenicity 14 (colon carcinoma)	St14	5.53	5.66	5.26		6.64	5.44	6.81	6.69	6.35	6.38			0.0217	0.542
1424845_a_at	centrosomal protein 68	Cep68	5.52	5.55	6.09		5.07	5.22	4.74	5.42	5.21	5.34			0.0217	0.542
1438398_at	7 days neonate cerebellum cDNA, RIKEN full-length enriched library, clone:A730085E23 product:unclassifiable, full insert sequence	---	6.12	6.19	6.51		5.9	5.66	6.05	5.89	5.89	5.38			0.0218	0.542
1421744_at	tumor necrosis factor (ligand) superfamily, member 4	Tnfsf4	5.3	5.36	4.92		6.82	5.22	6.77	6.93	6.45	6.02			0.0218	0.542
1415747_s_at	RIO kinase 3 (yeast)	Riok3	11.71	11.68	11.72		11.48	11.28	11.5	11.49	11.42	11.68			0.0219	0.542
1438182_x_at	Ankyrin repeat and SOCS box-containing protein 6	Asb6	8.17	8.05	7.88		8.26	8.12	8.27	8.24	8.24	8.2			0.022	0.542
1423467_at	membrane-spanning 4-domains, subfamily A, member 4B	Ms4a4b	8.82	9.27	8.46		11.34	9.06	12.2	11.83	10.62	10.35			0.022	0.542
1422328_at	gap junction protein, alpha 10	Gja10	4.88	4.87	4.83		4.81	4.78	4.77	4.66	4.67	4.78			0.022	0.542
1426831_at	S-adenosylhomocysteine hydrolase-like 1	Ahcyl1	9.23	9.1	9.26		8.45	9.01	8.33	8.91	8.85	8.34			0.022	0.542
1454906_at	retinoic acid receptor, beta	Rarb	4.12	3.94	3.7		4.5	4.27	4.83	4.2	4.42	4.2			0.022	0.542
1455056_at	LIM domain only 7	Lmo7	7.72	7.84	7.37		6.24	7.26	6.45	6.65	7.32	7.01			0.022	0.542
1427540_at	ZW10 interactor	Zwint	7.71	7.47	7.86		6.77	7.13	5.76	6.74	7.23	6.82			0.0221	0.542
1420766_at	suppressor of cytokine signaling 7	Socs7	5.7	5.79	5.74		6.13	5.96	6.1	5.86	5.82	6.17			0.0221	0.542
1417804_at	RAS, guanyl releasing protein 2	Rasgrp2	5.04	5.53	5.62		5.81	5.7	6.08	6.26	5.91	5.72			0.0221	0.543
1419523_at	cytochrome P450, family 3, subfamily a, polypeptide 13	Cyp3a13	5.06	5.02	5.45		4.58	4.49	3.86	3.85	4.55	4.93			0.0222	0.544
1427953_at	Fanconi anemia, complementation group I	Fanci	8.38	8.3	8.27		7.71	7.65	7	7.78	8.03	7.92			0.0222	0.544
1427189_at	ariadne ubiquitin-conjugating enzyme E2 binding protein homolog 1 (Drosophila)	Arih1	8.76	8.9	8.82		8.69	8.69	8.65	8.51	8.44	8.32			0.0223	0.544
1438117_x_at	transmembrane protein 41B	Tmem41b	9.74	9.61	9.59		9.21	9.17	8.78	9.05	9.3	9.57			0.0224	0.544
1425043_s_at	RIKEN cDNA 0610037D15 gene	0610037D15Rik	6.62	6.28	6.32		6.61	6.56	6.88	6.66	6.74	6.69			0.0224	0.544
1438990_x_at	IQ motif containing F3	Iqcf3	3.08	3.3	3.4		3.1	2.92	2.98	3.06	3.04	3.12			0.0224	0.544
1422511_a_at	opioid growth factor receptor	Ogfr	9.6	9.74	9.77		10.06	10.07	10.52	10.56	10.13	9.86			0.0224	0.544
1420691_at	---	---	5.01	5	5.16		5.65	5.41	5.88	5.45	5.24	5.29			0.0224	0.544
1415845_at	synaptotagmin IV	Syt4	4.25	3.9	4.1		3.88	3.62	3.73	3.64	3.75	3.99			0.0225	0.544
1421199_at	discs, large homolog 2 (Drosophila)	Dlg2	3.88	3.66	3.66		3.91	3.93	3.94	4.03	3.81	3.9			0.0225	0.544
1427464_s_at	heat shock protein 5	Hspa5	11.48	11.31	11.51		12.08	12.09	11.82	11.8	11.5	11.74			0.0226	0.544
1426196_at	Immunoglobulin heavy chain 6 (heavy chain of IgM)	Igh-6	3.79	3.61	3.71		3.57	3.61	3.61	3.6	3.6	3.51			0.0226	0.544
1450149_a_at	protein phosphatase 1, catalytic subunit, gamma isoform /// predicted gene, EG434233	EG434233 /// Ppp1cc	13.06	13.05	13.06		13.02	12.82	12.88	12.94	12.84	12.99			0.0227	0.544
1415989_at	vascular cell adhesion molecule 1	Vcam1	8.03	8.59	7.87		9.01	8.85	9.98	9.05	8.87	8.67			0.0227	0.544
1423072_at	RIKEN cDNA 6720475J19 gene	6720475J19Rik	7.59	7.67	7.9		6.66	7.49	6.16	6.62	7.25	7.01			0.0227	0.544
1418507_s_at	suppressor of cytokine signaling 2	Socs2	10.26	10.39	10.05		8.63	9.32	8.88	9.34	9.4	10.18			0.0228	0.544
1449835_at	programmed cell death 1	Pdcd1	5.28	6.73	5.3		7.87	6.1	9.81	9.9	9.12	7.91			0.0228	0.544
1424965_at	leupaxin	Lpxn	7.72	8.08	7.89		9.46	8.35	10.67	9.61	8.83	8.94			0.0229	0.544
1455934_at	NADH dehydrogenase (ubiquinone) 1 beta subcomplex, 9	Ndufb9	6.02	5.79	5.89		5.77	5.82	5.68	5.7	5.66	5.77			0.0229	0.544
1452161_at	TCDD-inducible poly(ADP-ribose) polymerase	Tiparp	9.23	9.3	9.23		6.79	8.67	7.68	8.31	8.6	8.13			0.0229	0.544
1448162_at	vascular cell adhesion molecule 1	Vcam1	10.2	10.78	10.02		11.31	11.11	12.49	11.58	11.08	10.93			0.0229	0.544
1416393_at	EMG1 nucleolar protein homolog (S. cerevisiae)	Emg1	11.21	11.17	11.23		11.26	11.57	11.69	11.5	11.7	11.97			0.023	0.544
1433753_x_at	Era (G-protein)-like 1 (E. coli)	Eral1	7.98	8.11	8.12		7.66	7.66	7.39	7.75	7.73	8.03			0.023	0.544
1452042_a_at	transmembrane protein 144	Tmem144	5.58	5.26	5.67		4.99	5.33	5.08	5.12	5.12	5.34			0.023	0.544
1456075_at	protein kinase D2	Prkd2	3.59	3.53	3.55		3.76	3.69	3.8	3.96	3.62	3.95			0.023	0.544
1456437_x_at	complement component 1, r subcomponent /// complement component C1rb	C1r /// C1rb	6.46	6.45	5.46		8.04	6.71	8.29	7.91	7.04	6.83			0.0231	0.544
1417276_at	tubby-like protein 2	Tulp2	5.1	5.4	4.97		4.57	4.54	4.49	4.4	4.87	5.06			0.0231	0.544
1424961_at	TAP binding protein-like	Tapbpl	4.57	4.61	4.35		5.57	4.81	6.07	5.73	5	5.06			0.0232	0.544
1418870_at	RIKEN cDNA 4930579J09 gene	4930579J09Rik	5.41	5.33	5.31		5.4	5.47	5.51	5.55	5.64	5.46			0.0232	0.544
1415742_at	ancient ubiquitous protein	Aup1	8.74	9	9.01		9.05	9.17	9.42	9.55	9.26	9.19			0.0232	0.544
1417941_at	N-acetylneuraminic acid phosphatase	Nanp	9.7	9.69	9.66		9.36	9.6	8.99	9.21	9.32	9.45			0.0232	0.544
1428242_at	histocompatibility (minor) HA-1	Hmha1	7.16	7.49	7.6		7.91	7.77	8.09	8.38	8.36	7.6			0.0232	0.544
1428635_at	catechol-O-methyltransferase domain containing 1	Comtd1	7.76	7.94	7.85		8.23	7.87	8.18	8.22	8.04	8.3			0.0233	0.544
1426147_s_at	claudin 10	Cldn10	4.71	4.93	5.06		5.78	5.31	5.42	5.11	5.42	5.14			0.0233	0.544
1449782_at	expressed sequence AA517650	AA517650	4.77	4.97	4.94		5.13	5.01	5.17	5.26	4.97	5.24			0.0233	0.544
1426490_at	bifunctional apoptosis regulator	Bfar	8.31	8.35	8.45		8.4	8.64	9.07	8.8	8.87	8.92			0.0233	0.544
1451730_at	zinc finger protein 62	Zfp62	6.8	7.21	6.98		6.69	6.5	6.57	6.41	6.72	6.88			0.0233	0.544
1452547_s_at	histocompatibility 2, T region locus 18 /// similar to histocompatibility 2, T region locus 3	H2-T18 /// LOC633417 /// LOC674370	4.6	4.72	4.5		4.93	4.89	5.06	4.92	4.62	4.88			0.0234	0.544
1448245_at	ribosomal protein SA /// similar to 40S ribosomal protein SA (p40) (34/67 kDa laminin receptor) /// similar to 37kDa oncofetal antigen	LOC100040633 /// LOC100045332 /// LOC100048385 /// LOC636901 /// Rpsa	14.31	14.41	14.4		14.42	14.45	14.52	14.55	14.64	14.57			0.0234	0.544
1435837_at	crystallin, alpha B	Cryab	3.42	3.53	3.44		3.82	3.53	3.63	3.61	3.72	3.6			0.0234	0.544
1438840_x_at	apolipoprotein A-I	Apoa1	4.59	4.65	4.63		4.84	4.78	4.62	4.94	4.86	4.83			0.0234	0.544
1419596_at	ectodysplasin-A /// similar to EDA-A1	Eda /// LOC100045121	5.33	5.49	5.29		5.5	5.66	5.7	5.6	5.42	5.65			0.0234	0.544
1422466_at	nucleoredoxin	Nxn	5.62	5.51	5.55		5.99	5.79	6	5.84	5.56	5.91			0.0234	0.544
1419714_at	CD274 antigen	Cd274	6.67	7.17	6.45		8.68	7.84	11.03	10.09	8.93	7.69			0.0235	0.544
1428073_a_at	nucleoporin 88	Nup88	10.74	10.89	10.82		10.7	10.43	10.08	10.46	10.48	10.56			0.0235	0.544
1460164_at	spindlin 1 /// similar to Spindlin 1	LOC100046080 /// Spin1	6.64	6.94	6.84		7.6	7.09	7.27	7.24	6.91	7.4			0.0235	0.544
1417091_at	conserved helix-loop-helix ubiquitous kinase	Chuk	9.78	9.68	9.64		9.38	9.39	9.7	9.52	9.34	9.41			0.0236	0.544
1420396_at	CD160 antigen	Cd160	5.82	6.27	6.09		7.76	6.16	7.75	7.53	6.69	7.29			0.0236	0.544
1424920_at	solute carrier family 37 (glycerol-3-phosphate transporter), member 3	Slc37a3	7.16	7.31	7.27		6.8	6.91	6.18	6.86	7	6.61			0.0236	0.544
1416467_at	DEAD/H (Asp-Glu-Ala-Asp/His) box polypeptide 3, X-linked /// similar to DEAD (Asp-Glu-Ala-Asp) box polypeptide 3, Y-linked	Ddx3x /// LOC100045923	10.86	10.89	10.78		10.83	10.44	10.67	10.57	10.46	10.54			0.0236	0.544
1427882_at	deoxynucleotidyltransferase, terminal, interacting protein 2	Dnttip2	9.15	9.27	8.86		8.78	8.58	8.15	8.31	8.36	8.95			0.0236	0.544
1454268_a_at	cytochrome b-245, alpha polypeptide	Cyba	10.87	11.18	10.93		11.95	11.25	12.84	12.76	11.83	11.78			0.0237	0.544
1420607_at	RNA binding motif protein 18	Rbm18	7.01	7.06	7.25		6.53	6.9	6.9	6.56	6.92	6.81			0.0237	0.544
1439047_s_at	RecQ protein-like	Recql	8.61	8.23	8.61		7.97	8.32	7.94	8.14	8.29	8.05			0.0238	0.544
1419218_at	vang-like 2 (van gogh, Drosophila)	Vangl2	5.79	5.9	5.73		6.05	6.18	6.13	6.09	5.9	6.45			0.0238	0.544
1420604_at	homeo box gene expressed in ES cells	Hesx1	3.93	3.82	3.8		4.17	4.07	4.1	4.45	3.94	4.33			0.024	0.547
1426544_a_at	tetratricopeptide repeat domain 14	Ttc14	8.42	8.28	8.56		7.96	8.15	8.34	7.99	8.22	7.92			0.024	0.547
1422058_at	nodal	Nodal	5.44	5.44	5.41		6.03	5.57	5.69	5.63	5.65	5.69			0.024	0.547
1437007_x_at	ubiquitin specific peptidase 39	Usp39	10.37	10.4	10.24		9.88	9.96	10.25	10.13	10.2	10.02			0.024	0.547
1424491_at	ADP-ribosyltransferase 1	Art1	5.96	5.71	5.72		6.11	5.92	5.97	5.97	5.95	6.1			0.0241	0.547
1415906_at	thymosin, beta 4, X chromosome /// similar to thymosin beta-4	LOC100047211 /// Tmsb4x	14.74	14.71	14.68		14.97	14.78	15.03	14.96	14.78	14.85			0.0241	0.547
1419235_s_at	helicase (DNA) B	Helb	9.16	9.26	9.21		8.63	8.84	7.89	8.59	8.75	8.85			0.0242	0.547
1426324_at	histocompatibility 2, D region locus 1	H2-D1	8.97	9.29	9.22		9.26	9.78	9.71	9.9	10.43	9.91			0.0242	0.547
1421953_at	v-crk sarcoma virus CT10 oncogene homolog (avian)-like	Crkl	5.62	5.51	5.6		5.51	5.46	5.45	5.4	5.32	5.5			0.0242	0.547
1425317_x_at	serine threonine kinase 31	Stk31	3.46	3.39	3.43		3.28	3.18	3.06	3.25	3.07	3.39			0.0244	0.55
1425119_at	2'-5' oligoadenylate synthetase 1B	Oas1b	6.57	6.32	6.08		6.64	6.49	6.63	6.61	6.75	6.62			0.0245	0.55
1456266_at	ribosomal protein L30	Rpl30	4.29	4.17	4		4.12	3.71	3.43	3.68	3.62	3.82			0.0245	0.55
1421211_a_at	class II transactivator	Ciita	5.64	6.01	6.02		6.51	7.18	8.91	8.19	7.71	6.58			0.0246	0.55
1433531_at	acyl-CoA synthetase long-chain family member 4	Acsl4	11.4	10.91	10.85		10.62	10.9	10.28	10.56	10.63	10.4			0.0246	0.55
1419875_at	Transcribed locus	---	3.42	3.31	3.31		3.02	3.16	3.1	3.26	3.23	3.25			0.0246	0.55
1427076_at	macrophage expressed gene 1	Mpeg1	10.95	11.1	10.88		11.75	11.73	13.36	12.92	12.24	11.5			0.0246	0.55
1426668_at	solute carrier family 30 (zinc transporter), member 9	Slc30a9	9.94	10.04	10.15		9.26	9.89	9.63	9.82	9.64	9.68			0.0247	0.55
1439296_at	Prickle homolog 3 (Drosophila)	Prickle3	3.97	3.89	4.03		3.81	3.93	3.7	3.73	3.86	3.74			0.0247	0.55
1450009_at	lactotransferrin	Ltf	4.73	4.84	5.07		6.07	5.28	5.01	5.58	6	6.03			0.0247	0.55
1421130_at	zinc finger protein 111	Zfp111	5.74	5.68	6.16		5.19	5.56	4.99	5.41	5.37	5.65			0.0248	0.55
1438865_at	histocompatibility 13	H13	4.83	4.98	5.02		5.59	5.52	5.25	5.32	6.08	5.23			0.0249	0.55
1420915_at	signal transducer and activator of transcription 1	Stat1	8.27	8.38	8.1		9.75	9.31	11.3	10.88	10.3	8.51			0.0249	0.55
1423354_at	synaptosomal-associated protein	Snap29	5.74	5.6	5.81		5.92	6	6.23	5.82	5.92	5.98			0.0249	0.55
1417868_a_at	cathepsin Z	Ctsz	11.61	11.8	11.75		11.65	12.52	12.99	13.27	12.79	12.85			0.0249	0.55
1435977_at	hepatoma-derived growth factor, related protein 3	Hdgfrp3	9.02	9	9.2		8.92	8.48	8.1	8.04	8.68	7.79			0.025	0.55
1423836_at	zinc finger protein 503	Zfp503	7.45	7.63	7.68		6.94	7.43	6.64	7.04	7.37	7.04			0.0251	0.55
1450264_a_at	choline kinase alpha	Chka	7.6	7.59	7.76		7.17	7.32	6.82	7.27	7.57	7.19			0.0251	0.55
1450194_a_at	myeloblastosis oncogene	Myb	4.02	4.5	4.93		5.91	5.13	6.66	5.7	5.38	4.99			0.0252	0.55
1433428_x_at	transglutaminase 2, C polypeptide	Tgm2	10.89	11.15	11.1		11.82	11.59	12.5	12.29	12.16	11.13			0.0252	0.55
1451698_at	proline/serine-rich coiled-coil 1	Psrc1	4.47	4.6	4.65		4.46	4.51	4.46	4.38	4.46	4.43			0.0252	0.55
1426175_a_at	tryptase alpha/beta 1	Tpsab1	7.14	7.8	8.13		8.1	9.75	12.17	9.36	10.78	11.44			0.0252	0.55
1450695_at	aryl-hydrocarbon receptor	Ahr	6.22	5.81	5.84		5.69	5.61	5.39	5.83	5.39	5.54			0.0252	0.55
1431653_at	T-cell receptor beta, joining region	Tcrb-J	3.16	3.23	3.25		3.09	3.16	3.06	3.12	3.16	3.16			0.0253	0.55
1431939_a_at	myc induced nuclear antigen	Mina	5.19	5.39	5.42		6	5.75	6.76	6.11	5.64	5.87			0.0253	0.55
1429615_at	zinc finger protein 91	Zfp91	11.53	11.65	11.62		11.42	11.12	10.93	11.21	11.06	11.53			0.0253	0.55
1448755_at	collagen, type XV	Col15a1	6.58	6.59	6.67		7.11	6.92	7.01	6.76	7.08	6.66			0.0253	0.55
1420787_at	RIKEN cDNA 4933436I01 gene	4933436I01Rik	3.44	3.4	3.44		3.8	3.54	3.66	3.68	3.53	3.51			0.0253	0.55
1452196_a_at	NCK-associated protein 1	Nckap1	11.98	11.96	11.87		10.83	11.63	10.8	11.21	11.79	11.24			0.0254	0.55
1452359_at	RELT-like 1	Rell1	9.89	10.13	9.93		9.56	9.45	8.98	9.31	9.45	9.92			0.0254	0.55
1426062_a_at	caspase 7	Casp7	6.27	6.05	5.81		6.26	6.5	6.79	6.91	6.37	6.41			0.0254	0.55
1426076_at	cell division cycle 27 homolog (S. cerevisiae)	Cdc27	5.42	5.4	5.38		4.42	5.2	4.61	4.79	5.27	4.62			0.0255	0.55
1422181_at	cyclic nucleotide gated channel alpha 2	Cnga2	3.81	3.72	3.66		4.03	3.94	4.2	3.84	3.87	3.92			0.0255	0.55
1456313_x_at	mitochondrial ribosomal protein L28	Mrpl28	9.44	9.35	9.6		9.62	9.74	9.52	9.64	9.69	9.7			0.0255	0.55
1417925_at	chemokine (C-C motif) ligand 22	Ccl22	6.71	6.96	7.06		7.85	7.55	8.6	8.01	7.16	7.49			0.0255	0.55
1448603_at	serine/arginine-rich protein specific kinase 2	Srpk2	7.36	7.38	7.53		6.47	7.45	6.72	6.7	6.97	6.53			0.0256	0.55
1453486_a_at	signal peptide, CUB domain, EGF-like 2	Scube2	3.79	3.84	3.83		3.74	3.74	3.59	3.51	3.6	3.73			0.0256	0.55
1452288_at	myotubularin related protein 10	Mtmr10	9.49	9.48	9.74		8.7	9.21	9	9.29	9.36	8.66			0.0256	0.55
1437808_x_at	Interleukin 10 receptor, alpha	Il10ra	4.74	5	4.77		5.13	4.94	5.28	5.18	5.29	4.97			0.0256	0.55
1429200_at	serum amyloid A-like 1	Saal1	6.22	6.25	6.18		5.77	5.86	5.56	5.99	5.86	6.17			0.0257	0.55
1456745_x_at	ERGIC and golgi 3	Ergic3	7.1	7.34	7.15		7.61	7.26	7.93	7.92	7.48	7.85			0.0257	0.55
1417869_s_at	cathepsin Z	Ctsz	10.59	10.66	10.47		10.87	11.07	12.35	12.11	11.39	11.53			0.0258	0.55
1455477_s_at	PDZK1 interacting protein 1	Pdzk1ip1	6.75	6.71	6.62		6.89	6.82	6.84	6.78	6.87	7.07			0.0259	0.55
1427620_at	p53-associated parkin-like cytoplasmic protein	Parc	4.57	4.55	4.34		4.66	4.79	5.21	4.88	4.72	4.79			0.026	0.55
1452939_a_at	phosphatidylinositol transfer protein, cytoplasmic 1	Pitpnc1	5.66	5.71	5.51		6.17	6.03	6.75	6.3	5.9	5.91			0.026	0.55
1452501_at	cytochrome P450, family 2, subfamily c, polypeptide 38	Cyp2c38	4.63	4.42	4.41		4.66	4.66	4.67	4.56	4.61	4.7			0.026	0.55
1422837_at	sciellin	Scel	5	4.75	5.5		4.33	4.36	4.51	4.41	4.52	4.97			0.026	0.55
1418056_at	IQ motif containing F3	Iqcf3	5.49	5.47	5.41		5.87	5.64	5.81	5.59	5.54	5.63			0.026	0.55
1420625_at	general transcription factor IIIC, polypeptide 6, alpha	Gtf3c6	5.19	5.32	5.23		5.71	5.48	5.27	5.52	5.46	5.63			0.0261	0.55
1425722_at	interferon-inducible GTPase-like	LOC435565	4.43	4.59	4.51		4.91	4.59	5.1	5.11	4.69	4.85			0.0261	0.55
1422479_at	acyl-CoA synthetase short-chain family member 2	Acss2	7.55	7.34	7.53		6.51	7.2	6.62	6.96	7.25	7.1			0.0261	0.55
1448859_at	chemokine (C-X-C motif) ligand 13	Cxcl13	6.27	6.72	6.17		9.77	7.29	12.27	8.35	9.01	8.78			0.0262	0.55
1420671_x_at	membrane-spanning 4-domains, subfamily A, member 4C	Ms4a4c	8.77	8.07	8.21		10.88	8.76	11.07	10.26	9.16	9.65			0.0262	0.55
1420520_x_at	Era (G-protein)-like 1 (E. coli)	Eral1	8.29	8.39	8.43		7.87	8.11	7.68	8.1	8.11	8.24			0.0262	0.55
1427892_at	myosin IG	Myo1g	7.56	7.73	7.86		9.01	8.44	10.27	9.26	8.85	8.1			0.0262	0.55
1450478_a_at	protein tyrosine phosphatase, non-receptor type 12	Ptpn12	9.04	9.34	9.16		9.07	8.88	8.42	8.68	8.74	8.87			0.0262	0.55
1418474_at	RIKEN cDNA 1500005A01 gene	1500005A01Rik	6.42	6.55	6.34		7.28	6.62	6.95	6.94	6.58	6.91			0.0263	0.55
1451436_at	sno, strawberry notch homolog 1 (Drosophila) /// similar to sno, strawberry notch homolog 1	LOC100047496 /// Sbno1	8.52	8.51	8.69		8.31	8.54	8.31	8.38	8.26	8.43			0.0263	0.55
1418710_at	CD59a antigen	Cd59a	6.85	7.01	6.87		7.35	6.93	7.55	7.2	7.28	7.26			0.0264	0.55
1448401_at	SWI/SNF related, matrix associated, actin dependent regulator of chromatin, subfamily d, member 2	Smarcd2	7.59	7.69	7.94		7.93	8.36	7.96	8.7	8.5	8.24			0.0264	0.55
1420417_at	sema domain, immunoglobulin domain (Ig), short basic domain, secreted, (semaphorin) 3A /// similar to L41541_1 collapsin/semaphorin III /// hypothetical protein LOC100044161	LOC100039963 /// LOC100044161 /// LOC100045956 /// Sema3a	5.46	5.52	5.54		3.93	5.19	3.71	4.33	5.19	4.45			0.0265	0.55
1421392_a_at	baculoviral IAP repeat-containing 3	Birc3	8.33	8.66	8.67		9.81	9.1	11.15	10.29	9.49	9.26			0.0265	0.55
1429533_at	inner membrane protein, mitochondrial	Immt	7.62	7.88	7.58		7.04	7.18	6.41	7.24	7.23	7.4			0.0265	0.55
1426478_at	RAS p21 protein activator 1	Rasa1	8.69	8.59	8.57		7.19	8.65	7.29	7.79	7.9	7.3			0.0266	0.55
1421933_at	chromobox homolog 5 (Drosophila HP1a)	Cbx5	7.37	7.48	7.41		5.65	7.1	5.62	6.58	6.97	6.14			0.0266	0.55
1425331_at	zinc finger protein 106	Zfp106	8.08	8	8.25		7.88	7.89	7.67	7.75	7.8	7.29			0.0266	0.55
1451333_a_at	proacrosin binding protein	Acrbp	6.87	6.74	6.73		6.98	7.07	6.88	6.9	6.86	7.08			0.0267	0.55
1451593_at	Histocompatibility 2, D region locus 1	H2-D1	8.56	8.91	8.95		8.9	9.59	10.13	10.54	10.33	9.57			0.0267	0.55
1449477_s_at	solute carrier family 2 (facilitated glucose transporter), member 10	Slc2a10	5.06	4.93	4.65		5.28	4.98	5.4	5.22	5.11	5.27			0.0268	0.55
1450495_a_at	killer cell lectin-like receptor subfamily K, member 1	Klrk1	6.89	7.22	6.7		9.55	7.07	10.34	9.72	8.42	8.44			0.0269	0.55
1424925_at	SEC63-like (S. cerevisiae)	Sec63	9.36	9.09	9.21		9.23	8.81	8.53	8.8	8.72	8.55			0.027	0.55
1422182_at	hepatocyte nuclear factor 4, gamma	Hnf4g	3.12	3.32	3.31		2.94	3.06	3.03	2.88	3.12	3.17			0.027	0.55
1428510_at	latrophilin 1	Lphn1	5.34	5.15	5.23		5.56	5.87	5.85	5.6	5.8	5.24			0.027	0.55
1421855_at	fibrinogen-like protein 2	Fgl2	9.43	9.25	8.66		12.03	9.65	12.4	11.38	10.14	10.4			0.027	0.55
1424481_s_at	armadillo repeat containing, X-linked 5	Armcx5	6.12	6.33	6.1		5.9	5.83	5.7	5.61	5.88	6.15			0.027	0.55
1443696_s_at	hyaluronic acid binding protein 2	Habp2	5.6	5.46	5.7		6.03	5.75	5.8	5.96	5.66	5.98			0.027	0.55
1438676_at	macrophage activation 2 like	Mpa2l	6.91	6.84	6.57		9.42	8	11.43	10.29	9.06	7.35			0.0271	0.55
1451798_at	interleukin 1 receptor antagonist	Il1rn	5.14	5.61	5.52		6.18	6.1	8.41	7.21	6.51	6.85			0.0271	0.55
1425321_a_at	calmin	Clmn	3.73	3.72	3.42		4.27	3.9	3.88	3.91	3.78	4.07			0.0271	0.55
1451943_a_at	protein phosphatase 1A, magnesium dependent, alpha isoform	Ppm1a	8.55	8.68	8.34		8.07	7.98	7.86	7.94	8.11	8.54			0.0271	0.55
1417195_at	WW, C2 and coiled-coil domain containing 2	Wwc2	7.58	7.7	7.72		7.32	7.61	6.9	6.82	7.29	6.93			0.0271	0.55
1417540_at	E74-like factor 1	Elf1	7.26	7.36	7.85		7.7	8.24	8.54	8.4	8.48	7.76			0.0272	0.55
1420001_at	DNA segment, Chr 7, ERATO Doi 1, expressed	D7Ertd1e	6.37	6.14	5.93		5.96	5.82	5.83	5.6	5.86	5.93			0.0272	0.55
1426706_s_at	xylulokinase homolog (H. influenzae)	Xylb	4.58	4.54	4.58		4.84	4.79	4.82	5.18	4.94	4.64			0.0273	0.55
1419982_s_at	---	---	4.61	4.45	4.37		4.56	4.57	4.76	4.68	4.69	4.7			0.0273	0.55
1437399_at	Claudin domain containing 1	Cldnd1	6.42	6.44	6.77		5.46	6.01	5.13	6.19	6.11	5.98			0.0273	0.55
1421296_at	tumor necrosis factor receptor superfamily, member 10b	Tnfrsf10b	5.16	5.46	5.25		5.28	4.74	4.84	4.96	4.6	4.65			0.0273	0.55
1451295_a_at	chromodomain helicase DNA binding protein 4	Chd4	7.99	8.19	8.23		8.16	9.02	9.08	8.64	9.08	8.59			0.0274	0.55
1422316_at	glycoprotein 1b, alpha polypeptide /// hypothetical protein LOC100048807	Gp1ba /// LOC100048807	4.11	4.18	4.06		4.19	4.47	4.74	4.3	4.76	4.7			0.0274	0.55
1452114_s_at	insulin-like growth factor binding protein 5	Igfbp5	5.7	5.48	6.08		8.31	6.35	9.53	8.36	8.26	6.37			0.0274	0.55
1422886_a_at	CDC like kinase 4	Clk4	9.2	9.22	8.79		8.99	8.35	8.53	8.4	8.64	8.72			0.0275	0.55
1417111_at	mannosidase 1, alpha	Man1a	11.1	10.91	11.17		10.18	11.02	10.67	10.54	10.52	10.2			0.0275	0.55
1418253_a_at	heat shock protein 4 like	Hspa4l	10.21	10.2	10.2		9.69	10.27	9.57	9.67	9.77	9.47			0.0276	0.55
1451150_at	zinc finger protein 410	Zfp410	7.35	7.49	7.62		7.26	7.28	7.33	7.4	7.34	7.33			0.0276	0.55
1453258_at	claudin 3	Cldn3	5.77	5.75	5.53		5.93	5.95	5.8	5.98	5.77	5.86			0.0277	0.55
1448205_at	cyclin B1, related sequence 1 /// cyclin B1	Ccnb1 /// Ccnb1-rs1	11.42	11.46	11.41		10.84	10.92	9.72	10.76	10.96	10.74			0.0277	0.55
1456464_x_at	Synaptotagmin XI	Syt11	6.31	6.1	6.09		7.17	6.48	7.85	7.13	6.59	6.8			0.0277	0.55
1424217_at	poly (A) polymerase alpha	Papola	6.33	6.4	6.47		5.4	6.07	6.06	6	6.19	5.85			0.0277	0.55
1426579_at	guanine nucleotide binding protein-like 2 (nucleolar)	Gnl2	8.99	9.21	9.06		8.84	8.93	8.79	8.63	8.95	8.95			0.0278	0.55
1455977_x_at	kallikrein 1 /// kallikrein 1-related peptidase b5	Klk1 /// Klk1b5	7.36	7.31	6.86		7.98	7.42	8.08	7.63	7.45	7.7			0.0278	0.55
1421424_a_at	alanyl (membrane) aminopeptidase	Anpep	4.77	4.84	4.87		4.85	5.31	5.82	5.73	5.44	5.29			0.0278	0.55
1452559_at	---	---	5.25	5.52	5.23		5.96	5.68	5.55	5.64	5.48	5.96			0.0278	0.55
1452618_at	CDK5 regulatory subunit associated protein 2	Cdk5rap2	7.84	7.88	7.96		6.99	7.68	7.01	7.35	7.78	7.23			0.0279	0.55
1415804_at	chemokine (C-X3-C motif) ligand 1	Cx3cl1	6.71	6.56	6.63		6.21	6.51	6.5	6.51	6.4	6.43			0.0279	0.55
1417375_at	tubulin, alpha 4A	Tuba4a	6.82	6.73	6.66		7.17	6.79	7.02	7.04	6.9	6.91			0.0279	0.55
1429104_at	LIM domain containing 2	Limd2	8.46	8.58	8.19		9.78	8.59	10.87	10.04	9.3	9.54			0.0279	0.55
1435951_at	glutamate receptor interacting protein 1	Grip1	4.9	5.07	4.94		3.46	4.16	3.31	4.22	4.22	4.84			0.028	0.55
1427068_x_at	RIKEN cDNA 4933439F18 gene	4933439F18Rik	4.88	5.1	5		4.59	4.68	4.62	4.85	4.95	4.73			0.0281	0.55
1423704_at	lysophospholipase 3	Lypla3	7.67	7.91	8.01		7.92	8.46	8.25	8.59	8.65	8.22			0.0281	0.55
1448081_at	Collagen-like tail subunit (single strand of homotrimer) of asymmetric acetylcholinesterase	Colq	4.84	4.55	4.65		4.82	4.82	4.91	4.92	4.89	4.79			0.0281	0.55
1437111_at	zinc finger CCCH type containing 12C	Zc3h12c	7.82	7.81	7.89		7.63	7.54	7.36	7.54	7.35	6.86			0.0281	0.55
1421237_at	thymopoietin	Tmpo	8.19	8.42	8.23		7.59	7.41	6.33	6.94	7.59	7.98			0.0282	0.55
1450175_a_at	cathepsin M	Ctsm	3.45	3.44	3.28		3.33	3.18	3.2	3.17	3.31	3.25			0.0282	0.55
1429562_at	Sp110 nuclear body protein	Sp110	4.07	3.98	3.95		4.02	4.16	4.24	4.14	4.3	4.16			0.0282	0.55
1426456_a_at	protein inhibitor of activated STAT 2	Pias2	8.3	8.32	8.41		7.75	8.26	8.1	7.86	8.12	7.7			0.0282	0.55
1430708_a_at	ubiquitin specific petidase 45	Usp45	6.14	5.99	6.12		5.24	5.97	5.3	5.57	5.73	5.8			0.0282	0.55
1417056_at	proteasome (prosome, macropain) 28 subunit, alpha	Psme1	11.18	11.2	11.05		12.12	11.78	13.01	12.51	12.03	11.29			0.0283	0.55
1423113_a_at	ubiquitin-conjugating enzyme E2D 3 (UBC4/5 homolog, yeast)	Ube2d3	12.45	12.43	12.5		11.97	12.47	12.05	12.21	12.15	12.2			0.0283	0.55
1439463_x_at	high mobility group box 1 /// high-mobility group (nonhistone chromosomal) protein 1-like 1 /// predicted gene, EG545555 /// similar to high-mobility group box 1 /// similar to High mobility group protein 1 (HMG-1) (High mobility group protein B1) (Amphoterin) (Heparin-binding protein p30) /// similar to high mobility group box 1 /// similar to hCG26831	EG545555 /// Hmg1l1 /// Hmgb1 /// LOC100039256 /// LOC100039558 /// LOC100040320 /// LOC100040413 /// LOC100041307 /// LOC100042515 /// LOC100043312 /// LOC100045384 /// LOC100045611 /// LOC100045972 /// LOC100046019 /// LOC100046260 /// LOC100046847 /// LOC546331 /// LOC625467 /// LOC637733 /// LOC665056 /// LOC677578	13.34	13.06	12.95		12.82	12.75	12.34	12.74	12.69	12.96			0.0283	0.55
1420843_at	protein tyrosine phosphatase, receptor type, F	Ptprf	4.89	5.08	4.71		6.21	5.3	5.89	5.79	5.8	4.96			0.0283	0.55
1449380_at	protein kinase C and casein kinase substrate in neurons 1	Pacsin1	4.5	4.99	4.66		4.79	5.37	5.57	5.14	5.2	5.23			0.0284	0.55
1448386_a_at	whey acidic protein	Wap	4.7	4.6	4.4		4.89	4.83	4.85	4.82	4.59	4.92			0.0284	0.55
1426318_at	serine (or cysteine) peptidase inhibitor, clade B, member 1b	Serpinb1b	4.69	4.57	4.3		6.16	5.1	6.82	6.43	4.87	5.5			0.0284	0.55
1434783_at	transmembrane protein 106C	Tmem106c	7.46	7.65	7.49		6.84	7.09	6.67	6.96	7.2	7.5			0.0284	0.55
1417254_at	spermatogenesis associated 5	Spata5	9.06	9.09	8.97		9	8.44	8.59	8.72	8.36	8.78			0.0285	0.55
1431748_a_at	ring finger and FYVE like domain containing protein	Rffl	5.09	5.37	5.39		5.54	5.49	5.71	5.47	5.43	5.49			0.0285	0.55
1454803_a_at	histone deacetylase 11	Hdac11	5.53	5.6	5.39		6.39	5.6	6.36	5.92	5.84	6.03			0.0285	0.55
1431058_at	HIV TAT specific factor 1	Htatsf1	6.49	6.58	6.84		5.71	6.1	5.62	6.12	6.32	6.47			0.0285	0.55
1453076_at	basic leucine zipper transcription factor, ATF-like 3	Batf3	7.23	7.36	7.31		8.95	7.48	9.47	8.49	7.92	8.49			0.0286	0.55
1423743_at	archain 1	Arcn1	7.08	7.09	7.19		7.33	7.58	7.84	7.39	7.39	7.28			0.0286	0.55
1427098_at	WW domain containing E3 ubiquitin protein ligase 1	Wwp1	8.54	8.28	8.4		7.67	8.36	7.65	8.18	7.81	7.76			0.0286	0.55
1419042_at	interferon inducible GTPase 1	Iigp1	10.87	10.6	9.35		12.42	10.76	13.1	12.98	11.87	11.18			0.0287	0.55
1416793_at	ADP-ribosylation factor-like 6 interacting protein 2	Arl6ip2	10.4	10.57	10.49		10.33	9.72	9.64	9.99	9.89	10.35			0.0288	0.55
1417315_at	GRIP1 associated protein 1	Gripap1	7.13	7.16	7.37		7.62	7.42	7.99	7.83	7.91	7.33			0.0288	0.55
1452490_a_at	adaptor protein complex AP-2, alpha 2 subunit	Ap2a2	8.73	8.55	8.79		8.06	8.72	7.86	8.08	8.28	8.16			0.0288	0.55
1426448_at	praja1, RING-H2 motif containing	Pja1	7.51	7.59	7.35		7.45	7.05	7.01	7.04	6.95	7.31			0.0288	0.55
1438686_at	eukaryotic translation initiation factor 4, gamma 1	Eif4g1	6.71	6.71	6.99		6.37	6.69	5.51	6.02	6.19	6.02			0.0288	0.55
1428314_at	PEST proteolytic signal containing nuclear protein	Pcnp	11.71	11.74	11.64		11.42	11.12	11.04	11.33	11.29	11.69			0.0289	0.55
1456511_x_at	ES cell-expressed Ras	Eras	3.44	3.43	3.24		3.5	3.46	3.56	3.63	3.47	3.54			0.0289	0.55
1420297_at	---	---	3.5	3.74	3.34		3.13	3.32	3.35	3.03	3.35	3.14			0.0289	0.55
1454136_a_at	RIKEN cDNA 4921524J17 gene	4921524J17Rik	10.01	9.93	9.78		9.69	9.6	9.72	9.15	9.3	9.6			0.029	0.55
1451957_at	interleukin 1 family, member 10	Il1f10	5.97	5.98	5.91		6.28	6.18	6.06	6.11	5.98	6.23			0.029	0.55
1450430_at	mannose receptor, C type 1	Mrc1	12.72	12.39	12.62		11.69	12.55	12.2	12.08	11.96	11.85			0.029	0.55
1437277_x_at	transglutaminase 2, C polypeptide	Tgm2	10.65	10.9	10.82		11.63	11.3	12.36	12.04	11.96	10.86			0.0291	0.55
1448120_at	growth differentiation factor 9	Gdf9	6.14	6.24	6.03		6.38	6.28	6.45	6.38	6.16	6.36			0.0291	0.55
1424948_x_at	histocompatibility 2, D region locus 1 /// histocompatibility 2, K1, K region /// similar to H-2K(d) antigen	H2-D1 /// H2-K1 /// LOC100044874	11.84	12.04	11.6		12.24	12.23	13.15	12.66	12.47	12.15			0.0292	0.55
1420664_s_at	protein C receptor, endothelial	Procr	7.42	7.7	7.7		9.15	8.02	9.16	9.7	8.34	8.09			0.0292	0.55
1452688_at	PRP39 pre-mRNA processing factor 39 homolog (yeast)	Prpf39	7.33	7.25	7.48		5.78	6.99	5.95	6.87	6.95	6.16			0.0292	0.55
1418982_at	CCAAT/enhancer binding protein (C/EBP), alpha	Cebpa	7.82	8.07	8		8.91	7.87	9.1	8.77	8.65	8.7			0.0292	0.55
1452205_x_at	T-cell receptor beta, joining region	Tcrb-J	7.97	9.37	7.79		11.51	8.54	12.19	11.38	10.28	10.18			0.0292	0.55
1455867_at	SRY-box containing gene 4	Sox4	5.86	6.16	5.96		5.84	5.86	5.74	5.69	5.84	5.83			0.0292	0.55
1450805_at	sarcoglycan, delta (dystrophin-associated glycoprotein)	Sgcd	5.58	5.51	5.65		5.43	5.37	5.48	5.49	5.23	5.44			0.0292	0.55
1448929_at	coagulation factor XIII, A1 subunit	F13a1	11.71	11.31	11.84		10.1	11.66	9.85	10.86	10.28	9.88			0.0293	0.55
1424897_at	G protein-coupled receptor 85	Gpr85	6.26	6.06	6.34		6.21	5.85	5.96	5.74	5.88	5.89			0.0293	0.55
1437719_x_at	RIKEN cDNA A230046K03 gene	A230046K03Rik	8.67	8.73	8.76		7.63	8.54	8.26	8.31	8.28	8.29			0.0294	0.55
1450291_s_at	membrane-spanning 4-domains, subfamily A, member 4C	Ms4a4c	8.75	7.52	7.74		10.97	8.56	10.92	9.9	8.85	9.54			0.0294	0.55
1421601_at	GS homeobox 2	Gsx2	4.03	3.96	4.11		3.98	3.7	3.8	3.95	3.8	3.85			0.0295	0.55
1442778_at	expressed sequence AA511254	AA511254	5.31	5.16	5.41		4.93	4.96	5.18	5.07	5.16	5.15			0.0295	0.55
1452344_at	synaptojanin 2	Synj2	7.65	7.85	8.03		7.07	7.74	7.15	7.25	7.65	7.09			0.0296	0.55
1425341_at	potassium channel, subfamily K, member 3	Kcnk3	6.62	6.52	6.46		6.71	6.66	6.61	6.64	6.58	6.69			0.0296	0.55
1425333_at	RAB43, member RAS oncogene family	Rab43	8.33	8.38	8.17		9.41	8.41	9.87	9.56	8.78	9.03			0.0296	0.55
1426072_at	chemokine-like receptor 1	Cmklr1	4.52	4.34	4.68		4.62	4.74	4.73	4.7	4.71	4.71			0.0296	0.55
1415712_at	zinc finger, RAN-binding domain containing 1	Zranb1	9.07	9.25	9.09		9.13	8.3	7.97	8.54	8.34	8.66			0.0296	0.55
1460247_a_at	S-phase kinase-associated protein 2 (p45)	Skp2	9.19	9	9.34		7.93	8.71	7.49	8.44	8.96	8.22			0.0297	0.55
1449109_at	suppressor of cytokine signaling 2	Socs2	10.66	10.85	10.45		8.73	10	9.21	9.71	10.06	10.3			0.0297	0.55
1421321_a_at	neuroepithelial cell transforming gene 1	Net1	5.5	5.54	5.34		6.19	5.88	6.42	5.69	6.19	5.6			0.0297	0.55
1419684_at	chemokine (C-C motif) ligand 8 /// similar to monocyte chemoattractant protein-2 (MCP-2)	Ccl8 /// LOC100048554	13.72	14.29	13.4		14.24	14.12	15	14.85	14.39	14.59			0.0298	0.55
1428046_a_at	zinc finger protein X-linked /// similar to zinc finger protein	LOC100044547 /// Zfx	6.05	6.18	6.38		5.73	5.56	4.99	5.41	5.92	5.95			0.03	0.55
1422527_at	histocompatibility 2, class II, locus DMa	H2-DMa	9.3	9.47	9.19		9.61	10.31	12.16	11.55	11.15	10.32			0.03	0.55
1418154_at	cDNA sequence BC004022	BC004022	8.92	8.86	8.93		9.07	9.31	9.37	9.14	9.28	8.92			0.03	0.55
1454760_at	HIV TAT specific factor 1	Htatsf1	10.18	10.19	10.17		9.85	9.93	9.84	9.69	10.15	10.04			0.03	0.55
1430811_a_at	NUF2, NDC80 kinetochore complex component, homolog (S. cerevisiae)	Nuf2	10.58	10.42	10.36		8.68	9.69	8.76	9.56	9.92	10.15			0.03	0.55
1417841_at	peroxisomal membrane protein 2	Pxmp2	7.09	6.84	6.76		7.5	6.93	7.23	7.3	7.2	7.39			0.0301	0.55
1426152_a_at	kit ligand	Kitl	9.57	9.7	9.71		5.89	8.93	6.95	8.43	8.68	7.71			0.0301	0.55
1422978_at	cytochrome b-245, beta polypeptide	Cybb	7.83	8.05	7.46		9.63	8.5	10.77	9.99	8.56	8.58			0.0301	0.55
1416918_at	discs, large homolog 3 (Drosophila)	Dlg3	7.27	7.13	7.58		7.04	6.78	6.67	6.66	7.2	7.02			0.0301	0.55
1437801_at	mortality factor 4 like 1 /// similar to HSPC008 /// similar to mortality factor 4 like 1 /// predicted gene, EG627352	EG627352 /// LOC433598 /// LOC433955 /// LOC626309 /// Morf4l1	10.2	10.32	10.44		9.4	9.33	9.5	10.3	9.96	9.73			0.0301	0.55
1450819_at	poliovirus receptor-related 1	Pvrl1	4.42	4.38	4.24		4.5	4.39	4.47	4.52	4.62	4.51			0.0301	0.55
1451878_a_at	junction-mediating and regulatory protein	Jmy	4.75	4.6	4.87		4.23	4.74	4.11	4.24	4.48	4.13			0.0301	0.55
1451576_at	protein kinase, DNA activated, catalytic polypeptide	Prkdc	8.18	8.14	8.04		7.6	7.78	7.71	7.77	7.75	6.95			0.0302	0.55
1421606_a_at	sulfotransferase family 4A, member 1	Sult4a1	4.74	4.61	4.63		4.8	4.91	4.78	4.71	4.74	4.83			0.0302	0.55
1433475_a_at	expressed sequence C78339	C78339	10.6	10.52	10.55		10.23	10.44	10.45	10.26	10.38	10.04			0.0303	0.55
1450092_at	immunoglobulin mu binding protein 2	Ighmbp2	6.73	6.73	6.72		6.95	6.89	7.01	6.85	6.79	6.77			0.0303	0.55
1417497_at	ceruloplasmin	Cp	7.18	7.09	7.17		5.54	7.11	6.13	6.3	6.55	6.24			0.0304	0.55
1426443_at	rhomboid domain containing 2	Rhbdd2	6.32	6.37	6.49		6.35	6.2	6.11	6.14	6.24	6.29			0.0304	0.55
1434311_at	CCR4-NOT transcription complex, subunit 6-like	Cnot6l	8.51	8.47	8.77		8.07	8.07	8.52	8.24	8	7.65			0.0305	0.55
1450344_a_at	prostaglandin E receptor 3 (subtype EP3)	Ptger3	3.75	3.41	3.67		4.22	3.86	4.34	3.91	4.72	3.97			0.0305	0.55
1425631_at	protein phosphatase 1, regulatory (inhibitor) subunit 3C	Ppp1r3c	4.42	4.46	4.48		4.59	4.5	4.66	4.54	4.49	4.6			0.0305	0.55
1421006_at	collagen, type IV, alpha 6	Col4a6	4.42	4.27	4.26		4.44	4.65	4.75	4.61	4.67	4.35			0.0306	0.55
1426954_at	tripartite motif protein 33	Trim33	9.72	10	10.05		9.77	9.68	9.4	9.69	9.62	9.31			0.0306	0.55
1426019_at	phospholipase A2, activating protein	Plaa	3.88	4.09	3.85		3.8	3.6	3.77	3.83	3.49	3.6			0.0306	0.55
1429650_at	serine/threonine kinase 40	Stk40	8.42	8.44	8.34		8.79	8.49	9.01	8.66	8.57	8.68			0.0306	0.55
1422430_at	fidgetin-like 1	Fignl1	10.65	10.57	10.4		10.02	9.95	8.91	9.63	10.13	10.06			0.0306	0.55
1419157_at	SRY-box containing gene 4	Sox4	5.88	6.25	6.11		4.8	6.03	4.96	5.1	5.59	5.44			0.0307	0.55
1416799_at	transient receptor potential cation channel, subfamily M, member 7	Trpm7	10.11	9.95	9.92		9.74	10.02	9.57	9.63	9.53	9.51			0.0307	0.55
1422546_at	interleukin enhancer binding factor 3	Ilf3	7.99	8.1	8.02		6.16	7.36	6.78	7.64	7.48	7.38			0.0307	0.55
1452283_at	Ras association (RalGDS/AF-6) domain family 8	Rassf8	9.3	9.25	9.35		8.55	8.95	8.43	8.74	9.2	9.04			0.0307	0.55
1421302_a_at	guanine nucleotide binding protein, alpha 15	Gna15	6.24	6.37	6.13		7.01	6.34	6.7	6.72	6.42	6.77			0.0307	0.55
1422905_s_at	flavin containing monooxygenase 2	Fmo2	4.29	4.09	4.04		4.03	3.85	3.97	4.03	3.84	3.97			0.0308	0.55
1422624_at	REV1 homolog (S. cerevisiae)	Rev1	8.79	8.88	9.02		8.71	8.62	7.88	8.42	8.51	8.19			0.0308	0.55
1451273_x_at	cDNA sequence BC025546	BC025546	7.87	7.88	7.73		7.79	7.06	7.09	7.13	7.09	7.63			0.0308	0.55
1448409_at	lymphoid-restricted membrane protein	Lrmp	8.02	8.4	8.23		8.5	8.29	8.9	9	8.78	9.15			0.0309	0.55
1416280_at	ubiquitin-like modifier activating enzyme 2	Uba2	11.49	11.42	11.62		11.07	11.37	10.87	11.2	11.29	11.33			0.0309	0.55
1433881_at	DnaJ (Hsp40) homolog, subfamily C, member 11	Dnajc11	6.42	6.5	6.61		6.26	6.41	6.33	6.35	6.45	6.39			0.0309	0.55
1427629_at	protein tyrosine phosphatase, receptor type, J	Ptprj	4.02	3.9	3.8		4.06	4.56	4.69	4.37	4.53	4.01			0.0309	0.55
1448135_at	activating transcription factor 4	Atf4	11.69	11.98	11.82		11.69	11.39	11.4	11.5	11.64	11.71			0.0309	0.55
1420161_at	expressed sequence AA409749	AA409749	7.7	7.25	8.08		7.04	6.89	6.35	6.81	7.46	7.13			0.031	0.55
1419297_at	histocompatibility 2, O region alpha locus	H2-Oa	5.78	5.79	5.67		7.1	5.85	8.26	7.66	6.54	7.21			0.031	0.55
1420783_at	tumor protein D52-like 3	Trpd52l3	5.88	5.94	5.96		6.07	6.03	6.02	6.05	5.93	6.12			0.0311	0.55
1452417_x_at	immunoglobulin kappa chain, constant region /// immunoglobulin kappa chain variable 1-117 /// immunoglobulin kappa chain variable 28 (V28) /// RIKEN cDNA 2010205A11 gene /// immunoglobulin kappa chain variable 21 (V21)-4 /// immunoglobulin kappa chain variable 8 (V8)-16 /// similar to Unknown (protein for MGC:103328) /// similar to Chain L, Structural Basis Of Antigen Mimicry In A Clinically Rele…	2010205A11Rik /// ENSMUSG00000076577 /// Igk-C /// Igk-V21-4 /// Igk-V28 /// Igk-V8-16 /// Igkv1-117 /// LOC100046552 /// LOC100047628	4.86	6.44	5.22		7.34	6.01	9.53	9.31	8.57	11.63			0.0311	0.55
1449180_at	potassium channel modulatory factor 1 /// similar to Kcmf1 protein	Kcmf1 /// LOC100047784	8.03	7.95	7.88		6.82	7.66	7.44	7.3	7.63	7.67			0.0311	0.55
1415682_at	exportin 7 /// similar to Ran-binding protein 16	LOC100048165 /// Xpo7	8.61	8.62	8.87		7.51	8.47	7.85	8.24	8.35	8.21			0.0311	0.55
1426990_at	cubilin (intrinsic factor-cobalamin receptor)	Cubn	4.75	4.56	4.95		4.24	4.71	4.12	4.11	4.5	4.28			0.0311	0.55
1451933_a_at	cathepsin 7	Cts7	3.02	3.22	3.24		3.28	3.28	3.33	3.29	3.27	3.28			0.0311	0.55
1417374_at	tubulin, alpha 4A	Tuba4a	9.18	9.03	9.13		9.29	9.18	9.42	9.27	9.53	9.58			0.0311	0.55
1425002_at	secreted and transmembrane 1A	Sectm1a	6.82	7.08	6.77		8.6	7	9.53	8.97	7.92	7.98			0.0312	0.55
1460670_at	RIO kinase 3 (yeast)	Riok3	10.91	10.9	10.82		10.74	10.17	10.37	10.53	10.34	10.78			0.0312	0.55
1426842_at	YTH domain family 3	Ythdf3	8.79	8.94	9		8.86	8.73	8.64	8.66	8.42	8.52			0.0312	0.55
1418660_at	circadian locomoter output cycles kaput /// hypothetical protein LOC620729	Clock /// LOC620729	8.58	8.33	8.67		8.32	8	7.5	8.08	8.25	7.62			0.0312	0.55
1430698_a_at	progesterone immunomodulatory binding factor 1	Pibf1	3.57	3.61	3.63		3.85	3.58	3.78	3.89	3.78	3.91			0.0312	0.55
1445689_at	Transcribed locus	---	7.83	7.59	7.6		6.74	6.99	6.33	6.04	7.72	6.41			0.0313	0.55
1418623_at	RAB2, member RAS oncogene family	Rab2	6.39	6.49	6.15		6.7	6.48	6.57	6.54	6.5	6.57			0.0314	0.55
1452277_at	arylsulfatase G	Arsg	5.26	5.98	5.39		4.21	5.04	3.86	4.92	5.15	4.66			0.0314	0.55
1421794_at	killer cell lectin-like receptor subfamily C, member 3	Klrc3	3	3.1	3.14		3.2	3.2	3.24	3.49	3.37	3.21			0.0314	0.55
1422804_at	serine (or cysteine) peptidase inhibitor, clade B, member 6b	Serpinb6b	8.8	8.78	8.21		10.44	8.91	10.62	10.57	9.08	9.65			0.0314	0.55
[truncated: 21,643 more rows]

## Sheet: 66cl4-NSG
Probe set	Gene Title	Gene Symbol	Ctrl-sh1 Rep1	Ctrl-sh1 Rep2	Ctrl-sh1 Rep3	Ave Control	BPTF-sh1 Rep1	BPTF-sh1 Rep2	BPTF-sh1 Rep3	BPTF-sh2 Rep1	BPTF-sh2 Rep2	BPTF-sh2 Rep3	Ave KD	Fold Change (Geometric)	p-value (a-level:0.01)	q-value (FDR:16%)
[truncated: 22,688 more rows]

[truncated: 2 more sheets: 67NR-NSG, KEGG Analysis BALBc Tumors]
