# Supplementary material for: BPTF inhibits NK cell activity and the abundance of natural cytotoxicity receptor co-ligands
Source: Oncotarget. 2017 May 12;8(38):64344–57. doi: 10.18632/oncotarget.17834 (PMC5610007; doi:10.18632/oncotarget.17834)
Supplement: Supplementary file 3 [file oncotarget-08-64344-s003.xlsx]

## Sheet: Sheet1
Mayes, et al. Supplemental Dataset S2
Q PCR Primers
mGapdh Forward	TGGCAAAGTGGAGATTGTTGCC
mGapdh Reverse	AAGATGGTGATGGGCTTCCCG
mHpse Forward (67NR)	GAGCGGAGCAAACTCCGAGTGTATC
mHpse Reverse (67NR)	GATCCAGAATTTGACCGTTCAGTT
mHpse Forward (66cl4)	GGAAATCTCAAGTCAACCATGATAT
mHpse Reverse (66cl4)	ATCTCCACTGAGCTTCTTGAGTAG
hGapdh Forward	CTCTGCTCCTCCTGTTCGAC
hGapdh Reverse	GCGCCCAATACGACCAAATC
hHpse Forward	GGCAAGTATTCTTTGGAGCA
hHpse Reverse	TGGATTGTCAGTGTTTGTGC
ChIP Primers
Site 1 Forward	ACCTCCACACTGGGTTTGAC
Site 1 Reverse	TGTGTCTGGTCCTCGTTTGG
Site 2 Forward	GGTGGCCAGAATCCAAGATCC
Site 2 Reverse	AAAAACAGGGTCCCCACCAC
Site 3 Forward	GAGGAACCGGCTACTCTCCT
Site 3 Reverse	GTGTGGGCCAAGATGGAAGT
NCR1-Zeta IL2 Reporter Assay
NCR1 Forward	GAGGATCAACACTGAAAAGGAGAC
NCR1 Reverse	ACTCTGCTTGGATGTTCCCA
IL2 Forward	CCTGAGCAGGATGGAGAATTACA
IL2 Reverse	TCCAGAACATGCCGCAGAG
